# Supplementary material for: Interrogating 1000 insect genomes for NUMTs: A risk assessment for estimates of species richness
Source: PLoS One. 2023 Jun 8;18(6):e0286620. doi: 10.1371/journal.pone.0286620 (PMC10249859; doi:10.1371/journal.pone.0286620)
Supplement: S1 Table — The hit sequence, hit sequence length, and percent identity to the query sequence are shown, along with taxonomic information on each species, as well as details on genome assemblies. Hit sequence lengths and contig N50 scores are in bp; genome assemblies are in Mb; genome size estimates based on flow cytometry measurements (FCM) are in bp. Each assembly is assigned to a coverage category–low (< 5x) or high (≥ 5x). (XLSX) [file pone.0286620.s014.xlsx]

## Sheet: Table S1
Species	Order	Family	Genus	NUMT.ID	Hit.Sequence	Sequence.Length	Percent.ID	Assembly.Size.Mb	Assembly.Contig.N50	Assembly.Coverage	Coverage.Category	Genome.Size.FCM
Periplaneta americana	Blattodea	Blattidae	Periplaneta	numt-001	AACATTATATTTTATTTTCGGTGCCTGATCAGGTATAGTAGGAACATCACTAAGAATACTAATTCGTGCTGAGCTCGGGCAACCAGGTTCACTAATTGGAGATGATCAAATTTATAATGTAATTGTTACTGCCCATGCTTTTATTATAATTTTCTTTATAGTAATACCAATCATAATTGGGGGATTTGGTAATTGATTAGTACCACTAATATTAGGAGCCCCAGATATAGCCTTCCCACGAATAAATAATATAAGATTCTGATTATTACCACCTTCATTAACTTTATTACTAGCTAGTAGTATAGTAGAAAGAGGTGCCGGAACAGGATGAACAGTATACCCACCACTAGCAAGAGGCATTGCTCATGCCGGAGCATCTGTTGATCTAGCAATTTTTTC…	545	98.716	3374.84	50814	295	high	3334.98
Periplaneta americana	Blattodea	Blattidae	Periplaneta	numt-002	AATTCCAGCAGCTTTATTTCTTTATTATTTCAACAACTAATATAAATCCAGTTAATAGCCTATAAAACCAGAACGAATTCCACTATTTTCACGAGCTGTAGCTGTTACAGTTTTATTCTTATCATCAT	128	73.438	3374.84	50814	295	high	3334.98
Periplaneta americana	Blattodea	Blattidae	Periplaneta	numt-003	ATACTAATTCGTGCTGAGCTCGGGCAACCAGGTTCACTAATTGGAGATGATCAAATTTATAATGTAATTGTTACTGCCCATGCTTTTATTATAATTTTCTTTATAGTAATACCAATCATAATTGGGGGATTTGGTAATTGATTAGTACCACTAATATTAGGAGCCCCAGATATAGCCTTCCCACGAATAAATAATATAAGATTCTGATTATTACCACCTTCATTAACTTTATTACTAGCTAGTAGTATAGTAGAAAGAGGTGCCGGAACAGGATGAACAGTATACCCACCACTAGCAAGAGGCATTGCTCATGCCGGAGCATCTGTTGATCTAGCAATTTTTTCATTACATTTAGCAGGTGTATCCTCAATTCTAGGAGCTGTAAATTTTATTTCCACA…	490	98.776	3374.84	50814	295	high	3334.98
Periplaneta americana	Blattodea	Blattidae	Periplaneta	numt-004	AACTTTGTATTTTATTTTTGGTGCCTGGTCAGGTATGTAGGAACATCATTAAGAATACTAATTCGTGCTGAACTTGGACAACCAGGCTCACTGATTGGGGATGATCAAATTTATAATGTAATTGTTACTGCTCATGCCTTCATTATAATTTTCTTTATAGTGATACTGATTATAATTGGAGGTTTTTGTAATTGACTAGTACCATTAATATTAGGGGCTCCAGATATAGCCTTCCCACGAATAAATAATATAAGATTCTGATTATTACCACTTTCATTAACCCTATTACTAGCCAGTAGTATAGTAGAAAGAGGTGCAGGTACAGGATGAACAGTCTACCCACCACTAGCAAGAGGTATTGCTCATGCTGGAGCATCTGTTGATCTAGCAATTTTTTCA…	681	85.222	3374.84	50814	295	high	3334.98
Periplaneta americana	Blattodea	Blattidae	Periplaneta	numt-005	AACATTATATTTTATTTTCGGTGCCTGATCAGGTATAGTGGGAACATCACTGAGAATATTAATTCGTGCTGAACTCGGACAGCCAGGTTCACTAATTGGAGATGATCAAATTTATAATGTAATTGTTACTGCCCATGCTTTCATCATAATTTTCTTTATAGTAATACCAATTATAATTGGGGGATTTGGTAATTGATTAGTACCACTAATATTAGGAGCCCCAGATATAGCCTTCCCACGAATAAATAATATAAGATTCTGATTATTACCACCTTCATTAACTTTATTACTAGCTAGCAGCATAGTAGAAAGAGGTGCCGGAACAGGATGAACGGTATATCCACCACTAGCAAGAGGCATTGCTCATGCCGGAGCATCTGTTGATCTAGCAATTTTTTC…	466	96.996	3374.84	50814	295	high	3334.98
Periplaneta americana	Blattodea	Blattidae	Periplaneta	numt-006	ATTAGTACCATTAATATTAGGAGCCCCAGATATGGCACTTCCGCGAATAAATAACACATGATTCTGATTATTA	73	87.671	3374.84	50814	295	high	3334.98
Periplaneta americana	Blattodea	Blattidae	Periplaneta	numt-007	AACTTTGTATTTTATTTTTGGTGCCTGGTCAGGTATGTAGGAACATCATTAAGAATACTAATTCGTGCTGAACTTGGACAACCAGGCTCACTGATTGGGGATGATCAAATTTATAATGTAATTGTTACTGCTCATGCCTTCATTATAATTTTCTTTATAGTGATACTGATTATAATTGGAGGTTTTTGTAATTGACTAGTACCATTAATATTAGGGGCTCCAGATATAGCCTTCCCACGAATAAATAATATAAGATTCTGATTATTACCACTTTCATTAACCCTATTACTAGCCAGTAGTATAGTAGAAAGAGGTGCAGGTACAGGATGAACAGTCTACCCACCACTAGCAAGAGGTATTGCTCATGCTGGAGCATCTGTTGATCTAGCAATTTTTTCA…	542	89.964	3374.84	50814	295	high	3334.98
Periplaneta americana	Blattodea	Blattidae	Periplaneta	numt-008	ACATCTTTTTTTGATCCAGCAGGAGGGGGTGACCCAATTTTATATCAACACTTATTC	57	98.246	3374.84	50814	295	high	3334.98
Periplaneta americana	Blattodea	Blattidae	Periplaneta	numt-009	AACTTTATATTTCATTTTCGGTGCCTAATCGGGTATGGTGGGGACATCTTTAAGAATATTAATTCGTGCTGAACTTTGTTAGCCCGGTTCATTAATTGGAGATGATGAAATCTATAATGTAATTGTTACTGCTCACGTTTTCATTATAATATTCTTTATAGTAATACCAATTCTAATTGGTAGATTTTGTAACTGATTAGTTCCATTAATATTAGGAACCCCAGACATAGCATTTCCACGAATAAACAACATAAGATTTTCATTATTACCATCTTCATTAACCCTAGCCTATTGCTAGCAATTAGTATGGTAGAAAGAGGTGCAGGTACAGGTTGAACAGTATATCCACCACTAGGAAGAGAGATTGCACATGCCAGAGCATCAGTTGACCTAGCAATT…	558	84.229	3374.84	50814	295	high	3334.98
Periplaneta americana	Blattodea	Blattidae	Periplaneta	numt-010	GAACTTGGGCAGCCAGGTTCATTGATTGGGGATGATCAAATTTATAATGTAATTGTTACTGCTCATGCTTTCATTATAATTTTCTTTATAGTAATACCGATCATAATTGG	110	90.909	3374.84	50814	295	high	3334.98
Periplaneta americana	Blattodea	Blattidae	Periplaneta	numt-011	AACTTTATAATTCATTTTTGGTGTCTGATTGGGTATAGTAGGAACATCTTTAAGAATATTATTTCGTGCTGAATCGTTCGTTAATTGGAGATGATCAAATGTATGCTTTAATTGTATTTGCTCACGCCTTCATTATAAATTTATTTACAGTAATACCAATTAAGCGTATAATTGGTGGATTTGGTAACTGATTAGTTACATTAATACTAGGAGTCCCAGATATAGCATTTTCACAAATAAACAATATAACATTTTGATCATTACTACCTTCATTAACCCTGCTACTAGCAAGTAGTGTAGTAGAAAGAGGTGCAGGTACAGGTTGAACAGTATATCCACCACTAGCAAGGGGTACTGCACATCCCGGAACATTAGTTGACCTAACAATCTTTTTCATTA…	543	80.866	3374.84	50814	295	high	3334.98
Periplaneta americana	Blattodea	Blattidae	Periplaneta	numt-012	ATTATTATTATTATTGTCACTACCAGTACTTGCTGGAAAATTACCATATTATTAACCGATCGAAATCTAAATACATCTTTCTTGGATTCCGCTAGAGCAGGTGACCCAATTTTAAATCAACA	122	85.366	3374.84	50814	295	high	3334.98
Periplaneta americana	Blattodea	Blattidae	Periplaneta	numt-013	CCACCACTAGCAAGAGGTATTGCCCATGCCGGAGCATCAGTTGATTAGCAATTTTTTCATTACCACTTAGCATGTGTATCCTCAATTCTAGGAGCTGTTAATTTTATTTCCACAACAATTAATATGAAAGCTATTAATATAAAACCAGAACGAATTCCCCTTTTCGTATGATCAGTAGCTATTACCGCATTATTACTATTATTATCATTACCAGTACTTGCTGGAGCAATTACTATACTATTAACTGACCGAAACCTAAATACATCTTTTTTTGATCCAGCAGGTGGAGGTGATCCAATTTTATATCAACACTTATTC	318	92.79	3374.84	50814	295	high	3334.98
Periplaneta americana	Blattodea	Blattidae	Periplaneta	numt-014	AATAATATAAGATTCTGATTATTACCACTTTCATTAACCTTATTACTAGCAAGCAGTATGGTGGAAAGAGGTACAGTTACAGGTTGAACAGTATACCCGCCACTAGCAAGAGGTATTGCACATGCTGAAGCGTCAATTGACCTAGCAATTTTTTCATTATATTTAGCTGGTTTTTCCTCAATTCTAGGAGCCGTTAATTTTATTTCGAAAACAATTAATAGAAAACCAATTGATATAAAACCAGAACGAATTCCCTTCTTTGTATGATCAGTAGCCATTACAGCATAATTATTATTATCACTATCAGTACTTGCTGGAGCAATTACTTTAACTTATTATTAACTGGTCGAAATTTAAATAAATCTTTTTTTTTTTGATCCCGCAGGAAAGGGTGATCCA…	418	84.597	3374.84	50814	295	high	3334.98
Periplaneta americana	Blattodea	Blattidae	Periplaneta	numt-015	ATGATCAAATTTATAATGTAATTGTTACTGCCCATGCCTTCATCATAATTTTTTATAGTAATACCAATTATAATTGGAGGTTTTTGTAATTGACTGGTACCATTAATATTAGGAGCCCCGGATAGAGCTTTCCCACGAATAAATAACATAAGATTCTGATTACTACCACCCTCATTAACCTTATTACTGGCTAGTAGTATACTTGTAGTAGAAAGAGGTGCAGGTACAGGCTGGACAGTATACCCACCCCTAGCAAGAGGTATCGCCCATGCTGGAGCATCAGTTGATTTAGCAATCTTTTCATTACACCTAGCAGGTGTATCCTCAATTCTAGGAGCTGTTAACTTTATTTC	353	88.451	3374.84	50814	295	high	3334.98
Periplaneta americana	Blattodea	Blattidae	Periplaneta	numt-016	TACCATTAATATTAGGGACCCCAGATATAGCATTCCCACGAATAAACAACATAAGATTTCGATTATTGCCACCTTCATTAATCTTACTACTAGCAAGAAGTATAGTGGAAAGAAATGCAAGTATAGGTTGAACAGTATGTCCACCACTAGCAAGAGGTATTGCACATGCTGGAGCATCAATTGATCTAGCAATTTTTTCATTACATTTAGCTAGTGTTTCCTCAATTCTAGGAGCCGTGAATTTTATTTCTACAACAATTAATATAAAACGAGAACAAATTCCCTTATTTGTATGATCAGTGACCATTACAGCATTATTATTATTATTATTATTATTATTATTATTATTATTATTATTACCAGTACTTGCTGGAGCAATTACTATAATATTATTAACTG…	470	78.557	3374.84	50814	295	high	3334.98
Periplaneta americana	Blattodea	Blattidae	Periplaneta	numt-017	AGCAATTTTTTCATTACATCTAGCAGGTTTATCCTCAATTCTAGGAGCTGTTAATTTCATCTCCACAACAATTAATATAAAACCTATTAATATAAAACCAGAACGAATCCCCCTTTTTGTATGATCAGTAGCCATTACAGCATTATTATTATTATTATCTCTACCAGTACTTGCTGGAGCAATTACTATATTATTAACTGATCGAAACCGAAATACATCTTTTTTGATCCAGCAGGATGGGGTGACCCGATTCTATATCAACACTTATTC	270	94.834	3374.84	50814	295	high	3334.98
Periplaneta americana	Blattodea	Blattidae	Periplaneta	numt-018	ATAAAACCAATTAATATAAAACCAGAGCGAATTCCTTTATTTGTATGATCAGTACCATTACAGCA	65	87.879	3374.84	50814	295	high	3334.98
Periplaneta americana	Blattodea	Blattidae	Periplaneta	numt-019	GCTAGTAGTATAGTAGAGAGAGGCGCAGGGACAGGATGGACAGTGTACCCACCACTAGCAAGAGGTATTGCCCATGCCGGAGCATCAGTTGATTTAGCAATCTTCTCATTACACCTAGCAGGTGTATCCTCAATTCTAGGAGCCGTTAATTTTATTTCTACAACAATTAACATGAAACCAGAACGAATTCCCTTATTCGTATGATCAGTAGCTATTACAGTACTATTATTATTATTACCAGTACTTGCTGGGACAATCACTATATTGTTAACTGACCGAAATCTAAATACATCTTTTTTTGATCCAGCAGGAGGAGTGATCCAATTCTATATCAACATTTATTC	344	84.973	3374.84	50814	295	high	3334.98
Periplaneta americana	Blattodea	Blattidae	Periplaneta	numt-020	AACTTTATATTTCATTTTTGGAGCTTGATCAGGTATAGTAGGAACATCATTAAGAATATTAATTCGTGCTGAACTTGGACAACCAGGTTCACTAATTGGAGATGATCAAATCTATAATGTAACTGTTACTGCTCATGCCTTCATCATAATACCAATTATTATGGTAATACCAGTTATAATTGGGGGATTTGGTAATTGGTTAGTACCACTAATATTAGGAGCCCCAGACATGGCTTTTCCACAAATAAATAATATAAGATTCTGATTATTACCACCCTCATTAACCTTACTACTGGCTAGTAGTATAGTAGAAGGA	316	88.608	3374.84	50814	295	high	3334.98
Periplaneta americana	Blattodea	Blattidae	Periplaneta	numt-021	AGTATAGTAGAAAGAGGTGGAGGGACAGGTTGGACAGTTTACCCACCCCTAGCAAGAGGCATCGCTCATGCCGGAGCATCAGTTGATCTAGCTATCTTCTCGTTACACCTAGCAGGTGTATTTTCAATTCTAGGGGCTGTTAATTTTATCTCTACAACAATCAATATAAAACTAATTAATATAAAGCCAGAACGAATCCCATTATTCGTATGATCCGTAGCCATTACAGTATTATTATTATTATTATTATTATTATTATTATTATTATTATTATTATTATTATTATTATTATTATCACTACCAGTCCTTGCTGGAGCAATTACTATACTATTAACTGACCGAAACCTAACTACATCTTTTTTTGATCCAGCAGGAGACCCAATTTTTTATATCAACACT…	404	77.317	3374.84	50814	295	high	3334.98
Periplaneta americana	Blattodea	Blattidae	Periplaneta	numt-022	TAGGAGCTGTAAATTTTATTTCCACAACAATTAATATAAAACCTATTAATATAAAACCAGAACGAATTCCCCTTTTCGTATGATCAGTAGCTATTACAGCATTATTATTATTATCATCTCTACCAGTACTTGCTGGAGCAATTACTATATTATTAACTGATCGAAACCTAAATACATCTTTTTTTGATCCAGCAGGAGGGGGTGACCCAATTTTATAT	218	97.248	3374.84	50814	295	high	3334.98
Periplaneta americana	Blattodea	Blattidae	Periplaneta	numt-023	ATTATCAAATTTATAATGTAATTGTTACTGCTCATGCCTTCATTATAATTTTCTTTATAGTGATACCGATTATAATTGGAGGTTTTGGTAATTGATTAGTACCATTAATATTAGGGGCTCCAGATATAGCCTTCCCACGAATAAATAATATAAGATTCTGATTATTACCACCTTCATTAACCTTATTACTAGCCAGTAGTATAGTAGAAAGAGGTGCAGGTACAGGATGAACAGTGTACC	240	93.333	3374.84	50814	295	high	3334.98
Periplaneta americana	Blattodea	Blattidae	Periplaneta	numt-024	ATTATCAAATTTATAATGTAATTGTTACTGCTCATGCCTTCATTATAATTTTCTTTATAGTGATACCGATTATAATTGGAGGTTTTGGTAATTGATTAGTACCATTAATATTAGGGGCTCCAGATATAGCCTTCCCACGAATAAATAATATAAGATTCTGATTATTACCACCTTCATTAACCTTATTACTAGCCAGTAGTATAGTAGAAAGAGGTGCAGGTACAGGATGAACAGTGTACC	240	93.333	3374.84	50814	295	high	3334.98
Periplaneta americana	Blattodea	Blattidae	Periplaneta	numt-025	AACTTTATATTTAATTTTTGGTGCTTGATTAGTTATAGTAGGAACATCTTTAAGAATATTAATTTGTGCTAAACTTGGTCAACCCGAGTCATTAATTGGAGATGATCAAATTTATAATGTAATTGTTACTGCTCACACCTTCATTACAATTTTCCTTACACTAATACCAATTCTAATTGGTGGGTTTGGTAACTGATTAGTTCCATTAATATTACCAGGAGCTCCAGATACAGAATTTCCACGAATAAACAATATAAGATTTTTATTATTACCACCTTCATTAACCCTACTGCTAGCAAGAAGTATACTAGAAAGAGTGTGCAGGTATAGGTTGAACTATATGCC	345	82.899	3374.84	50814	295	high	3334.98
Periplaneta americana	Blattodea	Blattidae	Periplaneta	numt-026	AACTTTATATTTCATTTTTGGTGCCTGGTCAGGCATAGTAGGAACCTCATTAAGAATATTAATTCGTGCTGAACTTGGACAACCAGGTTCATTAATTGGAGATGATCATGTAATTGTTACTGCTCACGCCTTCATCATGATTTTCTTTATGGTAATACCAATTATAATTGGGGGTTTTGGCAATTGATTAGTACCATTAATATTACGAGCCCCAGACATGGCTTTTCCACGAATAAATAATATAAGATTCTGATTACTACCACCCTCATTAACCTT	276	86.316	3374.84	50814	295	high	3334.98
Periplaneta americana	Blattodea	Blattidae	Periplaneta	numt-027	GAATATTAATTCGTGCTGAACTTGGACAACCAGGTTCACTAATTGGAGATGATCAAATCTATAATGTAATTGTTACTGCTCATGCCTTCATCATAATTTTTTTCATAGTAATACCAATTATAATTGGGGGATTTGGTAATTGGTTAGCACCACTAATATTAGAAGCCCCAGACATAGCTTTTCCACGAATAAATAATATACGATTCTGATTATTACCACCATCATTAACCTTACTACT	238	91.597	3374.84	50814	295	high	3334.98
Periplaneta americana	Blattodea	Blattidae	Periplaneta	numt-028	ATCAAATTTATAATGTAATTGTTACTGGCCATGCCTTCATCATAATTTTCTTTATGGTGATACCGATTATAATTGGAGGATTCGGTAATTGATTAGTGCCACTAATATTAGCGGCTCCAGATATAACCTTTCCGCGAATAAATAATATAAGATTCTGATTGTTACCACCTTCATTAACCTTATTATTAGCCTGTAGTATAGTAGAAAGAGGTGCAGGGACAGGATGAACAGTGTACCCAC	240	90	3374.84	50814	295	high	3334.98
Periplaneta americana	Blattodea	Blattidae	Periplaneta	numt-029	GCTGAACTTGGACAACCAGGTTCACTGATTGGAGATGATCAAATTTATAATGTAATTGTTACTGCTCATGCTTTCATCATAATTTTCTTTATAGTAATACCAATTATGATTGGGGGTTTTGGTAATTGATTAGTACCACTAATATTGGGAGCTCCAGATATAGCTTTTCCACGAATAAATAATATAAGATTCTGATTATTACCTCCTTCATTAACTTTA	219	92.694	3374.84	50814	295	high	3334.98
Periplaneta americana	Blattodea	Blattidae	Periplaneta	numt-030	CCAGATATAGCCTTCCCACGAATAAATAATATAAGATTCTGATTGTTACCACCCTCATTAACTTTATTACTAGCCAGTAGTATAGTAGAAAGAGGTGCAGGGACAGGATGAACAGTGTATCCACCACTAGCAAGAGGTATTGCCCATGCTGGAGCATCTGTTGATCTAGCAATTTTTTCATTACATTTAGCAGGAGTATCCTCA	204	94.118	3374.84	50814	295	high	3334.98
Periplaneta americana	Blattodea	Blattidae	Periplaneta	numt-031	GGAACATCATTAAGAATATTAATTCGTGCTGAACTTGGGCAACCAGATTCACTAATTGGAGATGATCAAATTTATAATGTAATTGTTACTGCCCATGCCTTCATCATAATTTTCATTATGGTAATACCAATTATAATTGGGGGATTTGGTAATTGATTAGTACCATTAATATTAGGAGCTCCAGATATAGCTTTTCCACGAATA	204	93.627	3374.84	50814	295	high	3334.98
Periplaneta americana	Blattodea	Blattidae	Periplaneta	numt-032	CTTGCTGGAGAAATTACTATATTATTAACCGACCGAAACCTAAATACATC	50	94	3374.84	50814	295	high	3334.98
Periplaneta americana	Blattodea	Blattidae	Periplaneta	numt-033	AATTATTGGTGAACTTGGACAACCAGGTTCAGTGATTGGGGATGATCAAATTTATAATGTAATTGTTACTGCTCATGCCTTCATCATAATTTTCTTTATAGTAATACCGATTATAATTGTGGACTTCGGTAATTGATTAGTACCATTAATATTAGGGGCTCCAGATATAGCCTTCCCACGAATAAATAATATAAGATTCTGATTATTGCCACCTTCATTAACCTT	225	89.778	3374.84	50814	295	high	3334.98
Periplaneta americana	Blattodea	Blattidae	Periplaneta	numt-034	CATTAGCAAGAGGTATTGCTCATATCGGAGAATCAGTTGATTTAGCAATCTTTTCATGACATCTAGCAGATGTATCCTCAATTCTAGGGACTGTTAATTATACTTCTACAACAATTAATATGAAACCAGAACGAATTCCCCTATTTGTATGATCAGTAGCCATTACAGTTATTATTTTATCATTACCAGTAGCCTACTTGCTGGAGCAATCACTATACTATTAACTGACTGAAATCTAAATACATCTTTTTTTGATCCAGCAGGAGGAGGTGATCCAATTGTA	283	81.25	3374.84	50814	295	high	3334.98
Periplaneta americana	Blattodea	Blattidae	Periplaneta	numt-035	TAACCTTATTACTGGCCAGTAGTATAGCAGAAAGAGGTGCAGGGACAGGCTGGACAGTTTACCCACCACTAGCAAGAGGTATTGCCCATGCCGGAGCATCAGTTGATTTAGCTATTTTTTCATTACACCTAGCAGGTGTCTCCTCAATTCTAGGAGCTGTTAATTTTATCTCTACAACAATTAATATAAAACCAATTAATACAAAGCCAGAACG	214	90.187	3374.84	50814	295	high	3334.98
Periplaneta americana	Blattodea	Blattidae	Periplaneta	numt-036	AACCTTATATTTCATTTTTGGAGCTTGATCAGGTATAGTAGGAACATCATTAAGAATATTAATTCGTGCTGAACT	75	89.333	3374.84	50814	295	high	3334.98
Periplaneta americana	Blattodea	Blattidae	Periplaneta	numt-037	CAACACATGCAAGAGGTATTGCACATGCCGGAGCATCAGTTGACCTGGCAATCTTTTCATTACATCTAACCGGTGTTTCCTCAATTCTAGGAGCTGTTAACTTTAGTTCTACAACAATCAATATAAAACCATTAATATAAAACCGGAACGAATTCCCTTATTTGTATGATCAGTAGCCATTACAGCACTCTTATTACTATTATCAATACCTGTACTTGCCGGAGTAGTTACTATATTAACTGATCGAAATCT	252	85.156	3374.84	50814	295	high	3334.98
Periplaneta americana	Blattodea	Blattidae	Periplaneta	numt-038	GTTCACTAATTGGAGATGACCAAATTTATAATGTAATTGTTACTGCCCATGCCTTCATCATAATTTTTTATGGTAATACCGATTATAATTGGGGGGATTGGTAATTGATTAGTACCATTAATATTAGGAGCCCCAGATATAGCTTTTCCGCGAATAAATAACATAAGATTCTGATTATTACCACCTTCATTAAC	194	92.347	3374.84	50814	295	high	3334.98
Periplaneta americana	Blattodea	Blattidae	Periplaneta	numt-039	GCAAGAGGTATTGCACATGCCGGAGCATCAGTTGACCTAGCAATCTTTTCATTACATCTAACCGGTGTTTCCTCAATTCTAGGAGCTGTTAACTTTATTTCTACAACAATCAATATTAAGCCAATAAATATAAAACCGGAACGAATTCCCTTATTTGTATGATCAGTAGCCATTACAGCACTATTATTACTATTATTATCAATACCTGTACTTGCCAGAGCAATCACTATATTAACTGATCGAAATCT	248	85.259	3374.84	50814	295	high	3334.98
Periplaneta americana	Blattodea	Blattidae	Periplaneta	numt-040	GTAGTATGGTAGAGAGAGGAGCAGGGACAGGATGAACGGTGTACCCACCACTAGCAAGAGGAATTGCTCATGCTGGAGCATCTGTTGATCTAGCAATTTTTTCATTATATTTAGCAGGTGTATCCTCAATTCTAGGGACTGTTAATTTTATTTCCACAACAATTAATATAAAACCGATCAATATAAAACCTGAACGAATCCCCC	204	90.686	3374.84	50814	295	high	3334.98
Periplaneta americana	Blattodea	Blattidae	Periplaneta	numt-041	GAGGTGCAGGGACAGGATGAACAGAATACCCACCACTAGCAAGAGGTATTGCTCATGCTGGAGCATCTGTTTATCTAGCAATTTTTTCATTACATTTAGCAGGTGTATCCTCAATTTTAGGAGCTATTAATTTTATCTCCACAACAATTAATATAAAACCAATTAATATAAAACCAGAACGATTT	185	93.514	3374.84	50814	295	high	3334.98
Periplaneta americana	Blattodea	Blattidae	Periplaneta	numt-042	TTTGGTAATTGATTAGTTCCATTAATATTAGGAGCCCCAGATATAGCTTTTCCACGAATAAATATTATAAGATTCTGACTATTACCACCTTCACTAACCTTATTACTGGCCAGTAGTATAGTAGAAAGAGGTGCAGGGACAGGATGAACAGTATACCCACCATTAGCAAGAGGTATTGCTCATGCTGGAGC	191	92.147	3374.84	50814	295	high	3334.98
Periplaneta americana	Blattodea	Blattidae	Periplaneta	numt-043	GGTGCTCCAGATATAGCCTTCCCACGAATAAATAATATAAGATTCTGATTGTTACCACCTTCATTAACCTTATTACTAGCCAGTAGTATAGTAGAAAGAGGTGCAGGGACAGGATGAACAGTGTACCCACCACTAGCAAGAGGTATTGCTCATGCCGGAGCATCTGTTGATCTATAGAAACTTTTT	186	93.011	3374.84	50814	295	high	3334.98
Periplaneta americana	Blattodea	Blattidae	Periplaneta	numt-044	ATTTATAATGTAATTGTTACCGCCCATGCCTTCATCATAATTTTCTTTATGGTAATACCGATTATAATTGGAGGGTTTGGTAATTGATTAGTACCATTAATATTAGAAGCCCCAGATATAGCTTTCCCACGAATAAATAATATAAGATTCTGATTATTACCACCTTCATTAACTTTACTACT	182	93.407	3374.84	50814	295	high	3334.98
Periplaneta americana	Blattodea	Blattidae	Periplaneta	numt-045	CAACCAGGTTCACTAATTGGAGATGATCAAATTTATAATGT	41	100	3374.84	50814	295	high	3334.98
Periplaneta americana	Blattodea	Blattidae	Periplaneta	numt-046	ACAATTAATATAAAACCCATTAATATAAAACCAGAACGAATTCCCCTTTTCGTATGATCAGTAGCTATTACAGCATTATTATTATTATTATCTCTACCAGTACTTGCTGGAGCAATTACTATATTATTAACTGACCGTAACCTAATACATCCTTTTTTGATCCAG	165	96.988	3374.84	50814	295	high	3334.98
Periplaneta americana	Blattodea	Blattidae	Periplaneta	numt-047	TGAACTCGGGCAACCAGGTTCACTAATTGGAGACGATCAAATTTATAATGTGATCGTCACTGCTCATGCCTTCATCATAATTTTTTTTATACTGTAGTAATACCAATTATAATTGGAGGATTTGGTAATTGACTAGTACCATTAATATTAGGAGCCCCAGATATAGCTTTTCCACGAATAAATAATATAAGATTCTTAATAATA	204	89.706	3374.84	50814	295	high	3334.98
Periplaneta americana	Blattodea	Blattidae	Periplaneta	numt-048	AGTATAGTACAAAGAGGTGCAGGGACAGGTTGAACAGTATACCCACCATTAGCAAGAGGTATTGCACATGCCAGAGCATCAGTTGATCTAGCAATTTTCTCATTACATCTAGCCGGTGTTTCTTCAATCCTAGGAGCTGTTAACTTCATTTCTACAACAATTAATATAAAACCGATTAACATAAAACCGCAACGAATTCCCTTATTTGTATGATCA	216	87.963	3374.84	50814	295	high	3334.98
Periplaneta americana	Blattodea	Blattidae	Periplaneta	numt-049	AGGATCACTAATTGGAGGTGATCAAATTTATAATGTAATTGTTACTGCCCATGCCTTCATTATAATTTTCTTTATGGTAATACCGATTATAATTGGGGGATTCGGTAATTGATTAGTACCATTAGTATTAGGGGCTCCAGATATAGCCTTCCCACGAATAAATAATATAAGATTGTGA	178	93.258	3374.84	50814	295	high	3334.98
Periplaneta americana	Blattodea	Blattidae	Periplaneta	numt-050	AGTAGAAAGAGGTGCAGGAACAGGATGAACAGTATACCCACCACTAGCAAGAGGCATTGCCCATGTCGGAGCATCTGTTGATCTAGCAATTTTTTCATTACATTTAGCAGATGTGTCCTCAATTCTAGGGGCTGTTAATTTTATCTCCACAACAATTAATATAAAACC	168	95.238	3374.84	50814	295	high	3334.98
Periplaneta americana	Blattodea	Blattidae	Periplaneta	numt-051	ATCTGTTGATCTAGAAATTTTTTCATTACATTTAGCAGGTGTATCCTCAATTCTAGGAGCTGTTAACTTTATCTCCACAACAATTAATATAAAACCAATTAATATAAAACCAGAACGAATTCCCCTTTTCGTATGATCAGTAGCTATTACAGCATTATTA	160	96.875	3374.84	50814	295	high	3334.98
Periplaneta americana	Blattodea	Blattidae	Periplaneta	numt-052	TAGTACCATTAATATTAGGGGCCCCAGATATAGCCTTCCCACGAATAAATAATATAAGATTCCGATTGTTACGACCTTCATTAACCTTATTACTAGCCAGTAGTATAGTAGAAAGAGGTGCAGGGACAGGATGAACAGTGTACCCATCACTGGCAAGAGGTATTGCTCATGCCGGAG	177	92.655	3374.84	50814	295	high	3334.98
Periplaneta americana	Blattodea	Blattidae	Periplaneta	numt-053	GTAATACCGATTATAATTGGGGGGTTTGGTAATTGATTAGTACCATTAAATTAGGAGCCCCAGATATAGCTTTCCCACGAATAAATAACATAAGATTCTGATTACTACCACCTTCGTTAACTTTACTACTAGCCAGCAGTATAGTAGAAAGAGGCGCAGGAACAGGGTGAATAGTGTACCCACCAC	186	90.909	3374.84	50814	295	high	3334.98
Periplaneta americana	Blattodea	Blattidae	Periplaneta	numt-054	TATTTTTGGTGCCTGATCAGCTATGGTAGGAACATCACTAAGAATATTAATTCGTGCTGAACTTGGGCAACCAGGTTCACTAATTGGAGATGATCAAATTTATAATGTAATTGTTACTGCCCATGCCTTCATCATAATTTTCTTCATTGTAATAC	155	93.548	3374.84	50814	295	high	3334.98
Periplaneta americana	Blattodea	Blattidae	Periplaneta	numt-055	CTTGGGCAACCAGGTTCACTGATTGGGGATGACCAATTTATAATGTAATTGTTACTGCTCATGCCTTCATTATAATTTTCTTTATAGTAATACCAATCATAATTGGAGGTTTTGGTAATTGATTAGTACCATTAATATTAGGGGCTCCAGATATAGCCTTCCCACGAATAAAT	173	93.103	3374.84	50814	295	high	3334.98
Periplaneta americana	Blattodea	Blattidae	Periplaneta	numt-056	TTGGAGATGATCAAATTTATAATGTAATTGTTACTGCCCATGCTTTCATCATAATTTTCTTTATAGTAATACCAATTATAATTGGGGGTTTTGGTAATTGATTAGTACCACTAATATTAGGAGCCCCAGATATAGCCTTCCCACGAATAAATAA	154	96.753	3374.84	50814	295	high	3334.98
Periplaneta americana	Blattodea	Blattidae	Periplaneta	numt-057	CATCTGTTGATCTAGCAATTTTTTCATTACATCTAGCAGGTGTATCCTCAATTCTAGGAGCTGTTAATTTCATCTCCATAACAATTAACATAAAACCTATTAATATAAAACCAGAACGAATTCCCCTTTTCGTATGATCAGTAGCCATTACAGC	154	96.753	3374.84	50814	295	high	3334.98
Periplaneta americana	Blattodea	Blattidae	Periplaneta	numt-058	CTAGGAGCTGTTAATTTTATTTCTACAACAATTAATATGAAACCTATTAATATAGAACCAGAACGAATTCCCCTTTTCGTATGATCAGTAGCTATTACAGCATTATTACTATTATTATCATTACCAGTACTTGCTGGAGTAATTACTATACTATTAACTGACCGAAA	167	93.413	3374.84	50814	295	high	3334.98
Periplaneta americana	Blattodea	Blattidae	Periplaneta	numt-059	ACATCCTTAAGAATATTAATTCGTGCTGATCTTGGTCAACCGGGTTCATTATTTGGAGATGATAAAATTTATAACGTGATTGTTACTGCTCACGCCTTCATTATATTTTTTTATAGTAATACCAATTCTAATTGAAGGTTTGGGAATTTATTAGTACCATTAATATTAGGAATCCCAGATAAAGCATTTCCACGAATAAATAATATAAGATTTTCATTAT	220	85.65	3374.84	50814	295	high	3334.98
Periplaneta americana	Blattodea	Blattidae	Periplaneta	numt-060	ATTCTAGGAGCTGTTAATTTTATTTCTACAACAATTAACATAAAACTAGAACGAATTCCCTTATTCGTATGATCAGTAGCTATTGCAGCACTATTATTATTATCATTACCAGTACTTGCTGGGGCAATCACTATATTATTAACTGACAGAAATCAAAATACATCTTTTTTGATCCAGCAGGAGGAGGTGATCCAATTCTATATCAACATCTATTC	215	83.333	3374.84	50814	295	high	3334.98
Periplaneta americana	Blattodea	Blattidae	Periplaneta	numt-061	CTAGGAGCTGTTAATTTTATTTCTACAACAATTAACATAAAACTAGAACGAATTCCCTTATTCGTATGATCAGTAGCTATTGCAGCACTATTATTATTATTATTATCATTACCAGTACTTGCTGGGGCAATCACTATATTATTAACTGACAGAATCAAAATACA	164	81.111	3374.84	50814	295	high	3334.98
Periplaneta americana	Blattodea	Blattidae	Periplaneta	numt-062	CCAGAACGAATTCCACTTTTCGTATGATCAGTAGCTATTACAGGATTATTGTTATTATTATCACTACCAGTACTTGCTGGAGCAATTACTATATTATTAACTGACCGAAACCTAAATACATCTTTTTTTGACCCAGCAGGAGGGGGTGATCCAATCTTATATC	163	93.865	3374.84	50814	295	high	3334.98
Periplaneta americana	Blattodea	Blattidae	Periplaneta	numt-063	CATTAGCAAGAGGTATTGCTCATATCGGAGCATCAGTTGATTTAGCAATCTTTTCATTACATCTAGCAGATGTATCCTCAATTCTAGGGACTGTTAATTTTACTTCTACAACAATTAATATAAAACCAATTAATATAAAACCAGAACAAATTTCCCTATTTGTATGATCAGTAGCCATTACAGCACTATAATAAT	195	88.205	3374.84	50814	295	high	3334.98
Periplaneta americana	Blattodea	Blattidae	Periplaneta	numt-064	TTCTTTATAGTGATACCGATTATAATTGGAGGCTTTGGTAATTGATTAGTACCATTAATATTAGGGGCTCCAGACATAGCCTTCCCACGAATAAATAATATAAGATTCTGATTATTACCACCTTCACTAACCTTATTACTAGCCAGTAGTATAGTAGAAAGAGGCGCAGGTACAG	175	91.429	3374.84	50814	295	high	3334.98
Periplaneta americana	Blattodea	Blattidae	Periplaneta	numt-065	ATCCAATTTATAATGTAATTGTTACTGCCCATGCCTTCATTATAATTTTCTTTATGGTAATACCAATTATAATTGGGGGATTCGGTAATTGATTAGTACCATTAATATTAGGGGCTCCAGATATAGCCTTCCCACGAATAAATAATATAAGATTCTATTA	160	94.41	3374.84	50814	295	high	3334.98
Periplaneta americana	Blattodea	Blattidae	Periplaneta	numt-066	AGAACGAATTCCCCTTTTCGTATGATCAGTAGCTATTACAGCATTATTATTATTATTATTATCTCTACCAGTGCTTGCTGGAGCAATTACTATATTATTAACTGACCGAAATCTAAATACATCCTTTTTTGATCCAGCAGGAG	143	97.902	3374.84	50814	295	high	3334.98
Periplaneta americana	Blattodea	Blattidae	Periplaneta	numt-067	TAGTAGAAAGAGGTACAGGAACAGGATGAACACTATACCCACCACTAGCAAGAGGTATTGCCCATGCCGGAGTATCAGTTGATTTAGCAATTTTTTCATTACACCTAGCAGGTGTATCCTCAATTCTAGTAGCTGTTAATTTCATTTCTACAACAATTAATATAAAACC	169	91.716	3374.84	50814	295	high	3334.98
Periplaneta americana	Blattodea	Blattidae	Periplaneta	numt-068	ATTAATATAAAATCGGAACGAATTCCATTGTCCGTATGATCAGTAGCTATTACAGCACTATTATAATTACCACTACCAGTTCTTGCTGGAACAATTACTATATTATTAACTGACCGAAATCTAAATACATCTTTTTTTGATCCAGCAGGAGGAGGTGATCTAATTCTATATCAACATTTATTC	183	88.71	3374.84	50814	295	high	3334.98
Periplaneta americana	Blattodea	Blattidae	Periplaneta	numt-069	ACAGGCTGAACGGTATACTCCCCGTTAGCAAGAGGGATTGCTCATGCCGGAGCATCAGTTGATTTAGCAATTTTCTCACTACATTTAACAGGTGTATCCTCAATTCTAGGAGCTGTTAACTTTATTTCCACAACAATTAATATAAAACCGATCAATATAAAACCTGAACGAATCCCTTTATTTGTATGATCA	192	87.5	3374.84	50814	295	high	3334.98
Periplaneta americana	Blattodea	Blattidae	Periplaneta	numt-070	ATTATTATTATTATTATCTCTACCAGTGCTTGCTGGAGCAATTACTATATTATTAACTGACCGAAATCTAAATACATCCTTTTTTGATCCAGCAGGAGGGGGTGACCCAATTTTATATCAACACTTATTC	130	100	3374.84	50814	295	high	3334.98
Periplaneta americana	Blattodea	Blattidae	Periplaneta	numt-071	ATAATGTAATTGTTACTGTTCATGCCTTCATTATAATTTTCTTTATAGTAATACTAATTCTAATTGATGGATTTGGTAATTGATTAGTTCCATTAATATTAGGAGCCCCAGACACAGCATTTCCACGGATAAACAATATAAGGTTTTGATTATTACCACCTTCATTAACCTTATTGCT	178	88.764	3374.84	50814	295	high	3334.98
Periplaneta americana	Blattodea	Blattidae	Periplaneta	numt-072	CTGAGCTTGGGCAACCAGGTTCACTAATTGGGGATGATCGAATTTATAATGTAATTGTTACTGCCCATGCCTTCATCATAATTTTATTTATGGTAATACCGATTATAATTGGGGGATTCGGTAATTGATTAGTACCCATTAATATAAGGGGCTCCAGATATAGCCTT	167	91.018	3374.84	50814	295	high	3334.98
Periplaneta americana	Blattodea	Blattidae	Periplaneta	numt-073	TAAGAATATTAATTCGTGCCGAACTTGGACAACCAGGCTCACTAATTGGATATGATCAAATTTACAATGTAATTGTTATTTCCCACACATTTATCATAATTTTCTTTATAGTAATACCAATTCTAATTGGTGGATTTGGTAATTGATTAGTTCCACTAATATTAGAAACTCCAGATATAGCATT	184	87.5	3374.84	50814	295	high	3334.98
Periplaneta americana	Blattodea	Blattidae	Periplaneta	numt-074	TAAGAATATTAATTCGTGCCGAACTTGGTCAACCAGGCTCAGTAATTGGAGATGATCAAGTTTATAATGTAATTGTTATTGCCCACGCATGTATTATAATTTTCTTTATAGTACTACCAAT	121	88.43	3374.84	50814	295	high	3334.98
Periplaneta americana	Blattodea	Blattidae	Periplaneta	numt-075	TATAGTGGGAACATCACTAAGAATATTAATTCGTGCTGAGCTCGGGCAGCCAGGTTCACTAATTGGAGATGATCAAATTTATAATGTAATTGTTACTGCCCATGCTTTCATCATAATTTTCTTTATAGTAATACAAAT	138	96.377	3374.84	50814	295	high	3334.98
Periplaneta americana	Blattodea	Blattidae	Periplaneta	numt-076	AACTTTATATTTTATTTTTGGTGCCTGATCAGGTATAGTGGGAACATTATTAAGAATACTAATTCGTGCTGAGCTTGGGCAACCAGGGTCACTAATCGGGGATGATCAAATCTATAATGTAATTGTTACTGCCCATGCTTTCATTATAATTTT	153	92.157	3374.84	50814	295	high	3334.98
Periplaneta americana	Blattodea	Blattidae	Periplaneta	numt-077	AGCATCAGTCGATTTAGCGATTTTTTCATTACACTTGGCAGGTGTCTCCTCAATTCTAGGAGCTGTTAATTTCATTTCCACAACACTTAATATGAAACCCATTAATATAAAACCAGAACGAATCCATCTTTTCGTATGATCAGTAGCTATTACAGCATTATTACTATT	168	89.286	3374.84	50814	295	high	3334.98
Periplaneta americana	Blattodea	Blattidae	Periplaneta	numt-078	TAGCAAGAGGTATTGCCAATGCCGGAGCCATCAGTTGATTTAGCAATCTTCTCATTATATCTAGCAGGTGTATCCTCAATTCTAGGAGCTGTTAATTTTATTTCTACAACAAACACCAATTAACATGAAACCAGAACGAATTCCC	145	84.314	3374.84	50814	295	high	3334.98
Periplaneta americana	Blattodea	Blattidae	Periplaneta	numt-079	TCATTAACCTTACTATTGGCTAGTAGTATAGTAGAAAGAGGTGAAGGGACTGGATGGACAGTATACCCACCACTA	75	88	3374.84	50814	295	high	3334.98
Periplaneta americana	Blattodea	Blattidae	Periplaneta	numt-080	AACTTTATATTTCATTTTTGATACCTGATCAGGTATAGTAGGAACATCATTGAGAATACTGATCCGTGCTGAACTTGGCCAACCAGGTTCATTAAGTGGAGATAATCAAATCTTTATTGTTACTGCTCACGCCTTCATCATAATTTTCTTTATAGTAATACCAATTATAATTGGAGGTTTTGGTAATTGATTAGTA	196	84.158	3374.84	50814	295	high	3334.98
Periplaneta americana	Blattodea	Blattidae	Periplaneta	numt-081	AACTTTATACTTCATTTTTGGTGCTTGATCAGGTATAGTAGGAACATCACTAAGAATGTTAATTCGTGCTGAACTTGGACAACCAGGTTCACTAATTGGGGATGATCAAATCTATAATGTAATTGTTACTGCTCACGCCTTCATTATAATTTTCTTTATTATAAT	165	89.697	3374.84	50814	295	high	3334.98
Periplaneta americana	Blattodea	Blattidae	Periplaneta	numt-082	ACTAGCTAGTAGCATAGTAGAAAGAGGTGCGGGGACAGGATGAACAGTATACCCCCCACTAGCAAGAGGCATTGCCCATGCCGGAGCATCTGTTGATCTAGCAATTTTTTCATTACATCTAGCAGGTGTATCCTTAA	137	95.62	3374.84	50814	295	high	3334.98
Periplaneta americana	Blattodea	Blattidae	Periplaneta	numt-083	CAGGTATAGTGTGAACATCACTAAGAATATTAATCCGCGCTGAACTTGGCCAACCAGGTTCATTAATCGGAGATGACCAAATCTATATCGTAATTGTTACTGCTCATGCATTCATTATAATTTTCTTTATAGTAATACCAATTATAATTGGAGGATTCGGTAATTGA	167	89.222	3374.84	50814	295	high	3334.98
Periplaneta americana	Blattodea	Blattidae	Periplaneta	numt-084	GGGGGATTTGGTATTTGGTTAGTATCTCTAATACTAGGAGCCCCAGATATGGCTTTTCCACGAATAAATAATATAAGATTCTGGTTATTACCACCATCCTTAACCTTATTACTGGCTAGTAGTATAGTAGAAAGAGGTGCAGGGACAGGTTGGACAGTTTACCCACC	167	89.222	3374.84	50814	295	high	3334.98
Periplaneta americana	Blattodea	Blattidae	Periplaneta	numt-085	AANAAATAATATAAGATTCTGGTTATTACCACCATCCTTAACCTTATTACTGGCTAGTAGTATAGTAGAAAGAGGTGCAGGGACAGGTTGGACAGTTTACCCACC	105	89.524	3374.84	50814	295	high	3334.98
Periplaneta americana	Blattodea	Blattidae	Periplaneta	numt-086	AATTTCATCTCCACAACAATTAATATAAAACCAATTAATATAAAACCAGAACGAATTCCCCTTTTCGTATGATCAGTAGCCATTACAGCATTATTATTATTACTATTATCTCTACCAGTACTTGCTGGAGCAATTACTAGTATTTTT	147	93.878	3374.84	50814	295	high	3334.98
Periplaneta americana	Blattodea	Blattidae	Periplaneta	numt-087	CATTACACTTAGCAGGTGTATCCTCAATTCTAGGAGCTGTTAATTTTATCTCTACAACAATTAATATAAAACCAATTAATATAAAACCAGAACGAATTCCCCTTTTCTTATGATCAGTAGCCATTACAGCATTATTACTA	140	94.286	3374.84	50814	295	high	3334.98
Periplaneta americana	Blattodea	Blattidae	Periplaneta	numt-088	GTATCCTCAATTCTAGGAGCTGTAAATTTTATCTCCACAACAATTAATATAAAACCTATTAATATAAAACCAGAACGAATTCCCCTTTTCGTATGATCAGTAGCTATTACAGCATTATT	119	100	3374.84	50814	295	high	3334.98
Periplaneta americana	Blattodea	Blattidae	Periplaneta	numt-089	ACTAAGAATATTAATTCGTGCTGAACTTGGACAACCAGGTTCACTAATTGGAGATGATCAAATTTATAATGTAATTGTTACTGCCCATGCCTTCATCATAATTTTCTTTATGGTAATACCGATTATCGGGGTTTGGTAATTGATTAGTACACTA	154	90	3374.84	50814	295	high	3334.98
Periplaneta americana	Blattodea	Blattidae	Periplaneta	numt-090	AACTTTATATTTTATTTTTGGTGCTTGATCAGGTATAGTAGGAACATCCTTAAGAATATTAATTCGTGCTGAGCTTGGGCAACCAGGTTCACTGATTGGAGATGATCAAATCTATAATGTAATCGTTATTGCCCATGCCTTC	142	92.958	3374.84	50814	295	high	3334.98
Periplaneta americana	Blattodea	Blattidae	Periplaneta	numt-091	TAGGAGCTGTTAATTTCATCTTCACAACAATTAATATAAAACCTATTAATATAAAACCAGAACGAATTCCCCTTTTCGTATGATCAGTAGCCATTACAGCATTATTATTATTATTATCTCTACCAGT	127	96.85	3374.84	50814	295	high	3334.98
Periplaneta americana	Blattodea	Blattidae	Periplaneta	numt-092	AACTTTATATTTCATTTTTGGTGCCTCATTATGTATAGTAGGAACATCATTAAGAATACTAATTCGTGCTGAACTTGGTCAACCAGGTTCACTAATTGGAGATGATCAAATCTATAATGTAATTGTTACTGCTTATGCCTTCATTATAATTTTCTTT	157	89.809	3374.84	50814	295	high	3334.98
Periplaneta americana	Blattodea	Blattidae	Periplaneta	numt-093	AATTGTTACTGCCCATGCCTTCATTATAATTTTCTTTATGGTAATACCAATTATAATTGGAGGTTTCGATAACTGATTAGTACCATTAATATTGGGAGCTCCAGACATGGTATTTCCACGAATAAATAACATAAGATTCTGATTATTACCACCCTCATTAAC	162	88.889	3374.84	50814	295	high	3334.98
Periplaneta americana	Blattodea	Blattidae	Periplaneta	numt-094	GAATATTAATTCGTGCTGAACTTGGACAACCAGGCTCACTAATTGGAGATGATCAAATCTATAATGTAATTGTTACTGCTCATGCCTTCATCATAATTTTTTTCATAGTAATACCAATTATAATTGGGGGATTTGGTAATTGGTTA	146	91.781	3374.84	50814	295	high	3334.98
Periplaneta americana	Blattodea	Blattidae	Periplaneta	numt-095	ATTTTAGGAGCTGTTAATTTCATTTCCACAACAATTAATATAAAGCCAATTAATATAAAACCAGAACGAATTCCTTTATTTGTATGATCAGTAGCCATTACAGCACTATTATTACTATTATCATTACCAGTCCTTGCCGAGCAGTCACCATATTATTAACTGACTGAAATC	171	87.209	3374.84	50814	295	high	3334.98
Periplaneta americana	Blattodea	Blattidae	Periplaneta	numt-096	AACTTTATATTTTATTTTTGATGCTTGATCAGGTATAGTAGGAACATCCTTAAGAATATTAATTCGTGCTGAGCTTGGGCAACCAGGTTCACTGATTGGAGATGATCAAATCTATAATGTAATCGTTATTGCCCATGCCTTC	142	92.254	3374.84	50814	295	high	3334.98
Periplaneta americana	Blattodea	Blattidae	Periplaneta	numt-097	GATCTAGCAATTTTTTCATTACATCTAGCAGGTGTATCCTCAATTTTAGGAGCTGTTAATTTCATCTCCACAACAATTAATATAAAACCTATTAATATAAAACCAGAACGAATTCCCCTTTT	122	97.541	3374.84	50814	295	high	3334.98
Periplaneta americana	Blattodea	Blattidae	Periplaneta	numt-098	ATTTTTTCATTACATCTATCCGGTCTTTCCTCAATTCTAGGAGCGCTTAACTTTATTTCTACAACAATTAATATAAAACCAATTAATATAAAACCGGAACGAATTCCCTTATTCGTATGATCAGTAGCCATTACAGCACTATTATTATTATTAT	154	89.61	3374.84	50814	295	high	3334.98
Periplaneta americana	Blattodea	Blattidae	Periplaneta	numt-099	CAGATATAGCCTTCCCACGAATAAATAATATAAGATTCTGATTATTACCACCTTCATTAACCTTACTACTAGCTAGTAGCATAGTAGAAAGAGGTGCAGGGACAGGATGAACAGTATACCCACCAC	126	96.032	3374.84	50814	295	high	3334.98
Periplaneta americana	Blattodea	Blattidae	Periplaneta	numt-100	AACTTTATATTTTATTTTTGGTGCCTGATCAGATATAGTAGGAACATCATTAAGAATACTAACTAGTGCTGAACTTGGACAACCAGGCTCACTGATTGGGGATGATCAAATTTATAATGTAATTGTTACTGCTCATGCCTTCATCATAATTTTCTT	156	89.103	3374.84	50814	295	high	3334.98
Periplaneta americana	Blattodea	Blattidae	Periplaneta	numt-101	TATAAAACCTATTAATATAAAACCAGAACGAATTCCCCTTTTCGTATGATCAGTAGCTATTACAGCATTATTATTATTATTATTATTATCTCTACCAGTACTTGCTGGAGCAATTACTATATTATTAACT	130	94.615	3374.84	50814	295	high	3334.98
Periplaneta americana	Blattodea	Blattidae	Periplaneta	numt-102	AACCTTATATTTCATTTTTGGAGCTTGATCAGGTATAGTAGGAACATCACTAAGAATATTAATTCGTGCTGAACTTGGACAACCAGGTTCACTAATTGGAGATGATCAAATTTATAATGTAATTGTCACTGCTCATGCCTTCA	143	91.608	3374.84	50814	295	high	3334.98
Periplaneta americana	Blattodea	Blattidae	Periplaneta	numt-103	ATATTAGGAGCTCCAGATATAGCATTTCCACGAATGAACAATATGAGATTCTGATTATTACCACCCTCATTAACTTTATTACTAGCTAGTAGTATAGTAGAAAGAGGTGCAGGTTAACAGTGTATCCATCATTAGCAAGAGGTATTGCACATGCTGGAGTATCAGTT	167	85.632	3374.84	50814	295	high	3334.98
Periplaneta americana	Blattodea	Blattidae	Periplaneta	numt-104	GTTACTGCTCATGCATTCATTATAATTTTCTTTATAGTAATGCCAATTATAATTGGAGGGTTTGGCAATTGATTAGTACCACTAATATTAGGAGCTCC	98	91.837	3374.84	50814	295	high	3334.98
Periplaneta americana	Blattodea	Blattidae	Periplaneta	numt-105	ATGTAGCAGGTGTATCCTCAATTCTAGGAGCTGTTAATTTTATCTCCACAACAATTAATATAAAACCAGAACGAATTCCCCTTTTCGTATGATCAGTAGCTATTACAGCATTATTATTATTATTATCACTACCAGTACTT	140	87.742	3374.84	50814	295	high	3334.98
Periplaneta americana	Blattodea	Blattidae	Periplaneta	numt-106	TGTCTTCATTATAATTTTCTTTATAGTAATACCAATTAT	39	94.872	3374.84	50814	295	high	3334.98
Periplaneta americana	Blattodea	Blattidae	Periplaneta	numt-107	AATAATAATTGGGGGGTTTGGAAATTGACTAGTATCATTAATATTAGGGGC	51	86.275	3374.84	50814	295	high	3334.98
Periplaneta americana	Blattodea	Blattidae	Periplaneta	numt-108	TGTCTTCATTATGATTTTCTTTATAGTATTGGGGGGTTTGGAAATTGACTAGTATCATTAATACTAGGGGCACC	74	73.563	3374.84	50814	295	high	3334.98
Periplaneta americana	Blattodea	Blattidae	Periplaneta	numt-109	CAAGCCTTCATTATAATTTATTTTTATAGTAATACCAATCATAATTGGAGGTTTTGGTAATTGATTAGTAACATTAATATTAGGAGCCCCAGATATAGCTTTCCCACGAATAAATAATATAGGCCTAAGATTCTGATTATTACCACCCTCGCTAAC	156	89.103	3374.84	50814	295	high	3334.98
Periplaneta americana	Blattodea	Blattidae	Periplaneta	numt-110	AACTTTATATTTCATTTTTGATGCCTGATCAGGTATAGTAGGAACATCATTAAGAATATTAATTCGTGTTGAACTTAGTCAACCAGGTTCACTAATTGGAGATGATCAAATCTATAATGTAATTGTTACTGCTCATGCCTTCATTA	146	90.411	3374.84	50814	295	high	3334.98
Periplaneta americana	Blattodea	Blattidae	Periplaneta	numt-111	AACTTTATATTTCATTTTTGATGCCTGATCAGGTATAGTAGGAACATTATTAAGAATATTAATTCGTGTTGAACTTAGTCAACCAGGTTCACTAATTGGAGATGATCAAATCTATAATGTAATTGTTACTGCTCATGCCTTCATTA	146	89.726	3374.84	50814	295	high	3334.98
Periplaneta americana	Blattodea	Blattidae	Periplaneta	numt-112	TAGCAATCTTTTCATTACATTTTATCTGGTGTTTATTCAATTCTAGGAGCTGTAAATTTTATTTCCGCAAGAATTAACATAAAACCAATTAATATAAAACCAGAACGAATTCTCTTATTTGTATGACCTGCAGTCATTACAGCACTATTAATACTTCTATCACTTCCAGTACTTGCTGGAGCAATTAC	188	84.043	3374.84	50814	295	high	3334.98
Periplaneta americana	Blattodea	Blattidae	Periplaneta	numt-113	TAGCAATTTTTTCATTACACTTGGCAGGTGTATCCTCAATTCTAGGGGCTGTTAATTTCATTTCCACAACAATTAATATGAAACCTATAAATATAAAACCAGAACGAATTCCCCTTTTCGTATGATCAGTAGCCAT	136	92.647	3374.84	50814	295	high	3334.98
Periplaneta americana	Blattodea	Blattidae	Periplaneta	numt-114	TTCATTTTTGGTGCCTGATCAGGTATAGTAGGAACATCATTAAGAATACTAATTCGTGCTGAACTTAGTCAACCAGGTTCACTAATTGGAGATGATCAAATCTATAATGTAATTGTTACTGCTCATGCCTTCATTATAATT	141	91.489	3374.84	50814	295	high	3334.98
Periplaneta americana	Blattodea	Blattidae	Periplaneta	numt-115	AACTTTATATTTCATTTTTGGTGCCTGATCAGGTATAGTAGAAACATCACTAAGAATACTAATCCGTGCTGAATTTGGAGATGTTCAAATCTATAATGTAATTATTATTGCTCACACAATCATTAAAATTTTCTTTATAGTAATACCAATTATAATTGGAGGTTTTGGTAATTGATTAGTACCATTAATGTTAAGA	196	78.802	3374.84	50814	295	high	3334.98
Periplaneta americana	Blattodea	Blattidae	Periplaneta	numt-116	AACTTTATATTTCATTTTTGGTGCCTGATCAGGAATAGTATAGAAACATCACTAAGAATAATAATCCGTGCTGAATTTGCGGATGTTCAAATCTATAATGTAATTATTATTGCTCACACCATCATTAAAATTTTCTTTATAGTAATACCAATTATAATTGGAGGTTTTGGTAATTGATTAGTACCATTAATGTTAGGA	198	77.626	3374.84	50814	295	high	3334.98
Periplaneta americana	Blattodea	Blattidae	Periplaneta	numt-117	ATTGGAGATGATCATATTTATAGTATAATTGTTATTGCACATGCCTTTATTATATTTTATTAATAGAAATGTCAATTCTAATTGGTGGTTTTGGTAATTGATTAGTTCCACGAATACTAGCAGCTCCAGATATAGCATTTCCAAGAATAAATAATGTAACTCTTTATTATAAATTCCCTCATTAACCCTTTTATGGGCAAGAAGTATAGTAGAAGAGGATCAAGTACATATTGAACGGTATATTCACTATTAGCAAGA	258	77.778	3374.84	50814	295	high	3334.98
Periplaneta americana	Blattodea	Blattidae	Periplaneta	numt-118	AATTTTCTTTATAGTAATACCAATTATAATTGGAGGGTTTGGTAATTGATTAGTACCATTAATATTAGGAGCCCCAGACATGGCTTTTCCACGAATAAATAATATAAGATTCTGATTATTACCACCCTCATT	132	93.182	3374.84	50814	295	high	3334.98
Periplaneta americana	Blattodea	Blattidae	Periplaneta	numt-119	CCAATTCTAATTGGTGGATTTGGTAATTAATTAGTTTCATTTATATTAGGAGCCCCAGATATAGTATTTCCATGGATAAACAACATAAGACTTTGCTTATTACCACCTTCATTAACCTTATTACTAGCTAGTAGTGTAGTAGAAAGAGGTGCAGGTGAGGTTGAACAGTATATCC	175	85.227	3374.84	50814	295	high	3334.98
Periplaneta americana	Blattodea	Blattidae	Periplaneta	numt-120	AGCATTATTACTATTATTATCGCTATCAGTACTTGCTGGGGCAATTACTATATTATTAACTGACCGAAACCTAAATACATTTTTTTTTGACCCAGCAGGAGGGGGTGACCCAATTTTATACCAACACTTATTC	133	92.481	3374.84	50814	295	high	3334.98
Periplaneta americana	Blattodea	Blattidae	Periplaneta	numt-121	TAGCAATTTTTTCACTACATCTAGCCGATGTTTCTTCAATTCTAGGAGCTCTTAATTTTATTTCTACAAAAATTAATATGAAACCAATTTAATATAAAACCAGAACGAATTCCTTTATTTTTATGATCAGTAGCCATTACAACACTATTATTACTATTATCATTACCAGT	170	85.882	3374.84	50814	295	high	3334.98
Periplaneta americana	Blattodea	Blattidae	Periplaneta	numt-122	AAAGCCGGAACGAATTCCCCTATTTGTATGATCAGTAGCCATTACAGCATTACTATTGCTGTTATTACCAGTACCTGCTGGAGCAATCACCATACTATTAACCGATCGAAATCTGAATACATCCTTTTTGACCCAGCAGGAGGAGGTGATCCAATTCTATATCAACATTATT	172	85.311	3374.84	50814	295	high	3334.98
Periplaneta americana	Blattodea	Blattidae	Periplaneta	numt-123	AAGAATACTAATTCGTGGTGAACTCGTTCAACCAGGTACATTAATTGGAGATAATCAAATTTATAATGTAATTGTTACTGCTCACGCCTTTATTATAATTTTCTTTATGGTAATACCAATTATAATTGGCGGCTTTGGTAATTGATT	147	89.116	3374.84	50814	295	high	3334.98
Periplaneta americana	Blattodea	Blattidae	Periplaneta	numt-124	GGGGCTGTTAATTTCATTTCCACAACAATTAATATGAAACCAATTAATATAAAGCCTGAACGAATTCCCTTATTTGTGTGATCAGTAGCCATTACAGCACTATTATTACTATTATCATTACCAGTACTTGCTGGAGGAATTACTATATTATCAACTG	157	87.261	3374.84	50814	295	high	3334.98
Periplaneta americana	Blattodea	Blattidae	Periplaneta	numt-125	GATGAACAGTTTACCCACCACTAGCAAGAGGTATTGCTCATGCTGGAGCATCTGTTGATCTAGCAATTTTTTCATTACATTTAGCGGGTGTATCCTCAGTTCTAGGAGCTGTTAATTTTATCTC	124	94.355	3374.84	50814	295	high	3334.98
Periplaneta americana	Blattodea	Blattidae	Periplaneta	numt-126	ACAGGATGAACAGTCTATTCACCACTAGCAAGAGGTATCGCTCATGCTGGAGCATCTGTTGATCTAGCAATTTTTTTCATTACATTTAGCAGGTGTATCCTCAATTTTAGGAGCTGTTAATTTTATCTCCACA	133	92.481	3374.84	50814	295	high	3334.98
Periplaneta americana	Blattodea	Blattidae	Periplaneta	numt-127	TACTGCACACGCCTTCATTATGATTTCCTTTATAGCAATACCAATTTTAATTGGTGGTCTCTGTAATTGA	70	82.857	3374.84	50814	295	high	3334.98
Periplaneta americana	Blattodea	Blattidae	Periplaneta	numt-128	GCAAGAGGTATTGCACAAGCTGGAGCATCAGTTGATCTAGCGATTTTTTCATTATATCTAGCTGATGTTTTCTCAATTCTAGGAGCTGTTAACTTTATTTCCACGACAATTAATACGAAACCAATCAATATAAAACCGGAACGAATTCCCTTATTTGTATGAT	163	85.89	3374.84	50814	295	high	3334.98
Periplaneta americana	Blattodea	Blattidae	Periplaneta	numt-129	GAACAGTGTACCCACAACTAGCAAGAGGTATTGCTCATGCCGGAGCATCTATTGATCTAGCAATTTTTTCACTACATTTAGCAGGTGTATCTTCAATTCTAGGGGTTGTTAATTTCATCTCCACAACAATTAA	133	91.729	3374.84	50814	295	high	3334.98
Periplaneta americana	Blattodea	Blattidae	Periplaneta	numt-130	ACTGCTCATGCCTTCATTATAATTTTCTTTATAGTAATACCAATTTTAATTGGCGGATTTGGTAACTGATTAGTTCCATTAATATTAGGAGCTCCAGATATAGCACGAATAAATAATATAAGATTTTGATTAATACACCTTC	142	88.591	3374.84	50814	295	high	3334.98
Periplaneta americana	Blattodea	Blattidae	Periplaneta	numt-131	CTAATTGGAGATGATCAGATCTGTAATGTAATCGTTACTGCCCATGCCTTCATTATAATTTTTTTCATAGTAATACCAATCGTAATTGGGGGATTTGGTAATTGGTTAGTACCACTAATATT	122	94.262	3374.84	50814	295	high	3334.98
Periplaneta americana	Blattodea	Blattidae	Periplaneta	numt-132	AACTTTGTACTTCATTTTTGGTGCCTGATCAGGTATAGTGGGAACGTCACTAAGAATATTAATCCGCGCTGAACTTCGTCAACCGGGTTCTTTAATTGGAGATGATCAGATCTATAACGTAATTGTTACTGCTCCTAAATTCATTATAATTTTCTTCATAGTAATAC	167	85.03	3374.84	50814	295	high	3334.98
Periplaneta americana	Blattodea	Blattidae	Periplaneta	numt-133	GATGATCAAATTTATAATGTAATCATTCCTGCTCAAGCTTTCATTACAATTTTCTTCATAGTAATACCAATCCTAATTGATAGTTTTGGCAATTGACTAGTCCATTAATTTTAGGAGCTCCTGATATAGCACTTCCACGAATAAATAATACTTGTAAGATTCTGATTACTACCTCC	176	84.181	3374.84	50814	295	high	3334.98
Periplaneta americana	Blattodea	Blattidae	Periplaneta	numt-134	GATGACCAAATCTATAATGCAATCATTACTGCACGCGCCTTCATTATAATTTTCCTTATAGTGATACCAATTATAATTCGAGGTTTTGGTAATTGATTAGTAGGTTACCATTAATATTAGGAGCTCCAGATATAGCATTTCCACGAATAAATAATATGAGAT	162	85.802	3374.84	50814	295	high	3334.98
Periplaneta americana	Blattodea	Blattidae	Periplaneta	numt-135	ATGTAATTGTTACTGCTCACGCCTTCATTATAATTTTCTTTATAGTAATACCAATCATAATTGGAGGCTTTGGTAATTGATTAGTGTTCTTAATATTAGGAATTCCAGACATGGCTTTTTCACGAATAAATAACATAAGATTCTGATTATT	151	87.417	3374.84	50814	295	high	3334.98
Periplaneta americana	Blattodea	Blattidae	Periplaneta	numt-136	AATTTATAATGTAATTGTTACTGCTCATGCCTTCATCATAATTTTCTTTATAGTAATACCGAT	63	93.651	3374.84	50814	295	high	3334.98
Periplaneta americana	Blattodea	Blattidae	Periplaneta	numt-137	TGAACTTGGGCAACCAGGTTCACTAATTGAAGATGATCAAATCTATAATGTAATTTTTACCGCTCATGCCTTCATTATAATTTTTTTCATAGTAATACCAATTATAATTGGGGGTTTTGGTAATTGGTTAGTATCACT	138	89.855	3374.84	50814	295	high	3334.98
Periplaneta americana	Blattodea	Blattidae	Periplaneta	numt-138	ATTATTATTATTATTATCACTACCAGTACTTGCTGGGACAATCACTATATTATTAAGTGACCGAAACCTAAATACATCCTTTTTTGATCCAGCAGGAGGAGGAGATCCAATTTTATATCAACAGTTATTC	130	91.538	3374.84	50814	295	high	3334.98
Periplaneta americana	Blattodea	Blattidae	Periplaneta	numt-139	GAACGAATTCCCTTTATTCGTCTAATCAGTAGCTATTACAGCACCATTATTATTATTAT	59	89.831	3374.84	50814	295	high	3334.98
Periplaneta americana	Blattodea	Blattidae	Periplaneta	numt-140	TTCTTACTATTATTATCACTACCAGTAGGCTACTTGCTGGAGCAATTACTATATTATTAACTGACCGAAACCTAAATACATCTTTTTTTGACCCAGCAGGAGGGGGTGACCCAATTTTATACCAACACTTATTC	134	90.299	3374.84	50814	295	high	3334.98
Periplaneta americana	Blattodea	Blattidae	Periplaneta	numt-141	AATTCGCGCTGAACTTGGTCAACTTGGTTCGCTAATTGGAGATGAACAAATTTATAATGTAAT	63	87.302	3374.84	50814	295	high	3334.98
Periplaneta americana	Blattodea	Blattidae	Periplaneta	numt-142	CTTGGACAACCAGGTTCACTGATTGGGGATGATCAAATTTATAATGTAATTGTTACTGCTCATGCTTTCATCATAATTTTCTTTATAGTAATACCAATTATGATTGGGGGTTTCGGTAATTGATTAGTGCCGCAAACATTA	141	88.652	3374.84	50814	295	high	3334.98
Periplaneta americana	Blattodea	Blattidae	Periplaneta	numt-143	CAGTATTTTATTATTATCTCTACCAGTACTTGCCGCAGCAATTACTATATTATTAACTGACCGAAACCTAAATACATCTTTTTTTTATCCA	91	91.304	3374.84	50814	295	high	3334.98
Periplaneta americana	Blattodea	Blattidae	Periplaneta	numt-144	ATTGATTAGTACCACTAATATTAGGAGCCCCAGATATAGCCTTCCCACGAATAAATAATATAAGATTCTGATTATTACCACCTTCATTAACTTTATTACTA	101	100	3374.84	50814	295	high	3334.98
Periplaneta americana	Blattodea	Blattidae	Periplaneta	numt-145	CTACCAGTACTTGCTGGAGCAATTACTATATTATTAACTGACCGAAACCTAAATACATCTTTTTTTGATCCAGCAGGAGGGGGTGATCCAATTTTATATCAACACTTATTC	111	96.396	3374.84	50814	295	high	3334.98
Periplaneta americana	Blattodea	Blattidae	Periplaneta	numt-146	AGCATTATTACTATTATTATCGCTACCAGTACTTGCTGGGGCAATTACTATATTATTAACTGACCGAAACCTAAATACATCTTTTTTTTTTTTTACCCAGCAGGAGGGGGTGATCCAATTTTATACCAACACTTATTC	138	89.13	3374.84	50814	295	high	3334.98
Periplaneta americana	Blattodea	Blattidae	Periplaneta	numt-147	TGGAGATGATCAAATTTTATAATGCAATTATTACTGCACATGCCTTTATTATAATTTCCTCCATGGTAATTCC	73	84.932	3374.84	50814	295	high	3334.98
Periplaneta americana	Blattodea	Blattidae	Periplaneta	numt-148	GAACCTCAATCAGAATATTAATTCGTGCAGAATTTTGTCAACCAGACTCACTAATATTGGAGATGATCAAATTTATAATGTAATTGTTACTGCCCATGGATTTATTATAATTTTCTTTATAGTAATACCAATTCTAATTGGTGGGTTTGGTAATGAATTGGT	162	85.185	3374.84	50814	295	high	3334.98
Periplaneta americana	Blattodea	Blattidae	Periplaneta	numt-149	TAGGAGCTGTTAATTTCATTTGCACAACAATTAATATGAAACCTATTAATATAAAACCAGAACGAATTACCCTTTTCGTATGATCAGTAGCCATTACAGCATTATTATTATTATTAT	117	94.017	3374.84	50814	295	high	3334.98
Periplaneta americana	Blattodea	Blattidae	Periplaneta	numt-150	AGTATAGTAGAAAGAGGTGCCGGAACAGGATGAACAGTATATCCACCACTAGCAAGAGGCATTGCTCATGCCGGAGCATCTGTTGATCTAGCAATTTTTTCTTAC	105	98.113	3374.84	50814	295	high	3334.98
Periplaneta americana	Blattodea	Blattidae	Periplaneta	numt-151	TTTGGTAATTGATTAGTACCGCTAATATTAGGAGCTCCAGATATAGCCTTCCCACGAATAAATAATATAAGATTCTGATTATTACCACCTTCATTAACTTTATT	104	98.077	3374.84	50814	295	high	3334.98
Periplaneta americana	Blattodea	Blattidae	Periplaneta	numt-152	TTACATCTAGCAGGTGTATCCTCAATTCTAGGAGCTGTTAATTTCATCTCCACAACAATTAATATAAAACCTATTAATATAAAACCAGAACGAATCCCCCTTTTCG	106	97.17	3374.84	50814	295	high	3334.98
Periplaneta americana	Blattodea	Blattidae	Periplaneta	numt-153	CTTGGACAGCCAGGTTCACTGATTGGGGATGATCAAATTTATAATGTAATTGTTACTGCTCATGCTTTCATCATAATTTTCTTTATAGTAATACCAATTATGATTGGGGGTTTCGGTAATTGATTAGTGCCGCAAAAATTA	141	87.943	3374.84	50814	295	high	3334.98
Periplaneta americana	Blattodea	Blattidae	Periplaneta	numt-154	ATTTAGCAATTTTCTCATTACACTTAGCTGGTGTTTCACCAATTCCAGGAACTGTTAATTTTATTTCTACAACAATTAATATAAAGCCAATTAACATAAAACCAGAACGAATTCCCCTATTTGTATGATCTGTAGCTATTACAGCA	146	86.986	3374.84	50814	295	high	3334.98
Periplaneta americana	Blattodea	Blattidae	Periplaneta	numt-155	TTTTATCTATACAACAATTAATATAAAACCAATTAATATGAAACCAGAACGAATTCCATTATTTGTGTGATCCGTAGCCATTACAGCCTTATTATTGTTATCATCATTACCAGTCCTTGCTGGAGCAATTACTATATTATT	141	87.943	3374.84	50814	295	high	3334.98
Periplaneta americana	Blattodea	Blattidae	Periplaneta	numt-156	AATTTGATTTAATCCAATTTATAATGTAATCGTTACTGCCCATGCTTTCATTATAATTTTCTTTATAGTAATACCAATTATAATTGGAGGATTTGGTAATTGATTAGTACCACTAATA	118	93.22	3374.84	50814	295	high	3334.98
Periplaneta americana	Blattodea	Blattidae	Periplaneta	numt-157	GTTGATTTAGCAATTTTTTCATTACACCTGGCAGGTGTATCCTCAATTGTAGGAGCTGTTCATTTCATTTCTACAACAATTAATATAAAACCAATTAATATAAAACCGGAACGATTCCCCTATTCGTGTGATCA	134	89.63	3374.84	50814	295	high	3334.98
Periplaneta americana	Blattodea	Blattidae	Periplaneta	numt-158	TATGTCATTTTTGGTGCCTGACCTGGCATAATAGGAACATCATTAAGAATATTAATCCGTGTTGAAATTGGTCAACCAGGTTCACTAATTGGATATGACCAATTTTATAACGTAATTGTTACTGCCCATTCCTTCATTATAGTTTCATTTATAGTAAT	158	84.81	3374.84	50814	295	high	3334.98
Periplaneta americana	Blattodea	Blattidae	Periplaneta	numt-159	TATTTCATTTTCGGTGCCTGATCGGGTGTGGTGGGGATTTCCTTAAGAAAACTAATTCGTACTAAACTTGGTCAACCAGATTCATTAATTGGAGATGATCAAATTTATAATGTAGGCTAATTGTTACTGCTCACGCCTCCATTACAATTTTCTTTATAGTAATACCA	167	83.234	3374.84	50814	295	high	3334.98
Periplaneta americana	Blattodea	Blattidae	Periplaneta	numt-160	GTTACTGCTCACGCCTTCATTATAACTTTTTATAGTAATACCAATTATAATTGGAGGCTTTGGTAATTGACTAGTGTCATTAATATTAGGGACCCCAGATATAGTATTCCCACGAATAAACAACATACGATTTTGATTATTACCAC	146	86.486	3374.84	50814	295	high	3334.98
Periplaneta americana	Blattodea	Blattidae	Periplaneta	numt-161	ATTATCATTATCATTATCATTACCAGTACTTGCCAGAGCAATTACTTTATTAACTGATCGAAATCTAAATACATCCTTTTTTGATCCAGCAGGAGGAGGTGATCCAATTTTATATCAACACTTATTC	127	90	3374.84	50814	295	high	3334.98
Periplaneta americana	Blattodea	Blattidae	Periplaneta	numt-162	GTATAGTAGAAAGCGGTGCAGGGACAGGATGAACAGTGTACCCACCACTAGCAAGAGGTATTGCTCATACCGGAGCATCTGTTGATCTAGCAATTTTTTCATTACATTTAGCA	113	93.805	3374.84	50814	295	high	3334.98
Periplaneta americana	Blattodea	Blattidae	Periplaneta	numt-163	AGATTTCGATTATTACCACCCTCATTAACTTTACTACTAGCAAGCATTATAGTAGAAAGAGGTGCAGGGACAGGTTGAACAATATACCCACTGTTAGCAAGAGGTATCGCACATGCTGGAGCATCAGTTGATTTAGCATTCTTTTCATTA	150	85.333	3374.84	50814	295	high	3334.98
Periplaneta americana	Blattodea	Blattidae	Periplaneta	numt-164	CTTGCTGGAGCAATTACTATATTATTAACTGACCGAAACCTAAATACATCTTTTTTTGACCCAGCAGGAGGGGGTGACCCAATTTTATATCAACACTTATTC	102	97.059	3374.84	50814	295	high	3334.98
Periplaneta americana	Blattodea	Blattidae	Periplaneta	numt-165	TATTTCATTTTCGTTGCCTGATCGGGTGTGGTGGGGATTTCCTTAAGAAAACTAATTCGTACTAAACTTGGTCAACCCGATTCATTAATTGGAGATGATCAAATTTATAATGTAGGCTAATTGTTACTGCTCACGCCTCCATTATAATTTTCTTTATAGTAATACCA	167	82.635	3374.84	50814	295	high	3334.98
Periplaneta americana	Blattodea	Blattidae	Periplaneta	numt-166	CAATTACTATATTATTAACTGACCGAAACCTAAATACATCTTTTTTTGATCCAGCAGGAGGGGGTGACCAAATTTTATATCAACACTTATTC	92	96.739	3374.84	50814	295	high	3334.98
Periplaneta americana	Blattodea	Blattidae	Periplaneta	numt-167	ATTATTATTATTATCACTACCAGTACTTGCTGGAGCAATTACTATATTATTAACTGACCGAAACCTAAATACATCTTTTTTTGACCCAGCAGGAGGGGGAGATCCAATTTTA	112	93.75	3374.84	50814	295	high	3334.98
Periplaneta americana	Blattodea	Blattidae	Periplaneta	numt-168	CAACCAGGTTCACTAATTGGAAATGATCAAATTTATATGTAATTGTTACTGCTCACGCTTTCATTATAATTTTTTATAGTAATACCAATAATTATAATTGGGGGTTTTGCTAATTGACTAGTACCATTAATATTAG	136	88.489	3374.84	50814	295	high	3334.98
Periplaneta americana	Blattodea	Blattidae	Periplaneta	numt-169	AACTTTATACTTCATTTTTGGTGCCTGATCAGGTATGGTAGGAACATCATTAAAGAATATTAATCCGTGCT	71	87.324	3374.84	50814	295	high	3334.98
Periplaneta americana	Blattodea	Blattidae	Periplaneta	numt-170	TAGCAAGAGGTATTGCACATGCTGGGGCATGAGTTGATCTAGCAATTTTTTCATTACATCTAGCAGGTGTTTCCTCAATTGTAGGAGCTGTTAATTTGATTTCTACAACAATTAATATAAAACC	124	90.323	3374.84	50814	295	high	3334.98
Periplaneta americana	Blattodea	Blattidae	Periplaneta	numt-171	CTAATTGGAGATGATCAAATCTATAATGTAATTATTACTGCTCATGTCTTCATTATAATTTTCTTTATAGTAATAACAATTATAATTGGAGGTTTTAGTAACTGATTAGTACCATTAATATTAG	124	90.323	3374.84	50814	295	high	3334.98
Periplaneta americana	Blattodea	Blattidae	Periplaneta	numt-172	AGAGGTGCAGGGACAGGTTGAACAGTATACCCACGATTAGCAAGAGGTATTGCACATGCTGGAGCATCAGTTGATCTAGCAATTTTTTCATTACATCTAGCCGGTGTTTCTTCAATTCTAGGAG	124	90.323	3374.84	50814	295	high	3334.98
Periplaneta americana	Blattodea	Blattidae	Periplaneta	numt-173	ACATTATTAAAAATATTAATTCGCACTGAACTTGGTCAACCTGGTTCATTAATTGGGGATGTTCAATTTGTAATGTAATCTTGACGGCACATGCCTTAATTATAATTTTCTTCATAATAATACCAGTTCTGATTGAAGTACATGTATTTAGAAATTGCTTACTTTCATTAATATTTGGAACTCCGGATAAAGCATTTCCATGAATAAATAATATAATAT	219	77.273	3374.84	50814	295	high	3334.98
Periplaneta americana	Blattodea	Blattidae	Periplaneta	numt-174	ACATTATTAAAAATATTAATTCGCACTGAACTTGGTCAACCTGGTTCATTAATATTGGGGATGTTCAATTTGTAATGTAATCTTGACGGCACATGCCTTAATTATAATTTTCTTCATAATAATACCAGTTCTGATTGAAGTACTTGTATTTAGAAATTGCTTACTTTCATTAATATTTGGAACTCCGGATAAAGCATTTCCATGAATAAATAATA	215	76.389	3374.84	50814	295	high	3334.98
Periplaneta americana	Blattodea	Blattidae	Periplaneta	numt-175	GTGCCTGATCAGGTATAGTGGGAACATCACTAAGAATATTAATTCGTGCTGAGCTCGGGCAGCCAGGTTCACTAATTGGAGATGATCAAATTTATA	96	98.958	3374.84	50814	295	high	3334.98
Periplaneta americana	Blattodea	Blattidae	Periplaneta	numt-176	GGAGATTATCAAATTTATAATGTAATTGATACTGCCCATGCCTTCATCATATTTTTATAGTAATAACAATTATAATTGGAGGTTTTGGTAATTGATTAGTACCATTAATATTAGGAGCCCCAGGCATGGCTTTCC	135	87.05	3374.84	50814	295	high	3334.98
Periplaneta americana	Blattodea	Blattidae	Periplaneta	numt-177	TAGCAATCTTTTCATTACATTTTATCTGGTGTTTATTCAATTCTAGGAGCTGTAAATTTTATTTCCGCAAGAATTAACATAAAACCAATTAATATAAAGCCCGATCGAATTCCACTATTTATATGAGCCGTAGCTATTACATCCTTATCATCATTATTAT	160	83.75	3374.84	50814	295	high	3334.98
Periplaneta americana	Blattodea	Blattidae	Periplaneta	numt-178	TTACATTTGGCTGGTGTTTCCTCAATTCTAGGAGCCATTAACTTTATTTCCACAACAATTGATATAAAACCAATCAACATAAAAACGGAACGAATTCCCTTAAACATGTGTATGGTCTGTAGCTATTACAGCATTATTACTATTATTATCATTACCAGTATTAGCTGGAGC	171	81.871	3374.84	50814	295	high	3334.98
Periplaneta americana	Blattodea	Blattidae	Periplaneta	numt-179	TTACATTTGGCTGGTGTTTCCTCAATTCTAGGAGCCATTAACTTTATTTCCACAACAATTGATATAAAACCAATCAACATAAAAACGGAACGAATTCCCTTAAACATGTGTATGGTCTGTAGCTATTACAGCATTATTACTATTATTATCATTACCAGTATTAGCTGGAGC	171	81.871	3374.84	50814	295	high	3334.98
Periplaneta americana	Blattodea	Blattidae	Periplaneta	numt-180	AACTTTATATTTCATTTTTGGTGCCTGATCAGGCATAGTAGGAACATCATTAAGAATATTAATTCGTGCTGAATTTGGACAACAAGGTTCACTAATTGGAGATGATCAAATTTATAATGT	120	90.833	3374.84	50814	295	high	3334.98
Periplaneta americana	Blattodea	Blattidae	Periplaneta	numt-181	AGTATAGTAGAAAGAGGTGCAGGAACAGGGTGGACGGTATACCCACCATTAGCAAGAGGTATTGTTCATGCCGGAGCATCAGTTGATTTAGCAATTTTTTCATTACATCTAGCAAGT	117	91.453	3374.84	50814	295	high	3334.98
Periplaneta americana	Blattodea	Blattidae	Periplaneta	numt-182	AGAATATTAATCTGTGCCGAACTCGGTCAACCAGGTTCATTAATTGGGAATGACCAAATCTATAATGATTGTAATTGTTATTGCTCACGCCTTCATTATAATTTTCTTTATTGTAATACGAATTATAATTGGAGGTTTTGGTAATTGATT	150	84.667	3374.84	50814	295	high	3334.98
Periplaneta americana	Blattodea	Blattidae	Periplaneta	numt-183	ATTGATTAGTTCCATTGATATTAGGAGCTCCAGATATAGCATTCCCACGGATAAA	55	89.091	3374.84	50814	295	high	3334.98
Periplaneta americana	Blattodea	Blattidae	Periplaneta	numt-184	TATTTCATTTTTGGTGCCTGATCAGGTATGGTAGTAACATCTTTAAGAATATTAATTCGTGCTGAACTTGGTCAACCTGGTTCATTAATTGGAGATGATCACATTTATAATGTAATTGTTACTGCTCACGACTT	134	87.313	3374.84	50814	295	high	3334.98
Periplaneta americana	Blattodea	Blattidae	Periplaneta	numt-185	TATTTCATTTTTGGTGCCTGATCAGGTATGGTAGTAACATCTTTAAGAATATTAATTCGTGCTGAACTTGGTCAACCTGGTTCATTAATTGGAGATGATCACATTTATAATGTAATTGTTACTGCTCACGACTT	134	87.313	3374.84	50814	295	high	3334.98
Periplaneta americana	Blattodea	Blattidae	Periplaneta	numt-186	AATTCTAGGAGCTGTTAATTTCATCTCCACAACAATTAATATAAAACCTATTAATATAAAACCAGAACGAATCCCCCTTTTCGTATGATCAGTAGCCATTA	101	96.04	3374.84	50814	295	high	3334.98
Periplaneta americana	Blattodea	Blattidae	Periplaneta	numt-187	AATTGGGGGTTTTGGTAATTGATTAGTATCACTAATATTAGGAGCCCCAGATATAGCCTTCCCACGAATAAATAATATAAGATTCTGATTATTACC	96	97.917	3374.84	50814	295	high	3334.98
Periplaneta americana	Blattodea	Blattidae	Periplaneta	numt-188	ATCTAGTTGATCTAGCAATCTTTTCATTACATCTGGCTGGTGTTTCCTCAATTCTAGGAGCTGTTAACTTTATTTCTACAAGAATTAATATAAAACCAATTAACATAAAACCAGAACGAATTC	123	90.244	3374.84	50814	295	high	3334.98
Periplaneta americana	Blattodea	Blattidae	Periplaneta	numt-189	AGTACTTGCTGGAGCAATTACTATATTACTAACTGACCGAAATCTAAATACATCTTTTTTTGACCCAGCAGGAGGGGGAGATCCAATTTTATATCAACACTTATTC	106	94.34	3374.84	50814	295	high	3334.98
Periplaneta americana	Blattodea	Blattidae	Periplaneta	numt-190	TTAAATCTTTTACTGGTAAGAAGTGTAGTAGATTGAGGAGCAGGTAAGATACAAGCTGAACAGTATATTCACCACTAGCAAGAAGTATTGCACA	94	73.404	3374.84	50814	295	high	3334.98
Periplaneta americana	Blattodea	Blattidae	Periplaneta	numt-191	AACTTTATATTTAATTTCTGGTGCCTGATCAGGTATAGTAGGAACATCATTAAGAATATTATTTCGTGCTGAACTTGGTCAACCAGATTCATTAATCGGAGATGATCAAATTCATAATGTAATTGTTGCTG	131	87.786	3374.84	50814	295	high	3334.98
Periplaneta americana	Blattodea	Blattidae	Periplaneta	numt-192	CTAGCAAGAGGAATTGCCCATGCTGGAGCATCAGTTGATTTAGCCATTTTTTCATTACATTTAGCAGGTGTATCCTCAAATATAGGGGCTGTTAATTTCATTTCCACTACAATTAATATAAAACCT	126	88.889	3374.84	50814	295	high	3334.98
Periplaneta americana	Blattodea	Blattidae	Periplaneta	numt-193	AACTTTATATTTCATTTTTGGTGCCTGATCGGGTATAGTAGGAACATCCTTAAGAATATTCATTCGTACCAAACTTGGTCAATCCAGTTCATTAATTTTGGAGATGATCAAATTTATAATGTAATTGTTAATGCTCACGCCTTCATTATAAT	152	84.211	3374.84	50814	295	high	3334.98
Periplaneta americana	Blattodea	Blattidae	Periplaneta	numt-194	ACCAAGACTATTAGGGGCTCCAGATATAGCATTCCCACAAATAAACAATATGAGATTTTGATTATTACCACCCTCATTAATTTTACTACCAGCTAGTAGTATAGTAGAAAGAGGTGCAGGTACAGGTTGAACA	133	87.218	3374.84	50814	295	high	3334.98
Periplaneta americana	Blattodea	Blattidae	Periplaneta	numt-195	CTTGCTGGAGCAATTACTATATTATTAACTGACCGAAACCTAAATACATCTATTTTGACCCAGCAGGAGGGGGTGACCCAATTTTATATCAACACTTATTC	101	96.078	3374.84	50814	295	high	3334.98
Periplaneta americana	Blattodea	Blattidae	Periplaneta	numt-196	TAATACAGCATTATTATTATTATTATCTCTACCAGTGCTTGCTGGAGCAATTACTATATTATTAACTGACCGAAATCTAAATACATCCTTTTCTG	95	97.895	3374.84	50814	295	high	3334.98
Periplaneta americana	Blattodea	Blattidae	Periplaneta	numt-197	GCTGTTAATTTCATCTCCACAACAATTAATATGAAACCAATTAATATAAAACCAGAACGAATTCCCCTTTTCGTATGATCAGTAGCCATTACAGCATTATTA	102	95.098	3374.84	50814	295	high	3334.98
Periplaneta americana	Blattodea	Blattidae	Periplaneta	numt-198	AGTAACATAGTAGAAAGAGGTGCAGGAACAGGATGAACAGTATATCCACCACTAGCAAGAGGCATTGCCCATGCCGGAGCATCTGTTGATCTAGCAATTTTT	102	95.098	3374.84	50814	295	high	3334.98
Periplaneta americana	Blattodea	Blattidae	Periplaneta	numt-199	ATATATAATATGAAATTTTGAGTATTACCTCCCTCATTAACTTTACTACTAGCAAGCAGTATAGTAGAAAGAGGTCCAGGGACAGGTTGAACAGTATACCCACCGTTAGCAAGAGGTATTGTACATGCTGGAGCATCAGTT	141	85.106	3374.84	50814	295	high	3334.98
Periplaneta americana	Blattodea	Blattidae	Periplaneta	numt-200	CAGTACTTGCTGCAGCAATCACTATATTATTAACCGACCGAAATTTAAATACATCCTTTTTTGATCCAGCAAGAGGAGGTGACCCAATTTTATATCAACACTTATT	106	93.396	3374.84	50814	295	high	3334.98
Periplaneta americana	Blattodea	Blattidae	Periplaneta	numt-201	TGAACTTGGGCAACCAGGCTCACTAATTGGAGACGATCAAATTTATAATGATTATTACTGCTCATGCCTTCATTATAATTTTTTTATAGTAATACCAATTATAATTGGGGGTTTTGGGTTTAATTATTTGTAGGATTAACATT	143	85.714	3374.84	50814	295	high	3334.98
Periplaneta americana	Blattodea	Blattidae	Periplaneta	numt-202	AGCAAGAGGTATTGCACATGCTGGGGCATCAGTTGACCTAGCAATTTTCTCATTACATCTAGCCGGTGTTTCCTCAATTCTGGGAGCTGTTAATTTCATTTCTACAACAATTAATATAAAACC	123	88.618	3374.84	50814	295	high	3334.98
Periplaneta americana	Blattodea	Blattidae	Periplaneta	numt-203	ATTAATATAAAACCAGAACGAATTCCTTTATTTGTATGAT	40	90	3374.84	50814	295	high	3334.98
Periplaneta americana	Blattodea	Blattidae	Periplaneta	numt-204	AACTTTATATTTCATTTTTGGTGCCTGATCAGGCATAGTAGGAACATCATTAAGTATATTAATTCGTGCTGAATTTGGACAACCAGGTTCAGTAATTAGAGATGATCAAATTTATAATGT	120	89.167	3374.84	50814	295	high	3334.98
Periplaneta americana	Blattodea	Blattidae	Periplaneta	numt-205	TATAGTAGAAAGAGGTGCAGGAACAGGATGAACAGTGTACCCACCACTAGCAAGAGGTATTGCTCATGCTGGGGCATCAGTTGACTTAGCAATTTTTTCATTACATC	107	92.523	3374.84	50814	295	high	3334.98
Periplaneta americana	Blattodea	Blattidae	Periplaneta	numt-206	GCTGTTAAATTTATTTTAACAACAAATTTTATGAAACCAATTAATATAAAATCAGAACGAATTCCATTATTTTTTTCAGGTACGCTGTATGTATTACAGTTTTAATATTACTATTATCACCTCCAGTCTTTGCTTGAGCAATACAATATTATTAACTGATCGAAACAAATGCATCATTCTATGATCGTGCTGGAACAGCTGATCCAGTTTTATATCAACACTTATT	226	76.19	3374.84	50814	295	high	3334.98
Periplaneta americana	Blattodea	Blattidae	Periplaneta	numt-207	TTCGTGGTGAACTTGGTCAACCAGGTTCATTAATTGGAGATGAGATCACATTTATAATGTGACTGTTACTGCCCATGCCTTCATTATAATTTTCTTTATAGTAATGCCAATTCTAATTGGAGGATT	126	88.095	3374.84	50814	295	high	3334.98
Periplaneta americana	Blattodea	Blattidae	Periplaneta	numt-208	AGGTGCATCCTCAATTCTAGGGGCTGTTAGTTTCATCTCCACAACAATTAATATAAAACCAGAACGAATTCCCCTTTTCGTATGATCAGTAGCCATTACAGCATT	105	82.5	3374.84	50814	295	high	3334.98
Periplaneta americana	Blattodea	Blattidae	Periplaneta	numt-209	GAGGATCAAATTTATAATGTAATTGTTACTGCTCATGCCTTCATCATAATTTTTTTATAGTAATACCAATTATAATTGGAGGTTTTGGTAATTGACTAGTACCATTAATGTTAGG	115	90.517	3374.84	50814	295	high	3334.98
Periplaneta americana	Blattodea	Blattidae	Periplaneta	numt-210	GTAGGAACATCATTAAGAATACTAATTCGTGCTGAACTTGGAAAACCAGGTTCACTGATTGGGGATGATTAAATTTATAATGTAATTGTTACTGCTCATGCCTTCATCATAATTTTCTT	119	89.076	3374.84	50814	295	high	3334.98
Periplaneta americana	Blattodea	Blattidae	Periplaneta	numt-211	ATTATTATTATTATTATAACTACCAGTCCTTGCTGGAGCAATTACTGTACTATTAACTGACCGAAACCTAACTACATCTTTTTTTGATCCAGCAGGAGGCCNAACCAGCAGGAGGAGGAGACCCAATTTTATATCAACACTTATTC	146	82.192	3374.84	50814	295	high	3334.98
Periplaneta americana	Blattodea	Blattidae	Periplaneta	numt-212	AGCATTTCCGCGAATAAATAATAGGCCTATAAGATTTTGACTATTACCACTCTCATTAACCTTAATTCTAGCCAGTAGTATAGTAGAAAGAGGAGCAGGGACAGGTTGAACAGTATACCCACCACTAGCAAGAGGTATTGC	141	84.397	3374.84	50814	295	high	3334.98
Periplaneta americana	Blattodea	Blattidae	Periplaneta	numt-213	AACTTTTATTGGCAAGGAGTATAAGTAGAAAGAGGAGCAGGTACAGGTTGGACAGTATACCCACCATTAGCAAGAGGC	78	83.75	3374.84	50814	295	high	3334.98
Periplaneta americana	Blattodea	Blattidae	Periplaneta	numt-214	AGTACTTGCTGGAGAAATTACTATACTATTAACTGACCGAAACCTAAATACATCTTTTTTTGATCCAGCAGGGGGAGGTGATCCAATTTTATATCAACACTTATTC	106	92.453	3374.84	50814	295	high	3334.98
Periplaneta americana	Blattodea	Blattidae	Periplaneta	numt-215	AGTACTTGCTGGAGAAATTACTATACTATTAACTGACCGAAACCTAAATACATCTTTTTTTGATCCAGCAGGGGGAGGTGATCCAATTTTATATCAACACTTATTC	106	92.453	3374.84	50814	295	high	3334.98
Periplaneta americana	Blattodea	Blattidae	Periplaneta	numt-216	ACCAATCATAATTGGGGGATTTGGTAATTGATTAGTACCACTAATATTAGGAGCCCCAGATATAGCCTTCCCACGAATAAATATATATGAGAT	93	97.849	3374.84	50814	295	high	3334.98
Periplaneta americana	Blattodea	Blattidae	Periplaneta	numt-217	AGTACTTGCTGGAGAAATTACTATACTATTAACTGACCGAAACCTAAATACATCTTTTTTTGATCCAGCAGGGGGAGGTGATCCAATTTTATATCAACACTTATTC	106	92.453	3374.84	50814	295	high	3334.98
Periplaneta americana	Blattodea	Blattidae	Periplaneta	numt-218	TTTGTAGTAATACCAATTATAATTGGAGGTTTCGGTAATTGATTAGTACCATTAATGTTACGAGTCCCAGACATGGCATTCCCACGAATAAATAACATAAGATTCTGATTATTACCAC	118	88.983	3374.84	50814	295	high	3334.98
Periplaneta americana	Blattodea	Blattidae	Periplaneta	numt-219	GCACATGCTGGGGCATCAGTTGATCTAACAATTTTTTCATTATATCTAGACGGTGTTTCCTCAATTCTAGGAGCTGTTAACTTTATTTCTACAACAATTAATATAAAACCGGAACGAATTCCCTTATTCGTATGATCAGTAGC	143	80.38	3374.84	50814	295	high	3334.98
Periplaneta americana	Blattodea	Blattidae	Periplaneta	numt-220	GAGCTGTTAATTTTATTTCTACAACAATTAATATGAAACCTATTAATGAAAAACCAGAACGAATTCCCCTTTTCGTATGATCAGTAGCTATTACAGCATGATAAT	105	92.381	3374.84	50814	295	high	3334.98
Periplaneta americana	Blattodea	Blattidae	Periplaneta	numt-221	AATAGGAGATGATCAAATTTATAATGTAATTGTTAGTGCTCATGCCTTCATTATAATTTTCTTTATAGTGATACCAATTATAATTGGAGGTTTTGGTAATTGATT	105	92.381	3374.84	50814	295	high	3334.98
Periplaneta americana	Blattodea	Blattidae	Periplaneta	numt-222	GGTAATTGATTAGTACCATTAATATTAGGGGCTCCAGATATAGCCTTCCCACGAATAAATAATATAAGATTCTGATTATTACCACCCTCATTAAC	95	95.789	3374.84	50814	295	high	3334.98
Periplaneta americana	Blattodea	Blattidae	Periplaneta	numt-223	CATGCCGGAGCATCAGTTGATTTAGCTATCTTTTCATTACACCTAGCAGGTGTATCCTCAATTCTAGGAGCTGTTAATTTTATCTCTACAACAATTAATACAAAGCC	107	91.589	3374.84	50814	295	high	3334.98
Periplaneta americana	Blattodea	Blattidae	Periplaneta	numt-224	TAAATTTTATCTCCACAACAATTAATATAAAACCAGTTAATATAAACCAGAACGAATTCCCCTTTTCGTATGATCAGTAGCTATTACAGCATT	93	96.809	3374.84	50814	295	high	3334.98
Periplaneta americana	Blattodea	Blattidae	Periplaneta	numt-225	AATTAATATAAAACCTATTAATATAAAACCAGAACGAATTCCCCTTTTCGTATTATCAGTAGCCATTACAGCATTATTATTATTATTAT	89	97.753	3374.84	50814	295	high	3334.98
Periplaneta americana	Blattodea	Blattidae	Periplaneta	numt-226	ATTATTATTATGATTATCTCTACCAGTACTTGCTGGAGCAATTACTAAAT	50	94	3374.84	50814	295	high	3334.98
Periplaneta americana	Blattodea	Blattidae	Periplaneta	numt-227	TACACATAGCAGGTGTATCCTCAATTCTAGGAGCTGTTAATTTCATTTCTACAACAATTAATATAAAACCGGAACGAATTCCCCTATTCGTGTGATCAGTAGCCATTACAGCACTATTATTATTATTAT	129	81.944	3374.84	50814	295	high	3334.98
Periplaneta americana	Blattodea	Blattidae	Periplaneta	numt-228	GAACAGTATATCCACCACTAGCAAGAGGCATTGCTCATGCCGGAGCATCTGTTGATCTAGCAATTTTTTCATTACACCTAGCAGGTGTA	89	97.753	3374.84	50814	295	high	3334.98
Periplaneta americana	Blattodea	Blattidae	Periplaneta	numt-229	GGAGATGATCAAATCTATAATGTAATTGTTATTGCCCATGCCTTCATTATAATTTTCTTTATGGTAATACCAATTATAATTGAAGGTTTCGGTAACTGAGTAGTACCATTA	111	89.189	3374.84	50814	295	high	3334.98
Periplaneta americana	Blattodea	Blattidae	Periplaneta	numt-230	TAATATTGGGAGCTCCAGACATGGCATTTCCACGAATAAATAACATAAGATTCTGATTATTACCACCCTCATTAAC	76	89.474	3374.84	50814	295	high	3334.98
Periplaneta americana	Blattodea	Blattidae	Periplaneta	numt-231	TATTATTACTATTATCATTACCAGTACTTGCCGGGGCAGTTACTATATTATTAACCGATTGAAATCTGAATACATCCTTTTTTGATCCAGTAGAAGGAGGTGATCCAATTCTATATCAAC	120	86.667	3374.84	50814	295	high	3334.98
Periplaneta americana	Blattodea	Blattidae	Periplaneta	numt-232	ATCACTACCAGTACTTGCTGGAGCAATTACTATATTATTAACTGATCGAAACCTAAATACATCTTTTTTTGATCCAGCAGGAGGGGGTGACC	92	94.565	3374.84	50814	295	high	3334.98
Periplaneta americana	Blattodea	Blattidae	Periplaneta	numt-233	AACTTTATATTTCATTTTTGGTGCCTGGTCAGGTATAGTAGGAACATCATTAAGAATATTAATTCGTGCTGAACTTGGACAACCAGGTTCACTAATTGGAGA	102	91.176	3374.84	50814	295	high	3334.98
Periplaneta americana	Blattodea	Blattidae	Periplaneta	numt-234	GTACTTGCTGAAGCAATCACTATATTATTAACTGACCGAAATCTAAATACATCTTTTTTTGACCCAGCAAGAGGAAATGATCCAATTTTATATCAACACTTATT	104	90.385	3374.84	50814	295	high	3334.98
Periplaneta americana	Blattodea	Blattidae	Periplaneta	numt-235	ACTAAGAATACTAATTCGTGCTGAGCTTGGACAACCAGGTTCACTGATTGGGGATGATCAAATTTATAATGTAATTGTTATTGCCCATGCCTTCAT	96	92.708	3374.84	50814	295	high	3334.98
Periplaneta americana	Blattodea	Blattidae	Periplaneta	numt-236	TGTTGGAGCAATTACTATATTATTAACTGACCGAAACCTAAATACATCTTTTTTTGATCCAGCAGGAGGGGGTGACCCAATTTTAT	86	96.512	3374.84	50814	295	high	3334.98
Periplaneta americana	Blattodea	Blattidae	Periplaneta	numt-237	TTGCCGGAGCAATCACTATATTATTAACCGATCGAAATCTAAATACACCCTTTTTTGATCCAGCAAGAGTAGGTGATCCAATTTTATATCAACACTTATTC	101	91.089	3374.84	50814	295	high	3334.98
Periplaneta americana	Blattodea	Blattidae	Periplaneta	numt-238	GGAGCATCAGTTGATTTAGCAATCTTTTCATTACATCTAGCAGGTGTATCCTCAACTAGGAGCTGGTAACTTTATTTCTACAACAATTAACATAAAACCGGAACGAATTCCGTTATTCGTATGATCAGTAGC	132	79.866	3374.84	50814	295	high	3334.98
Periplaneta americana	Blattodea	Blattidae	Periplaneta	numt-239	CAGTAGCCATTACAGCACTATTACTATTATTATCACTACCAGTACTTGCTGGAGCAATTACTATATTATTAACTGACCGAAACCTAAATACA	92	93.478	3374.84	50814	295	high	3334.98
Periplaneta americana	Blattodea	Blattidae	Periplaneta	numt-240	AGGAGGTGTATCCTCAATTATAGGGGCTGTTAATTTCATCTCCACAACAATTAACATGAAACCAATTAATATAAAACCAGAACGAATTCCCCTTTTC	97	91.753	3374.84	50814	295	high	3334.98
Periplaneta americana	Blattodea	Blattidae	Periplaneta	numt-241	AACTTTATATTTCATTTTTGGTGCCTGATCAGGTATGGTAGGAACATCACTAAGAATATTAATTCGCGCTGAACTTGGTCAACCCGGTTCATTAATTGGGGGTGATTAAATT	112	87.5	3374.84	50814	295	high	3334.98
Periplaneta americana	Blattodea	Blattidae	Periplaneta	numt-242	ATTTCTACAACAATTAATATAAAGCCAATTAATATAAAACCTGAACGGATTCCCCTATTTGTGTGATCAGTAGCTATTACAGCATTATTATTACTATTATCGTTACC	107	88.785	3374.84	50814	295	high	3334.98
Periplaneta americana	Blattodea	Blattidae	Periplaneta	numt-243	GCCGGAGCAATCACTATATTATTAACCGATGGAAATCTAAAAACATCCTTTTTTGATCCAGCAGGAGAAGGTGATCCAATTTTATATCAACACTTATTC	99	90.909	3374.84	50814	295	high	3334.98
Periplaneta americana	Blattodea	Blattidae	Periplaneta	numt-244	AGAACGAATTCCCCTTTTCGTATGATCAGTAGCTATTACAGCATTATTATTATTATTAT	59	100	3374.84	50814	295	high	3334.98
Periplaneta americana	Blattodea	Blattidae	Periplaneta	numt-245	GAAAGAGGTACAGGTACAGGTTGAATAGTATAACCCCCACTAGCGAGAGGTATTGCACAAGCTGGAGCATCAGCTGATCTGGCAATTTTTTCATTACATTTAGCTGGTGTTTCCTTAATTCTAG	124	84.677	3374.84	50814	295	high	3334.98
Periplaneta americana	Blattodea	Blattidae	Periplaneta	numt-246	ACTAATAGGAGATGATCAAATCTATAATGTAATCGTTACTGCTCATGCTTTCATTATAATTTTCTTTATAGTAATACCAATTATAATTG	89	94.382	3374.84	50814	295	high	3334.98
Periplaneta americana	Blattodea	Blattidae	Periplaneta	numt-247	ATGCCAGAGCAACGGTTGACCTAGCAATTTTTTCATTACACTTAGCTGGTGTATCCTCAATCCTAGGAGCTGTTAATTTTATTTCAACAACAATTAATATAAAGCGAGAATGAATTCCACTATTTGTATGAGCCGTATCTATTA	144	77.987	3374.84	50814	295	high	3334.98
Periplaneta americana	Blattodea	Blattidae	Periplaneta	numt-248	ATGCCAGAGCAATGGTTGACCTAGCAATTTTTTCATTACACTTAGCTGGTGTATCCTCAATCCTAGGAGCTGTTAATTTTATTTCAACAACAATTAATATAAAGCGAGAACGAATTCCACTATTTGTATGAGCCGTATCTATTA	144	77.987	3374.84	50814	295	high	3334.98
Periplaneta americana	Blattodea	Blattidae	Periplaneta	numt-249	TGGAGGTTTTGGTAATTGATTAGTACCATTAATATTAGGGGCTCCAGATATAGCCTTCCCACGAATAAATAATATAAGATTCTGATTAT	89	94.382	3374.84	50814	295	high	3334.98
Periplaneta americana	Blattodea	Blattidae	Periplaneta	numt-250	TGTTTCCTCAATTCTAGGAGCTGTTAACATCATTTCTACAACAATTAATATAAAACCAATTAAT	64	87.5	3374.84	50814	295	high	3334.98
Periplaneta americana	Blattodea	Blattidae	Periplaneta	numt-251	TTGCCGGAGCAATCACTATATTATTAACCGATCGAAATCTAAATACACCCTTTTTTGATCCAGCAAGAGTAGGTGATCAAATTTTATATCAACACTTATTC	101	90.099	3374.84	50814	295	high	3334.98
Periplaneta americana	Blattodea	Blattidae	Periplaneta	numt-252	ATTAGTAGCCATTACAGCATTATTACTATTATTATCGCTACCAGTACTTGCTGGAGCAATCACTATATTATTAATTGACCGAAACCTAAATACATC	96	91.667	3374.84	50814	295	high	3334.98
Periplaneta americana	Blattodea	Blattidae	Periplaneta	numt-253	AGCAAGAGGTATTGCTCATGCCGGAGCATCAGTTGATCTAGCTATCTTTTCGTTACACCTAGCAGGTGTATCTTCAATTCTAGGGGCTGTTAAATTTATTTCTACA	106	88.679	3374.84	50814	295	high	3334.98
Periplaneta americana	Blattodea	Blattidae	Periplaneta	numt-254	AGCTGGTGTCTTTTCAATTCTAGGAGCTGTTAATTTTATTTCAACAACAATTAATATAAAACCAATTAACATAAAACCAGAACGAAATCCACTATTTATATGAACCGTAGCTATTCCACCTTCATT	126	84.127	3374.84	50814	295	high	3334.98
Periplaneta americana	Blattodea	Blattidae	Periplaneta	numt-255	ACATCTAGCCGGTGTTTCCTCAATTCTAGGAGCTGTTAACTTTATTTCTACAACAATTAATATAAAACCAATTAATGTAAAACCAGAACGAATTCATTTATTTGTATG	108	87.963	3374.84	50814	295	high	3334.98
Periplaneta americana	Blattodea	Blattidae	Periplaneta	numt-256	CTGGAGCAATTACTATGTTATTAACTGACCGAAACCTAAATACATCTTTTTTTGATCCAGCAGGAGGAGGAGATCCAATTCTGTATCAACATTTATTC	98	90.816	3374.84	50814	295	high	3334.98
Periplaneta americana	Blattodea	Blattidae	Periplaneta	numt-257	ATTATTATTATTATCTCTACCAGTACTTACTGGAGCAATTACTATATTATTAACTGATCGAAACCTAAATACATCTTTTTTTGATCCA	88	94.318	3374.84	50814	295	high	3334.98
Periplaneta americana	Blattodea	Blattidae	Periplaneta	numt-258	TAGCATTTCCACGAATAAATAATATATGATTTTTATTATTACTTTCTTCATTAACCCTTTTATTGGCAAGAAGTATAGTGGAAAGAGAAACAGGCACAAGTTAAACAGTATATCAACTATTAACAAGAGACATTGCAAAAGCTGGAGCATCAGTCGATTTAGCAATTT	168	77.976	3374.84	50814	295	high	3334.98
Periplaneta americana	Blattodea	Blattidae	Periplaneta	numt-259	AGGTTCGTTAATTGGAGGTGATGAAATTTATAATGTGATTGTCACTGCTCACGCCTTCATTATAATTTTCTTTATAGTAATACCAATTATAATTGGAGCTTTTGATAATT	110	87.273	3374.84	50814	295	high	3334.98
Periplaneta americana	Blattodea	Blattidae	Periplaneta	numt-260	TACAATGTAATTGTTACTGCCCATGCTTTCATCATAATTTTCTTTATAGTAATACCAATTATGATTGGGGGTTTTGGTAATTGATTAGTACCTAATA	97	90.909	3374.84	50814	295	high	3334.98
Periplaneta americana	Blattodea	Blattidae	Periplaneta	numt-261	AGGTTCGTTAATTGGAGGTGATGAAATTTATAATGTGATTGTCACTGCTCACGCCTTCATTATAATTTTCTTTATAGTAATACCAATTATAATTGGAGCTTTTGATAATT	110	87.273	3374.84	50814	295	high	3334.98
Periplaneta americana	Blattodea	Blattidae	Periplaneta	numt-262	ATTATTATTATTATTATTATTATCAGGACTTGCTGGGACAATTACTATATTATTAGGCTAACCGATCGAAATCTAAATACATCCTTTTTTGATCCAGCAGGAGGAGGTGATCCAATT	117	85.47	3374.84	50814	295	high	3334.98
Periplaneta americana	Blattodea	Blattidae	Periplaneta	numt-263	AATTCCCTTATTTGTATGATCAGTAGCCATTACAGCACTATTATTATTATTAT	53	90.566	3374.84	50814	295	high	3334.98
Periplaneta americana	Blattodea	Blattidae	Periplaneta	numt-264	TATAATGTAATTGTTACTGCTCATGCCTTCATTATAATTTTCTTTATAGTAGTACCAATTATAATTGGAGGTTTTGGTAACTGATTAGTACC	92	92.391	3374.84	50814	295	high	3334.98
Periplaneta americana	Blattodea	Blattidae	Periplaneta	numt-265	CATTATTATTATTATTATCATTACTAGGTCTTGCAGGAGCAATTACAATATTATTAACTGACCGAAATCTAAATACATCTTTTTTTTGATCCAGCAGGA	99	90.909	3374.84	50814	295	high	3334.98
Periplaneta americana	Blattodea	Blattidae	Periplaneta	numt-266	ATAGTAGGAACACCATTAAGAATACTAATTCGTGCTGAACTTGGGCAACCAGGTTCACTGATTGGGGATGATCAAATTTATA	82	90.244	3374.84	50814	295	high	3334.98
Periplaneta americana	Blattodea	Blattidae	Periplaneta	numt-267	TATAGTAGAAAGAGGTACAGGGACAGGTTGAACAGTATACCCACC	45	91.111	3374.84	50814	295	high	3334.98
Periplaneta americana	Blattodea	Blattidae	Periplaneta	numt-268	GTTAATTTTATTTCTAGAACAATTAATATAAAACCAATCAATACAAAACCAGAACGAATTTCCCTATTTGTATGATCTGTAGCTATTACAGCACTACTATTAATATTAT	109	87.156	3374.84	50814	295	high	3334.98
Periplaneta americana	Blattodea	Blattidae	Periplaneta	numt-269	TGTATCTTCAATTCTAGGGGCTGATAATTTTATCTCTACAACAATTAATATAAAACCAATTAATATAAAGCCAGAACGAATTCCATTATTCGTATGATC	99	89.899	3374.84	50814	295	high	3334.98
Periplaneta americana	Blattodea	Blattidae	Periplaneta	numt-270	TAGTACCATTAATATTTGGGGCTCCAGATATAGCCTTCCCACGAATAAATAATATAAGATTCTGTTACCACCTTCATTAACCTTATTACTAGC	93	90.722	3374.84	50814	295	high	3334.98
Periplaneta americana	Blattodea	Blattidae	Periplaneta	numt-271	AACATTATATTTTATTTCTGGTGCTTAATCAGATACATTAGATACATCATTAAGAATATTAATTCGTGCTGAGTTTGGTCAAC	83	83.133	3374.84	50814	295	high	3334.98
Periplaneta americana	Blattodea	Blattidae	Periplaneta	numt-272	TTCTTATCACTATCAGTACTTGCTGGAGCAATTACTATATTATTAACTGACCGAAACCTAAATACATCTTTTTTTGATCCAGCAGGAGG	89	93.258	3374.84	50814	295	high	3334.98
Periplaneta americana	Blattodea	Blattidae	Periplaneta	numt-273	TTGGAGATGATCAAATTTATAATGTAATTGTTACTGCTCATGCTTTCATAATTATTTTCTTTATAGTAATACCAATTATGATTGGGGGTTTTGG	94	91.489	3374.84	50814	295	high	3334.98
Periplaneta americana	Blattodea	Blattidae	Periplaneta	numt-274	AGAATATTAATTCGTGTTGAACTTGGTCAACCAGGTTCATTAATTGGAGATGATCAAATTTAATAATGTAATTGTTACTGCCCATGCATTCATTAT	96	91.667	3374.84	50814	295	high	3334.98
Periplaneta americana	Blattodea	Blattidae	Periplaneta	numt-275	TCATAAATGGTGCCTTCTTGGTAATTGATTAGTACCACTAATATTAGGAGCCCCAGATATAGCCTTCCCACGAATAAATAATATAAGATT	90	93.333	3374.84	50814	295	high	3334.98
Periplaneta americana	Blattodea	Blattidae	Periplaneta	numt-276	GACTAGTACCATTAATATTAGGAGCCCCAGATATGGCTTTCCGACGAATAAATAATATAAGATTCTGATTACTACCACAATCATTAACCTTATTAC	96	90.625	3374.84	50814	295	high	3334.98
Periplaneta americana	Blattodea	Blattidae	Periplaneta	numt-277	TAATGTAATTGTTACTGCTCACGCCTTCATTATAATTTTCTTTACAGTAATACCAATTATAATTGGAGGTTTTAGTAATTGATTAGTACCATTAAT	96	90.625	3374.84	50814	295	high	3334.98
Periplaneta americana	Blattodea	Blattidae	Periplaneta	numt-278	ATTACCACCTTCATTAACTTTATTACTAGCTAGTAGCATAGTAGAAAGAGGTGCCGGAACAGGATGAACAGTATATCC	78	97.436	3374.84	50814	295	high	3334.98
Periplaneta americana	Blattodea	Blattidae	Periplaneta	numt-279	TGTTAATTTTATCTCTACAACAACAATTAATATAAAACGAATTAATATAAAGCCAGAACGAATTCCCTTATTTGTATGATCCGTAACCATTACAGCCCTATTATTATTATTAT	113	85.841	3374.84	50814	295	high	3334.98
Periplaneta americana	Blattodea	Blattidae	Periplaneta	numt-280	CTAGCAAGAGGCATTGCTCATGCTGGAGCATCAGTTGATTTAGCTATCTTTTCATTACACGTAGCAGGTGTTTCCTCAAGTCTAGGAGCTGTTAATT	97	89.691	3374.84	50814	295	high	3334.98
Periplaneta americana	Blattodea	Blattidae	Periplaneta	numt-281	AACTTTGTATTTTATTTTTGGTGCATGATCAGGTATAGTAGGAACATCATTAAGAATACTAATTCGTGCTGAACTTGGACAACCAGGCTCACTGATTGGAGA	102	88.235	3374.84	50814	295	high	3334.98
Periplaneta americana	Blattodea	Blattidae	Periplaneta	numt-282	TTAGGAGCTCCAGATATAGCCTTCCCACGAATAAATAACATAAGATTCTGATTATTACCACCCTCATTAACTTTATTAC	79	96.203	3374.84	50814	295	high	3334.98
Periplaneta americana	Blattodea	Blattidae	Periplaneta	numt-283	CTAGCAATCTTTTCATTACATTTGGCTGATGTTTCCTCAATTCTAG	46	86.957	3374.84	50814	295	high	3334.98
Periplaneta americana	Blattodea	Blattidae	Periplaneta	numt-284	CTATTTGTATGATCAGTAGCCATTACAGCGCTATTATTACTATTATCTTTACCAGTACTTGCTGGGGCAATTACTATACTATTAACTGATCGAAATCTA	99	88.889	3374.84	50814	295	high	3334.98
Periplaneta americana	Blattodea	Blattidae	Periplaneta	numt-285	GTTAATTTTATTTCTAGAACAATTAATATAAAATCAATCAATACAAAACCAGAACGAATTTCCCTATTTGTATGATCTGTAGCTATTACAGCACTACTATTAATATTAT	109	86.239	3374.84	50814	295	high	3334.98
Periplaneta americana	Blattodea	Blattidae	Periplaneta	numt-286	TAAGAATATTAATTCGTGCTGAACTTGGACAACCAGGCTCACTGATTGGAGATGATCAAATT	62	91.935	3374.84	50814	295	high	3334.98
Periplaneta americana	Blattodea	Blattidae	Periplaneta	numt-287	TCCAGGAACATGTTAATTCCATATCTACAACAATTAATGTAAAACCGATTAATATAAAACCTGAACGAATCCCCTTATTTGTATGATCAGTAGCCATTACAGCACTAATACCAGTACTTGCTGGGGCAATTACTATACCCCTAACCGATCGAAATC	156	76.023	3374.84	50814	295	high	3334.98
Periplaneta americana	Blattodea	Blattidae	Periplaneta	numt-288	TCCTCAATTCTAGGAGCTGTTAACTTTATTTCCACGACAATTAATATAAAACCAATCAACATAAAGCCA	69	88.406	3374.84	50814	295	high	3334.98
Periplaneta americana	Blattodea	Blattidae	Periplaneta	numt-289	AACACTATATTTTATTTTTGGTGCTTGATCAGGCATAGTGGGAACATCTTTAAGAATACTAATTCGTGCCGAGCTTGGACAGCCAGGTTCACTAATTGG	99	88.889	3374.84	50814	295	high	3334.98
Periplaneta americana	Blattodea	Blattidae	Periplaneta	numt-290	CCTTTCCACGAATAAATAATATAAGATTCTGATTATTACCACCTTCATTAACCTTATTACTAGC	64	96.875	3374.84	50814	295	high	3334.98
Periplaneta americana	Blattodea	Blattidae	Periplaneta	numt-291	CAGGTTCACTAATTAGAGATGATCAAATCTATAATGTAATTGTTACTTCTCATGCCTTCATTATAATTTTCTTTATAATAATACCA	86	93.023	3374.84	50814	295	high	3334.98
Periplaneta americana	Blattodea	Blattidae	Periplaneta	numt-292	TAGAAAGAGGTGCCGGAACAGGATGAACAGTATACCCACCACTAGCAAGAGGCATTGCTCATGCCGGAGCA	71	100	3374.84	50814	295	high	3334.98
Periplaneta americana	Blattodea	Blattidae	Periplaneta	numt-293	TTAATATAAAACCAATGAATATAACCCAGAACTAATTCCACTATTTGTATAAGCAGTAGTTATTACAGCTTTACTACTATTATCATCATTACTAGTCCTTTCTGGAGCAATTACTACATCATTAACT	127	82.812	3374.84	50814	295	high	3334.98
Periplaneta americana	Blattodea	Blattidae	Periplaneta	numt-294	AAATTTTATCTCCACAACAATTAATATAAAACTAATTAATATAAAACCAGAACGAATTTCACTTTTCGTATGATCAGTAGC	81	95.062	3374.84	50814	295	high	3334.98
Periplaneta americana	Blattodea	Blattidae	Periplaneta	numt-295	ATTATTATTATCATCATCACTACCAGTACTTGCTGGAGCAATCACTATACTATTAACTGACCGAAATCTAAATACATCTCTTTTTGATCCA	91	91.209	3374.84	50814	295	high	3334.98
Periplaneta americana	Blattodea	Blattidae	Periplaneta	numt-296	AAAGCCAGAACGAATTCCCTTATTCGTATGATCCGTAGCCATTACAGCCCTATTATTATTATTATTAT	68	88.235	3374.84	50814	295	high	3334.98
Periplaneta americana	Blattodea	Blattidae	Periplaneta	numt-297	GCAACAGGTTCACTAATTGGAGATGATCAAATCTACAATGTAATTGTTACTGCTCATGCCTTCATCATAATTTTTTTCATAGTAATACCAAT	92	91.398	3374.84	50814	295	high	3334.98
Periplaneta americana	Blattodea	Blattidae	Periplaneta	numt-298	ATATTTTTATTTATAGCGATACCAACTCTAATTGATGGATTTGGTAACTGATTAATTCCATTAATATTAGAGGCTCCAGCATTTCCACGAATAAATAACATAAGATTCTGATTATTACCACCCTCATTA	129	80.741	3374.84	50814	295	high	3334.98
Periplaneta americana	Blattodea	Blattidae	Periplaneta	numt-299	GCTGGAGCAATCACTATGCTACTAAGTGACCGAAACCTAAATACATCTTCTTTTGATCCAGCAGGAGGGGAAGACCCAATTTTATATTAACACTTATT	98	88.776	3374.84	50814	295	high	3334.98
Periplaneta americana	Blattodea	Blattidae	Periplaneta	numt-300	GTGCAGGAACAGGATGAAGAGTGTACCCACCACTAGCAAGAGGTATTGCTCATGCTGGGGCATCAGTTGACTTAGCAATTTTTTCATTACATC	93	90.323	3374.84	50814	295	high	3334.98
Periplaneta americana	Blattodea	Blattidae	Periplaneta	numt-301	ACGGTATATCCAACATTTGCAAAATGTACAGCACATGCTGAAGCTTCAGTTGATTTAGCAATTGTTTCATTACAT	75	77.333	3374.84	50814	295	high	3334.98
Periplaneta americana	Blattodea	Blattidae	Periplaneta	numt-302	GGTGTGTCTTCAATTCTAGGAGCTGTTAAATTTATTTCTACAACAATTAATATAAAACCAGAACGAATCCCACTATTTGTATGATCTGTAGCTATTACAGCCTTATTATTATTATTCTCT	120	79.259	3374.84	50814	295	high	3334.98
Periplaneta americana	Blattodea	Blattidae	Periplaneta	numt-303	GGAGCAATCACTATATTATTACCCGATCGAAATCTAAACACATCCTTTTTTGATCCGACAGGAGGGGGTGAACCAATTTTATACCAAAACTTATT	95	89.474	3374.84	50814	295	high	3334.98
Periplaneta americana	Blattodea	Blattidae	Periplaneta	numt-304	TGTTAATTTTATCTCTACAACGATTAGTATAAAACGAATTAATATAAAGCCAGAACGAATTCCCTTATTTGTGTGATCCGTAACCATTACAGCCCTATTATTATTATTAT	110	85.455	3374.84	50814	295	high	3334.98
Periplaneta americana	Blattodea	Blattidae	Periplaneta	numt-305	GGAGCATCAGTTGATTTAGCAATCGTTTCATTACATCTAGCAGGTATATCCTCAACTAGGAGCTGATAACTTTATTTCTACAACAATTAACATAAAACTGGAACGAATTCCGTTATTCGTATGATCAGTAGC	132	77.852	3374.84	50814	295	high	3334.98
Periplaneta americana	Blattodea	Blattidae	Periplaneta	numt-306	GAGGCATTGCTCATGCTGGAGCATCTGTTGATCTAGCAATTTTTTCATTACATTTAGCAGGTGTATCCTCAATTC	75	97.333	3374.84	50814	295	high	3334.98
Periplaneta americana	Blattodea	Blattidae	Periplaneta	numt-307	TTGCCAGAGCAATCACCATATTATTAACAGATTGAAATCTAAATACATCTTTTTTTGATCCAGCCGGAGGAGGTGACCCAATCTTACATCAACACTTATT	100	88	3374.84	50814	295	high	3334.98
Periplaneta americana	Blattodea	Blattidae	Periplaneta	numt-308	CAATGGTAGGAGCTGTTAATTTTATCTCTACAACAATTAATATAAAACCAATTAATATAAAGCCAGAACGAATTCCATTATTCGTGTGATCCGTAGC	97	88.66	3374.84	50814	295	high	3334.98
Periplaneta americana	Blattodea	Blattidae	Periplaneta	numt-309	ATTACTAGCCAGTAGTATAGCAGAAAGAGGTGCAGGTACAGGATGAACAGTTTACCCACCACTAGCAAGAGGTATTGCTCATGCTGG	87	91.954	3374.84	50814	295	high	3334.98
Periplaneta americana	Blattodea	Blattidae	Periplaneta	numt-310	TGAACAGTTTATCCACCAAGAGGTATTGCACATGCTGGGGCATCAGTTGATTTAGCAATTTTTTCATTACACCTAGCCGGTGTCTCCTCAATTCTAGGAGCTGTTACTTT	110	83.621	3374.84	50814	295	high	3334.98
Periplaneta americana	Blattodea	Blattidae	Periplaneta	numt-311	AAGAGGTGCAGGGACAGGATGAACAGTATACCCACCACTAGCAAGAGGTATTACTCATGCCGGAGCATCAGTTGATTTAGCAAT	84	92.857	3374.84	50814	295	high	3334.98
Periplaneta americana	Blattodea	Blattidae	Periplaneta	numt-312	TAGGGGCTCCAGATATAGCCTTCCCACGAATAAATAATATAAGATTCTGATTATTACCACCTTCACTAACCTTATTACT	79	94.937	3374.84	50814	295	high	3334.98
Periplaneta americana	Blattodea	Blattidae	Periplaneta	numt-313	ATACCAATTATAATTAGACGTTTTGGTAATTGATTAGTACCATTAATATTAGAAGCCCCCAGATATAGCATTCCCACGAATAAACAATATGAGATTTTGAT	101	88.119	3374.84	50814	295	high	3334.98
Periplaneta americana	Blattodea	Blattidae	Periplaneta	numt-314	TCAAATTTATAATGTAATTGTTACTGCTCATGCCTTCATCATAATCTTTTTTATGGTAATACCAATTATAATTGGAAGATTTGATAATTGATTA	94	89.362	3374.84	50814	295	high	3334.98
Periplaneta americana	Blattodea	Blattidae	Periplaneta	numt-315	TACTACAGCATTATTATTATTATTATTATCATTACAAGTTCTTGCTGTAGCAATTACTATATTATTAACTAACCGAAATCTAAATACATCTTTTTTTTAT	100	89	3374.84	50814	295	high	3334.98
Periplaneta americana	Blattodea	Blattidae	Periplaneta	numt-316	TGAACAGTTTATCCACCAAGAGGTATTGCACATGCTGGGGCATCAGTTGATTTAGCAATTTTTTCATTACACCTAGCCGGTGTCTCCTCAATTCTAGGAGCTGTTACTTT	110	83.621	3374.84	50814	295	high	3334.98
Periplaneta americana	Blattodea	Blattidae	Periplaneta	numt-317	TGAACAGTTTATCCACCAAGAGGTATTGCACATGCTGGGGCATCAGTTGATTTAGCAATTTTTTCATTACACCTAGCCGGTGTCTCCTCAATTCTAGGAGCTGTTACTTT	110	83.621	3374.84	50814	295	high	3334.98
Periplaneta americana	Blattodea	Blattidae	Periplaneta	numt-318	ATTAATATAAAACCAGAACGAATTCCACTTTTCGTATGATCAGTAGCTATTACAGCATTATTATTATTATT	71	98.592	3374.84	50814	295	high	3334.98
Periplaneta americana	Blattodea	Blattidae	Periplaneta	numt-319	TACATCTAGCCGGAGTATCGTCAATTCTAGGAGCTGTTAATTTCATTTCTACAACAATTAATATAAAACCAATCAATATATAGCCTGAACGAATTCCCTTATTTGT	106	85.849	3374.84	50814	295	high	3334.98
Periplaneta americana	Blattodea	Blattidae	Periplaneta	numt-320	ATAAACAGTATATCAACCGTTAGCAAGAGGTAGGCCTATTTCACATGCTGAAGCATCAGTTGATATAGCAATTTTTCATT	80	76.543	3374.84	50814	295	high	3334.98
Periplaneta americana	Blattodea	Blattidae	Periplaneta	numt-321	TAAGAATATTAATTCGTTCCGACCTTGGTTAATCAGTTCACTAATTAGAGACGATCAAATTTATAATGTAATTGTTAGAGTACACACCTTTATTATAATTTCTTTCATTAGTAATACCAATCCTAATTG	129	82.308	3374.84	50814	295	high	3334.98
Periplaneta americana	Blattodea	Blattidae	Periplaneta	numt-322	ACAAGCAAGCAATATAGTAGAAAGAGGTGCAGGAACAGGTTAAACAGTGGATACCCACTATTAGCAAGACGTATTGCACATGCTGGAGCATCAGTTGATCTAGAAATTTTTGCAT	115	84.348	3374.84	50814	295	high	3334.98
Periplaneta americana	Blattodea	Blattidae	Periplaneta	numt-323	GGAGCATCAGTTGACTTAGCAATATTTTCATTACACTTAGCAGGTGTCTCTTCAATTTTAGGAGCTGTTAACTTAATTTCTACAACAATTAATATAAGAC	100	85	3374.84	50814	295	high	3334.98
Periplaneta americana	Blattodea	Blattidae	Periplaneta	numt-324	ATCCTCAATTTTAGGAGCTGTTAATTTTATTTCCACAACAATTAATATAAAACCAGAGCGAATTCCACTTTTCGTATGATCAGTAGCTATTACAGCAT	98	82.301	3374.84	50814	295	high	3334.98
Periplaneta americana	Blattodea	Blattidae	Periplaneta	numt-325	GGACAACCAGGTTCACTGATTGGAGATGATCAAAGTTATAATGTAATTGTTACTGCCCATGCCTTCATCATAATTTTCTTCAT	83	92.771	3374.84	50814	295	high	3334.98
Periplaneta americana	Blattodea	Blattidae	Periplaneta	numt-326	AGTAGTATAGTAGAAAGAGGTGCAGGAACAGGATGCACAGTGTACCCACCACTAGCAAGAGGTATTGCACATGCTGGAGCATC	83	92.771	3374.84	50814	295	high	3334.98
Periplaneta americana	Blattodea	Blattidae	Periplaneta	numt-327	TAACTGATCGGAAACTAACTATCCTTATTTGATCCAGCAGGAGGAGGTGATCCAATTTTATATCAACACTTATTC	75	88.312	3374.84	50814	295	high	3334.98
Periplaneta americana	Blattodea	Blattidae	Periplaneta	numt-328	GTATCTTCAATTCTAGGAGCTGTTAATTTTATCTCTACAACAATTAATATAAAATCAATTAATATAAAGCCAGAACGAATTCC	83	92.771	3374.84	50814	295	high	3334.98
Periplaneta americana	Blattodea	Blattidae	Periplaneta	numt-329	TACTATAGTAGAAAGAGATGCAGGTACAGGTTGAACAGTGTACCCACCTCTTGCTAGAGG	60	85	3374.84	50814	295	high	3334.98
Periplaneta americana	Blattodea	Blattidae	Periplaneta	numt-330	TCCTCAATTCTAGGAGCTGTTAATTTCATCTCCACAACAATTAGTATAAAACCAATTAATATAAAACCAGAACGAATT	78	94.872	3374.84	50814	295	high	3334.98
Periplaneta americana	Blattodea	Blattidae	Periplaneta	numt-331	GGAGCAACCACTATATTATTACCCGATTGAAATCTAAACACATCCTTTTTTGATCCGACAGGAGGGGGTGAACCAATTTTATACCAACACTTATT	95	88.421	3374.84	50814	295	high	3334.98
Periplaneta americana	Blattodea	Blattidae	Periplaneta	numt-332	AATTTTTTCATTACATTTAGCAGGTGTATCCTCAATTTTAGGAGCTGTTAATTTTATCTCCACAAC	66	95.455	3374.84	50814	295	high	3334.98
Periplaneta americana	Blattodea	Blattidae	Periplaneta	numt-333	GCTGTTAATTTCATCTCCACAACAATTAATATAAAGCCAATTAATATAAAGCCAGAACGAATTCCCCTTTTCGTATGATC	80	93.75	3374.84	50814	295	high	3334.98
Periplaneta americana	Blattodea	Blattidae	Periplaneta	numt-334	TGAACAGTATATCCACCATTAGCAAGAGGCATTGCACATGGTGGGGCACCAGTTGATTTAGCAATTTTTCATTACACTTAGCTTCTGTTTCTTCAATTCTACGAGATGTTAATTTTATGTGAACAA	126	81.89	3374.84	50814	295	high	3334.98
Periplaneta americana	Blattodea	Blattidae	Periplaneta	numt-335	TTCGTGCCGAGCTTGGGCAGCCAGGTTCACTGATTGGAGATGATCAAATTTATAATGTAATTGTTACTGCTCATGCTTTCATCATAA	87	90.805	3374.84	50814	295	high	3334.98
Periplaneta americana	Blattodea	Blattidae	Periplaneta	numt-336	GGAGCTGTTAATTTCATCTCTACAACAATTAATATAAAACCTATTAATATAAAACCAGAACGAATCCCCCTTTTCGT	77	94.805	3374.84	50814	295	high	3334.98
Periplaneta americana	Blattodea	Blattidae	Periplaneta	numt-337	TACCAGTTCTTGCTGGAGCAATCACTATACTATTAACTGATCAAAACTTAAATACATCATTTTTCGATCCAGCTACAGGAGGTGATCCAATTCTACATCAACATTTATT	109	84.404	3374.84	50814	295	high	3334.98
Periplaneta americana	Blattodea	Blattidae	Periplaneta	numt-338	GGTTCACTAATTGGAGATGATCAAATCTATAACGTAATTGTTACTGCTCATGCTTTCATCATAATTTTTTTCATAGTAATACCAAT	86	90.698	3374.84	50814	295	high	3334.98
Periplaneta americana	Blattodea	Blattidae	Periplaneta	numt-339	GGTTCACTAATTGGAGATGATCAAATCTATAACGTAATTGTTACTGCTCATGCTTTCATCATAATTTTTTTCATAGTAATACCAAT	86	90.698	3374.84	50814	295	high	3334.98
Periplaneta americana	Blattodea	Blattidae	Periplaneta	numt-340	AACTTAATATTTCATTTTTGGTGCCTGATCAGGCATAGTAGGAACATCATTAAGAATATTAATTCGTGCTGAACTTGGACAACCAGGTTCA	91	89.011	3374.84	50814	295	high	3334.98
Periplaneta americana	Blattodea	Blattidae	Periplaneta	numt-341	ATGATCAAATTTATAATGTAATTGTTACTGTCATGCCTTCATCATAATTTTTTTAATAGTAATACCAATTATAATTGGAGGTCTTGGTAATT	92	89.247	3374.84	50814	295	high	3334.98
Periplaneta americana	Blattodea	Blattidae	Periplaneta	numt-342	AAATAACATAAGATTCTGATTGTTACCACCTTCATTAACCTTATTACTAGCCAGTAGTATAGTAGAAAGAGGTGCAGG	78	93.59	3374.84	50814	295	high	3334.98
Periplaneta americana	Blattodea	Blattidae	Periplaneta	numt-343	AACCTTATTGCTAGCCAGTAGTATAGTAGAAAGAGGTGCAGGGACAGGATGAACAGTGTACCCACCACTAGCAAGAGGTATTG	83	91.566	3374.84	50814	295	high	3334.98
Periplaneta americana	Blattodea	Blattidae	Periplaneta	numt-344	AACCTTATTGCTAGCCAGTAGTACAGTAGAAAGAGGTGCAGGGACAGGATGAACAGTGTACCCACCACTAGCAAGAGGTATTG	83	90.361	3374.84	50814	295	high	3334.98
Periplaneta americana	Blattodea	Blattidae	Periplaneta	numt-345	ATTATTGTTATTATTACCTCTACCAGTACTTGCTGGAGCAATTACTATATTATTAACTGATCGAAACCTAAATACATC	78	93.59	3374.84	50814	295	high	3334.98
Periplaneta americana	Blattodea	Blattidae	Periplaneta	numt-346	ATTACTATATTATTAACTGATCGAAACCTAAATACATCTTTTTTTGACCCAGCAGGAGGGGGTGACCCAATTTTAAAT	78	93.59	3374.84	50814	295	high	3334.98
Periplaneta americana	Blattodea	Blattidae	Periplaneta	numt-347	AACTTTATATTTTATTTTTGGTGCCTGATCAGGTATAGTAGGAACATCATTAAGAATATTAATTCGTGCTGAGCT	75	94.667	3374.84	50814	295	high	3334.98
Periplaneta americana	Blattodea	Blattidae	Periplaneta	numt-348	AACCTTATATTTCATTTTTGGAGCTTGATCAGGTATAGTAGGAACATCCCTAAGAATATTAATTCGTGCTGAACTTGGACAACCAGGTTC	90	88.889	3374.84	50814	295	high	3334.98
Periplaneta americana	Blattodea	Blattidae	Periplaneta	numt-349	ATCAAATTTATAATGTAATTGTTACTGCCCATGCTTTCATCATAATTTTCTTTATAGTAATACCAATTATGATTGGAGGTTT	82	91.463	3374.84	50814	295	high	3334.98
Periplaneta americana	Blattodea	Blattidae	Periplaneta	numt-350	GGAACATCATTAAGGATACTAATTCGTGCTGAACGTGGCCAACCAGGTTCATTAATTGGAGATGATCAAATTTATAATGTAATTGTT	87	89.655	3374.84	50814	295	high	3334.98
Periplaneta americana	Blattodea	Blattidae	Periplaneta	numt-351	TGCCTTCATTATAATTTTCTTTATAGTAATACCAATTATAATTGGAGGTTTCGGTAATTGATTAGTACCATTAATAT	77	93.506	3374.84	50814	295	high	3334.98
Periplaneta americana	Blattodea	Blattidae	Periplaneta	numt-352	TTGACTTAGTAATTTTCTCACTGCATTTAGCTGGTGTTTCTTCAATTCTAGGAACTGTGAATTTTATTTCAACAACAATTAATATGAAACCGGAACGAATTCCATTATTTGTATGCGCGGTAGCTATTACAGTATGATTGTT	142	73.885	3374.84	50814	295	high	3334.98
Periplaneta americana	Blattodea	Blattidae	Periplaneta	numt-353	GTATTTTAGAAAAGAAGCAGGTACAGGTTGAACAGTACATTCACCACTAGCAAGAGGAATTG	62	80.952	3374.84	50814	295	high	3334.98
Periplaneta americana	Blattodea	Blattidae	Periplaneta	numt-354	AATATATAATGTAATTATTACTGCTCATGCCTTCATTATATTTTTCTTTATAGTAATACCAATTATAATTGGAGGTTTTGGTAAATG	87	89.655	3374.84	50814	295	high	3334.98
Periplaneta americana	Blattodea	Blattidae	Periplaneta	numt-355	ACAAATTGGAGATGATCAAATTTATAATGTAATTGTTACTGCTCATGCATTCATTATAATTTTTTTATAGTAACACCAAT	80	92.593	3374.84	50814	295	high	3334.98
Periplaneta americana	Blattodea	Blattidae	Periplaneta	numt-356	CACCTGTTGATCTAGCAATTTTTTCATTACATTTAGCAGGTGTATCCTCAATTTTAGGAGCTGTTAATTTTAT	73	94.521	3374.84	50814	295	high	3334.98
Periplaneta americana	Blattodea	Blattidae	Periplaneta	numt-357	AGCAAATAGTATGGTAGAAAGAGGTGCAGGTACAGGCTGAACAGTATATCCAGCACTAGGAAGAGGTATTGCACATGCCGGAGCATCGGTTGA	93	87.097	3374.84	50814	295	high	3334.98
Periplaneta americana	Blattodea	Blattidae	Periplaneta	numt-358	CGAATAAATAATATAAGATTCTGACTATTACCGCCCTCATTAACCTTATTGCTAGCCAGCAGTATAGTAGAAAGAGGTGCGGG	83	90.361	3374.84	50814	295	high	3334.98
Periplaneta americana	Blattodea	Blattidae	Periplaneta	numt-359	TTGATCTAGCAATTTTCTCATTACACTTAGCCGGTGTTCCTCAATTCTAGGAGCTGTTAACTTTATTTTGACAACAATTAATAAAAAAAAAACAGAAAAAATTCCATTTATTTGTATGAACCGAAGGTATTACGGCTTTACTA	143	76.282	3374.84	50814	295	high	3334.98
Periplaneta americana	Blattodea	Blattidae	Periplaneta	numt-360	TACCACCTTCATTAACTTTATTACTAGCTAGTAGCATAGTAGAAAGAGGTGCGGGGACAGGATGAACAGT	70	95.714	3374.84	50814	295	high	3334.98
Periplaneta americana	Blattodea	Blattidae	Periplaneta	numt-361	GGTATTGCACAGGCTGGAGCATCAGTTGACTTAGCAATATTTTCATTACACTTAGCAAGTGTCTCTTCAATTTTAGGAACTCTTAACTTAATTTCTACAACAATTAATATAAAAC	115	81.739	3374.84	50814	295	high	3334.98
Periplaneta americana	Blattodea	Blattidae	Periplaneta	numt-362	TGTATCCTCAATTCTAGGAGCCGTTAACTTTATTTCTACAACAATTAACATAAAACCAATCAACATGAAACCAGAACGAATTCCCTTATTTGTAT	95	86.316	3374.84	50814	295	high	3334.98
Periplaneta americana	Blattodea	Blattidae	Periplaneta	numt-363	AACACTATATTTTATTTTTGGTGCTTGATCAGGCATAGTGGGAACATCTCTAAGAATACTAATTCGTGCTGAGCTTGGACAGCCA	85	89.412	3374.84	50814	295	high	3334.98
Periplaneta americana	Blattodea	Blattidae	Periplaneta	numt-364	TCAATTCTAGGAGCTGTTAATTTCATTTCTACAACAATTAATATAAAACCAATTAATATAAAGCCGGAACGAATTCCCCT	80	91.25	3374.84	50814	295	high	3334.98
Periplaneta americana	Blattodea	Blattidae	Periplaneta	numt-365	TAGCTATTACAGCACTATTACTATCACTGCTAGTTCTTGCTGGAGCAATTACTATATTATTATTAACTGATCGAAATCTAAATACATCATTCTTTGATCCTGCTAGAGGAGGG	113	81.513	3374.84	50814	295	high	3334.98
Periplaneta americana	Blattodea	Blattidae	Periplaneta	numt-366	GGTTTTGGTAATTGATTAGTTACCATTAATATTAGGGGCTCCAGATATAGCCTTCCCACGAATAAATAATATAAGAT	77	93.506	3374.84	50814	295	high	3334.98
Periplaneta americana	Blattodea	Blattidae	Periplaneta	numt-367	AACCTTATATTTCATTTTGGGGCTTGATCAGGTATAGTAGGAACATCACTAAGAATATTAATCCGTGCTGAACTTGG	77	88.462	3374.84	50814	295	high	3334.98
Periplaneta americana	Blattodea	Blattidae	Periplaneta	numt-368	ACTGGCAAGAAGTACTAGTAGAAAGAGGTGCAGGTATAGGTTGAACGGTATACCCCCTGCTAGCAAAAGAAATTGCACATGCCAGAGCATCAGTTGATCTAGCAATTTT	109	83.486	3374.84	50814	295	high	3334.98
Periplaneta americana	Blattodea	Blattidae	Periplaneta	numt-369	GAGCATCAGTTGATTTAGCAATTTTTTTATATTACATTTGGCTGGTATTCAATTTTACGAGCCATTAATTTTATTTCAACAGGAATCAATATAAAACCAATTAACATATAACTGTAACGAATTCCGCTATTCGCATGAGCTTCAGAAATTACAGC	155	76.101	3374.84	50814	295	high	3334.98
Periplaneta americana	Blattodea	Blattidae	Periplaneta	numt-370	CATCATTTAATTTAGCAATTTTTTTTATTACATTTGGCTGATGTTTGCTCAATTTTAGGAGATATTAATTTCATTTGAAGGACAATCACTATAAATCCAATTAAAATAAAACTGTAAATATTTCTGCTATTTGTATGA	138	73.188	3374.84	50814	295	high	3334.98
Periplaneta americana	Blattodea	Blattidae	Periplaneta	numt-371	AATCTATAATGTAATTGTTACTTCTCATGCCTTCATCATAATTTTTTTTCATAGTAATACCAATTATAATTGGGGGATTTGGTA	84	90.476	3374.84	50814	295	high	3334.98
Periplaneta americana	Blattodea	Blattidae	Periplaneta	numt-372	AGTAGTATAGTAGAAAGAGGTGCAGGGACAGGCTGTACAATTTACCCACCACTAGCAAGAGGTATTGCCCATGTCGGAGCATCAGTT	87	88.506	3374.84	50814	295	high	3334.98
Periplaneta americana	Blattodea	Blattidae	Periplaneta	numt-373	TAGCTAGCAGTATAGTTGAAAGAGGTGCAGGAACAGGTTGAACAGTTTATCCACCTCTAGCAAGAGGCATTGCTCATGTTGGAG	84	89.286	3374.84	50814	295	high	3334.98
Periplaneta americana	Blattodea	Blattidae	Periplaneta	numt-374	TATTACAGCTTTAGATTTACTGTTATTAATATGACTCCCAGTACTTGCTGGAACACTCACTATATTATTAGCTGATCGAAACTTAAATACATCATTCTTTGATCCGGCTGGAGGGGTGATCCAATTT	127	80.469	3374.84	50814	295	high	3334.98
Periplaneta americana	Blattodea	Blattidae	Periplaneta	numt-375	AGCATTTCCAAAAATAAATAATATGAGATTTTGATTATTACCACACTCATTAACTTTAATACTAGCAAGCAGTATAGTAGAAAGAGGTG	89	87.64	3374.84	50814	295	high	3334.98
Periplaneta americana	Blattodea	Blattidae	Periplaneta	numt-376	TATTATTATCATTACCAGTACTAGTTGGAGCAATTACTATATTGTTAACTGATCGAAATCTAAATACATCCTTTTTTGA	79	91.139	3374.84	50814	295	high	3334.98
Periplaneta americana	Blattodea	Blattidae	Periplaneta	numt-377	TATCCTCAATTCTAGGAGCTGTTAATTTCATTTCCACAACAATTAATATAAAACCGGAACGAATTCCCCTTTTCGTATGATCAGTAGCCATCAC	94	80.734	3374.84	50814	295	high	3334.98
Periplaneta americana	Blattodea	Blattidae	Periplaneta	numt-378	ATTATTATTATTATCATCATTACCAGTCCTTGCCGGAGCAATCACTATACTATTAACTGATCGAAATCTAAATAAATCCTTTTT	84	89.286	3374.84	50814	295	high	3334.98
Periplaneta americana	Blattodea	Blattidae	Periplaneta	numt-379	TAGTAGTATAGTAGAAAGAGGTGCAGGGACAGGATGAACAGTGTACCCACCACTAGCAAGAAGTATTGCTCATG	74	93.243	3374.84	50814	295	high	3334.98
Periplaneta americana	Blattodea	Blattidae	Periplaneta	numt-380	AGATGATCAAATTTATAATGTAATTGTTACTGCCCATGCTTTCATCATAATTTTCTTTATAGTAATACC	69	95.652	3374.84	50814	295	high	3334.98
Periplaneta americana	Blattodea	Blattidae	Periplaneta	numt-381	AACTTTATATTTCATTTTTGGTACCTGGTCAGGCATAGTAGGAACTACACTAAGAATATTAATTCGTGCTGAGCTTGGACAACCAGGTT	89	87.64	3374.84	50814	295	high	3334.98
Periplaneta americana	Blattodea	Blattidae	Periplaneta	numt-382	AACTTAATATTTCATTTTTGGTGCCTGACCAGGCATGGTAGGAACATCATTAAGAATATTAATTCGTGCTGAACTTGGACAACCAGGTTCA	91	86.813	3374.84	50814	295	high	3334.98
Periplaneta americana	Blattodea	Blattidae	Periplaneta	numt-383	TCACTATGGAGATGATCAAATTTATAATGCAACTGTTACTGCACACGTCTTCATCATAATTGTCTTCATAGTAACACCAATTCTAATTGGCAGTTTTGGTAAATATTAG	109	83.036	3374.84	50814	295	high	3334.98
Periplaneta americana	Blattodea	Blattidae	Periplaneta	numt-384	TTACTGGCTAGTAGTATAGTAGAAAGAGGTGCAGGGACAGGCTGGACAGTTTACCCACCATTAGCAAGAGGTATTGCTCAT	81	90.123	3374.84	50814	295	high	3334.98
Periplaneta americana	Blattodea	Blattidae	Periplaneta	numt-385	ATTAACATGAAACCAGAACGAATTCCCCTATTTGTATGATCAGTAGCTATTACAGCACTATTATTATTATTAT	73	93.151	3374.84	50814	295	high	3334.98
Periplaneta americana	Blattodea	Blattidae	Periplaneta	numt-386	TAGCATTTCCAAGAATAAATAATGCAAGATTTTGACTATTACCACCCTCATTAACCTTATTTCTAGCCAGTAGTATAGTAGAAAGAGG	88	87.5	3374.84	50814	295	high	3334.98
Periplaneta americana	Blattodea	Blattidae	Periplaneta	numt-387	CTGAAGCAATTACTATTATTAACTAATAGAATTCTAAATACATCCTTCTTTGATTCAGCTGGAGGAAATGACCCAATTTTATATCAACACCTATT	95	85.567	3374.84	50814	295	high	3334.98
Periplaneta americana	Blattodea	Blattidae	Periplaneta	numt-388	TAAGAATATTAATTCGTGCTGAACTTGGACAACCAGGTTCACTAATTGGGGATGATCAAATCTATAACGTAATTGTTA	78	91.026	3374.84	50814	295	high	3334.98
Periplaneta americana	Blattodea	Blattidae	Periplaneta	numt-389	GATATATCATTTCCATGATTAAATAATATACTATTTTCATTTATTACCTCCTTGATTAACTCTTTTACAAGCAAGCAGCATAGTAGAAAAAGGAGCAGGTATAGGTTGAACGACATCTCTACCATTGGAAAGAGTTATTTCGCTCGCCAGAATATCAGTTGATTTATCACTTTTTTC	177	74.011	3374.84	50814	295	high	3334.98
Periplaneta americana	Blattodea	Blattidae	Periplaneta	numt-390	GCTTTATTATTGCTGTTATCGCTACCAGTTCTTGCTGGAGCAATCACTATATTATTAACTGAACGAAATTTAAATAGTTCTTTCTTTGATCCGGC	95	85.263	3374.84	50814	295	high	3334.98
Periplaneta americana	Blattodea	Blattidae	Periplaneta	numt-391	AACTTTATATTTCATTTTTGGTGCTTGATCAGGTATAGTAGGAACATCATTAAGAATATTAATTCGTGCCGAACTCGGGC	80	90	3374.84	50814	295	high	3334.98
Periplaneta americana	Blattodea	Blattidae	Periplaneta	numt-392	GCTGGAGCATCTGTTGATCTAGCAATTTTTTCATTACATTTAGCGGGTGTATCCTCAATTTTAGGGGCTGTTAAT	75	92	3374.84	50814	295	high	3334.98
Periplaneta americana	Blattodea	Blattidae	Periplaneta	numt-393	TATATTTCATTTTTGGTGCCTGATCAGGCATAGTAGGAACATCATTAAGAATATTAATTCGTGCTGAACTTGGACAACCA	80	90	3374.84	50814	295	high	3334.98
Periplaneta americana	Blattodea	Blattidae	Periplaneta	numt-394	AGCCAGCAGTATAGTAGAAAGAGGTGCAGGTACAGGATGAACAGTTTACCCACCACTAGCAAGAGGTATTGCTCA	75	92	3374.84	50814	295	high	3334.98
Periplaneta americana	Blattodea	Blattidae	Periplaneta	numt-395	ATATATAACCAATTAATATAGGCCTAAACCAGAACGAATTCCATTATTTGTATGAGCTGTAGGTATCTCAGCTTTGATACTACTGCTATCACTTCTACTTCTTGCTGGAACAATTAACTACTATATTTTTAAATCCATAACTTAAATACTTCATTTTTTATCCA	164	73.653	3374.84	50814	295	high	3334.98
Periplaneta americana	Blattodea	Blattidae	Periplaneta	numt-396	AACTTTATATTTCATTTTTGGTGCCTGATCAGGTATAGTAGGAACATCATTAAGAATATTAATTCGTGCTGAACT	75	92	3374.84	50814	295	high	3334.98
Periplaneta americana	Blattodea	Blattidae	Periplaneta	numt-397	AGAAAGAGGTGCAGGGACAGGTTGGACAGTCTACCCACCACTAGCAAGAGGTATTGCCCATGCCGGAGCATCAGTTGACTTAGCTATCTT	90	86.667	3374.84	50814	295	high	3334.98
Periplaneta americana	Blattodea	Blattidae	Periplaneta	numt-398	AACTTTATATTTCATTTTTGGTGCCTGATCAGGTATAGTAGGAACATCATTAAGGATACTAATTCGTGCTGAACTTGGTCAACCA	85	88.235	3374.84	50814	295	high	3334.98
Periplaneta americana	Blattodea	Blattidae	Periplaneta	numt-399	CTGGAGCAATTACTATATTATTAACTGATCGAAACCTAAATACATCATTCTTTTATCCTGTTTGTGGAGGTGATCCAATTTTATATCAAGATCTATT	97	84.536	3374.84	50814	295	high	3334.98
Periplaneta americana	Blattodea	Blattidae	Periplaneta	numt-400	GGAGCTCCAGATATAGCCTTTCGACGAATAAATAATATAAGATTCTGATTATTACCACCTTCATTAA	67	95.522	3374.84	50814	295	high	3334.98
Periplaneta americana	Blattodea	Blattidae	Periplaneta	numt-401	ATAACTGGATGTTTTGGTAATTGATTAGTACCATTAATATTAGGAGCTCCAGACATAGCATTTCCACGAATAAATAACATAATATTC	87	87.356	3374.84	50814	295	high	3334.98
Periplaneta americana	Blattodea	Blattidae	Periplaneta	numt-402	ACAAGGTTCACCAATTGGAGATGATCAAATTTATACTGTAATCGTTCCTGCCCATGCCTTCATCATAATTTT	72	93.056	3374.84	50814	295	high	3334.98
Periplaneta americana	Blattodea	Blattidae	Periplaneta	numt-403	AGTAGGTACATCGCTAAGAATATTAATTCGTGCCGAAATTGGTCAACCCGGTTCACTAATTGGAAATGATGAAATTTATAATGTAAATGTTA	92	85.87	3374.84	50814	295	high	3334.98
Periplaneta americana	Blattodea	Blattidae	Periplaneta	numt-404	AGGTATAGCATTCCCACGAATAAATAATATAATATTCTGTTTGTTGCCGTCTTCATTAACCATTTTATTGGCAAGAAGTATAGTAGGCAAGAAAGAGGTGCAGGTAAACGTTGAACAGTATA	122	79.508	3374.84	50814	295	high	3334.98
Periplaneta americana	Blattodea	Blattidae	Periplaneta	numt-405	GCTGTTAATTTTATCTCCACAACAATTAATATAAAACCAATTAATATAAAACCAGAACGAAATCCCC	67	95.522	3374.84	50814	295	high	3334.98
Periplaneta americana	Blattodea	Blattidae	Periplaneta	numt-406	AACTTTATATTTCATTTTTGGTGCCTGATCAGGCATAGTAGGAACATCATTAAGAATATTAATTCGTGCTGAACTTGGACAGCC	84	88.095	3374.84	50814	295	high	3334.98
Periplaneta americana	Blattodea	Blattidae	Periplaneta	numt-407	AATTCTAGGAACTGTTAATTTTATCTCGACAAAAATTAATATAAAACCCCGAACGATTTTCATCATTTATATAATCCGTAGTAATTATGGATTCACTACTATTAATTTTATCATTACTTCCACTACTTGCTCGAGCAATTACTATACTATTAACTGACCGAAACTTACATCCATTATCCTTTGAT	185	71.357	3374.84	50814	295	high	3334.98
Periplaneta americana	Blattodea	Blattidae	Periplaneta	numt-408	TATCATTAATATTAGGAGCCCCAGACATGGCTTTTCTACGAATAAATAACATAAGATTCTGATTAACACCACTCTCATTAATCTTACTACTAGCCAGTA	99	83.838	3374.84	50814	295	high	3334.98
Periplaneta americana	Blattodea	Blattidae	Periplaneta	numt-409	AACCTTATATTTCATTTTTGGGGCTTGATCAGGTATAGTAGGAACATCACTAAGAATATTAATCCGTGCTGAACTTGGACAACC	84	88.095	3374.84	50814	295	high	3334.98
Periplaneta americana	Blattodea	Blattidae	Periplaneta	numt-410	ATTATTTCGTTTATTCTAGCCGGTGTTTCCTCAATTCTAGGAGCTGTTAACTTTATTTCTACAACAATTAATATAAAACCAATTAACATAA	91	85.714	3374.84	50814	295	high	3334.98
Periplaneta americana	Blattodea	Blattidae	Periplaneta	numt-411	ATTATTTCGTTTATTCTAGCTGGTGTTTCCTCAATTCTAGGAGCTGTTAACTTTATTTCTACAACAATTAATATAAAACCAAAATTAACATAA	93	83.871	3374.84	50814	295	high	3334.98
Periplaneta americana	Blattodea	Blattidae	Periplaneta	numt-412	ATATAGCCTTCCCACGAATAAATAATATAAGATTCTGACTGTTACCACCTTCATTAACATTATTAC	66	95.455	3374.84	50814	295	high	3334.98
Periplaneta americana	Blattodea	Blattidae	Periplaneta	numt-413	GGTATTGCACATGCTGGAGCATCAGTTGATCTTCTCATTACACTTAGCTGGTGTATCCTCAATTCTGGGGGCTGTTAATTTTATTTCTACAACAATTAATA	101	80.734	3374.84	50814	295	high	3334.98
Periplaneta americana	Blattodea	Blattidae	Periplaneta	numt-414	AACTTTATATTTTATTTTTGGTGCCTGATCAGGTATAGTAGGAACATCATTAAGAATATTAATTCGTG	68	94.118	3374.84	50814	295	high	3334.98
Periplaneta americana	Blattodea	Blattidae	Periplaneta	numt-415	ATTGCGCATGCTGGAGCATCAGTTGATCTAGCAATTTTTTCATTATATCTAGACGGCGTTTCTTCAATCCTAGGAGCTGTTAACTTCATTTCC	93	84.946	3374.84	50814	295	high	3334.98
Periplaneta americana	Blattodea	Blattidae	Periplaneta	numt-416	CTAGCAAGAGGTATTGCACATGCTGGAGCATCAGTTGATCTAGCTATTTTTTCATTGTATTTAGCTGGTGTTTCCTCAATTCT	83	87.952	3374.84	50814	295	high	3334.98
Periplaneta americana	Blattodea	Blattidae	Periplaneta	numt-417	GTAATACCAATTATAATTGGAGGTTTTGATAGGCCTAATTGATTAGTACCATTAATATTAGGAGCTCCAGATATAGCATTTCCACGAATGAAAATATA	98	83.838	3374.84	50814	295	high	3334.98
Periplaneta americana	Blattodea	Blattidae	Periplaneta	numt-418	GTAATACCAATTATAATTGGAGGTTTTGATAGGCCTAATTGATTAGTACCATTAATATTAGGAGCTCCAGATATAGCATTTCCACGAATGAAAATATA	98	83.838	3374.84	50814	295	high	3334.98
Periplaneta americana	Blattodea	Blattidae	Periplaneta	numt-419	CTTCCATTACTTCCTGGAGCAATTACTAGGCCTATATTATTAACTGATCGAAATTTAAATACATTCTTCTTTGATCCTGGTGGAGGAGGTGACCCAATCCTGTATCAAAACT	112	80.357	3374.84	50814	295	high	3334.98
Periplaneta americana	Blattodea	Blattidae	Periplaneta	numt-420	TACCAGTCCTTGCTGGAGCAATTACTATATTATTAACTGACCGAAACCTAAATACATCTTTTTTGGA	67	94.03	3374.84	50814	295	high	3334.98
Periplaneta americana	Blattodea	Blattidae	Periplaneta	numt-421	AATTGGGGGATTTGGTAATTGATTAGTACCTTTAATATTAGGGGCTCCAGATATAGCCTTCCCACGA	67	94.03	3374.84	50814	295	high	3334.98
Periplaneta americana	Blattodea	Blattidae	Periplaneta	numt-422	CAATCCTAGGAGCTGTTAATTTCATCTCTACAACAGTTAATATAAAACCGATTAGTATAAAACCTGAACGAATTCCC	77	89.61	3374.84	50814	295	high	3334.98
Periplaneta americana	Blattodea	Blattidae	Periplaneta	numt-423	AACATTATATTTCATTTTTGGGGCTTGATCAGGTATAGTAGGAACATCGCTAAGAATATTAATTCGTGCTGA	72	91.667	3374.84	50814	295	high	3334.98
Periplaneta americana	Blattodea	Blattidae	Periplaneta	numt-424	AGGTTAACTAATTGGAGATCATCGAATCTATAATATAACTGTTACTGCTCATGCCTTCATTATAATTTTTTTTTATAGTAATAC	84	88.095	3374.84	50814	295	high	3334.98
Periplaneta americana	Blattodea	Blattidae	Periplaneta	numt-425	AACTTTATATTTCATTTTTGGTGCCTGATCAGGTATGGTAGGAACATCATTAAGAATATTAATTCGTGCTGA	72	91.667	3374.84	50814	295	high	3334.98
Periplaneta americana	Blattodea	Blattidae	Periplaneta	numt-426	TTTACCTGAACAACAAATTAATATGAAAGCGATCAATATGAAAACAGAACGAATTCC	57	82.456	3374.84	50814	295	high	3334.98
Periplaneta americana	Blattodea	Blattidae	Periplaneta	numt-427	ATCAGTTGATCTAGCAATTTTTTCATTACAACCAGCCGGTGTTTCTTCAATTCTAGGAGCTGTTAACTTCATTTCTACAACACCTAATA	89	85.393	3374.84	50814	295	high	3334.98
Periplaneta americana	Blattodea	Blattidae	Periplaneta	numt-428	CCTCAATTCTAGGAGCTGTTAATTTTATTTCCACAACAATTAATATAAAACCAATTAATATAAA	64	95.312	3374.84	50814	295	high	3334.98
Periplaneta americana	Blattodea	Blattidae	Periplaneta	numt-429	TAGCTAGCAGTATAGTTGAAAGAGGTGCAGGAACAGGTTGAACAGTTTATCCACATCTAGCAAGAGGCGTTGCTCATGTTGGAG	84	86.905	3374.84	50814	295	high	3334.98
Periplaneta americana	Blattodea	Blattidae	Periplaneta	numt-430	GAGCTGTTAATTTCATTTCCACAACAATTAATATAAAACCGATTAATATAAAGCCTGAGCGAATTCCCTTATTCGTATG	79	88.608	3374.84	50814	295	high	3334.98
Periplaneta americana	Blattodea	Blattidae	Periplaneta	numt-431	GGAGACCATGAAATTTATAATGTAATTGTTACTGCTCTCGCCTTCATTATAATTTTCTTTATAGTAATACCAAT	74	90.541	3374.84	50814	295	high	3334.98
Periplaneta americana	Blattodea	Blattidae	Periplaneta	numt-432	AGGAGTCCCAGATATGGCTTTTCCACGATTAAATAATATAAGATTCTGATTATTACGACCCTCATTAATCTTACTACTGGCTAG	84	86.905	3374.84	50814	295	high	3334.98
Periplaneta americana	Blattodea	Blattidae	Periplaneta	numt-433	ACAACAATTAATATAAAACCAATTAATATAAAACCAGAACGAATTTCCCTTTTCGTATGATGAG	64	95.312	3374.84	50814	295	high	3334.98
Periplaneta americana	Blattodea	Blattidae	Periplaneta	numt-434	TACAGCATTCCAACGATTAAATAATATGAGATTTTGATTATTACCACTCTCATTAACTTTACTGCTAGCAAGCAGTATGGTAGAAAGAG	89	85.393	3374.84	50814	295	high	3334.98
Periplaneta americana	Blattodea	Blattidae	Periplaneta	numt-435	ACTTTATATTTCATTTTTGGTGCTTAATCAGGTATGGTAGTAACATCCTTAAGAATATCAATTCGTGCTGAACTTGGTCAACCCGTTCATTAATTGGAGA	100	83.168	3374.84	50814	295	high	3334.98
Periplaneta americana	Blattodea	Blattidae	Periplaneta	numt-436	ATTGGTGATGTCCAGATTTATAATGTAGGCCTAGTTGTTAATGCATACGCCTTCATTATAATTCCATAGTTAAATCAATTTTAATTGATGTTTTGGTAATTGATTAGTTCCATTAGTATTAGGGGCTCATAATATAGCATTTCCACAAATAAATAACATAA	161	74.096	3374.84	50814	295	high	3334.98
Periplaneta americana	Blattodea	Blattidae	Periplaneta	numt-437	CAGTACTTGCTGGAGCAATTACTATATTATTAACCGACCGAAATTTAAATACATCCTTTTTTGA	64	95.312	3374.84	50814	295	high	3334.98
Periplaneta americana	Blattodea	Blattidae	Periplaneta	numt-438	GCAAATACTATATTAACTGATCGAAACTTAAATACATCATTTTTGGATCCAGCTGGAGGAGGTGATCCAATTTTATATCAACATCTATT	89	84.783	3374.84	50814	295	high	3334.98
Periplaneta americana	Blattodea	Blattidae	Periplaneta	numt-439	AGGTATTGCCCATGCCGGAGCATCAGTTGATTTACCAATCTTTTCATTAAACCTAGCAGGTGTATCCTCAATTCTA	76	89.474	3374.84	50814	295	high	3334.98
Periplaneta americana	Blattodea	Blattidae	Periplaneta	numt-440	CAATTACTATATTATTAACTGATCGAAATTTAAATAGGCTACATCCTTCTTTGATCCAACTGGAGGAGGAGACCCAATTTTACTCTATATCAATACTTATT	101	82.178	3374.84	50814	295	high	3334.98
Periplaneta americana	Blattodea	Blattidae	Periplaneta	numt-441	CAATTACTTATTAACTGATCGAAATTTAAATAGGCTGCATCCTTCTTTGGTCCAGCTGGCGGAGGAGACCCAATTTTATATCAGTACTTA	90	79.787	3374.84	50814	295	high	3334.98
Periplaneta americana	Blattodea	Blattidae	Periplaneta	numt-442	AGCTGTTAATTTTATCTCTACAACAATTAATATAAAACCAATTAATATAAAGCCAGAACGAATTCC	66	93.939	3374.84	50814	295	high	3334.98
Periplaneta americana	Blattodea	Blattidae	Periplaneta	numt-443	TAGCAGGTTTATCCTCAATTCTAGGAGCTGTTAATTTCATTTCTACAACAATTAACATGAAACCAATTAATATAAA	76	89.474	3374.84	50814	295	high	3334.98
Periplaneta americana	Blattodea	Blattidae	Periplaneta	numt-444	AATTGGAGATGATCAACTCTATAATGCAATTGTTACTGCTAACGCCTTCATTATAATTTCCTTTATAGTAATACCGAT	78	88.462	3374.84	50814	295	high	3334.98
Periplaneta americana	Blattodea	Blattidae	Periplaneta	numt-445	ACTTTACTACTAGCAAGCAGTATAGTAGAAAGAGGTGCAGGGACAGGCTGAACAGTGTATCCACCATTAGCAAGAGTATTGCTC	84	87.059	3374.84	50814	295	high	3334.98
Periplaneta americana	Blattodea	Blattidae	Periplaneta	numt-446	TACAGTAGAAACATATTAAGTTATTAATTCGTGCTGAATTTAGTTAACCTGATTCATTAATTGGAGACGATCAACTTTATAATGTAATTTGTTACTGAATACACTTTCATTATATTTTTATAGTAATATCAATTATAGTTG	141	76.871	3374.84	50814	295	high	3334.98
Periplaneta americana	Blattodea	Blattidae	Periplaneta	numt-447	GAGCTGTTAATTTCATCTCCACAACAATTAATATAAAACCAATTAATACAAAGCCAGAACGAATTCCC	68	92.647	3374.84	50814	295	high	3334.98
Periplaneta americana	Blattodea	Blattidae	Periplaneta	numt-448	AGTAGTATGGTAGAAAGAGATACAGGTACAGGTTGAACAGTGTACCCCCCTTAGCAAGAGGTATTGTACATGCTGGAGCATCAGTTGATCTAGC	94	84.211	3374.84	50814	295	high	3334.98
Periplaneta americana	Blattodea	Blattidae	Periplaneta	numt-449	GAGCTGTTAACTTCATTTCTACAACAATTAATATAAAACCAATTAACATAAAACCGGAACGAATTCCCTTATTTGTATCATCAGCAGC	88	85.227	3374.84	50814	295	high	3334.98
Periplaneta americana	Blattodea	Blattidae	Periplaneta	numt-450	AATACCAATTATGATTGGGGGTTTTGGTAATTGATTAGTACCACTAATATTAGGGGCCCCAGATAAAG	68	92.647	3374.84	50814	295	high	3334.98
Periplaneta americana	Blattodea	Blattidae	Periplaneta	numt-451	GGAACATCATTAAGAATACTAATTCGTGCTGAACTCGGTCAACCAGGCTCATTAATTGGAGACGATCAAATTT	73	90.411	3374.84	50814	295	high	3334.98
Periplaneta americana	Blattodea	Blattidae	Periplaneta	numt-452	AACTTTATATTTCAGTTTTGGTGCCTGATTAGGCATAGTAGGAACATCATTAAGAATATTAATTCGTGCTGAACTTGGACAAC	83	86.747	3374.84	50814	295	high	3334.98
Periplaneta americana	Blattodea	Blattidae	Periplaneta	numt-453	CCACGCCTTCATTATAATTTTCTTTATATTAATACCAGTTATAATTGGAGGTTTTGGTAATTGATTAGTA	70	91.429	3374.84	50814	295	high	3334.98
Periplaneta americana	Blattodea	Blattidae	Periplaneta	numt-454	AACCTTATATTTCATTTTTGGAGCTTGATCAGGTACAGTAGGAACATCACTAAGAATATTAATTCGTGCTGAACT	75	89.333	3374.84	50814	295	high	3334.98
Periplaneta americana	Blattodea	Blattidae	Periplaneta	numt-455	TACTAGCCAGCAGTATAGTAGAAAGAGGTGCAGGAACAGGGTGAACAGTACAGTATACCCACTACTAGCAAGAGGTATTGCCCAT	85	85.882	3374.84	50814	295	high	3334.98
Periplaneta americana	Blattodea	Blattidae	Periplaneta	numt-456	GTTTCTGCCCATGCTTTCATCATAATTTTCTTTATAGTAATACCAATTATAATTGGGGGATTTAGTTATT	70	91.429	3374.84	50814	295	high	3334.98
Periplaneta americana	Blattodea	Blattidae	Periplaneta	numt-457	TATTACCACTAATATTAGAATCTTCCGATAAAGCATTCCGAAGAATAAATCATATAAGATT	61	81.967	3374.84	50814	295	high	3334.98
Periplaneta americana	Blattodea	Blattidae	Periplaneta	numt-458	ATCTAGCAATTTTTTCAATACATTTGTCTGGTGTTTCCTCAATTGTAGGAGCCGTTAACTTTATCTCCACAACAATTAAT	80	87.5	3374.84	50814	295	high	3334.98
Periplaneta americana	Blattodea	Blattidae	Periplaneta	numt-459	GGTATTGCTCATGCTGAAGCATCTGTTGATCTAGCAATTTTTTCATTACATTTAGCAGGTGTATC	65	93.846	3374.84	50814	295	high	3334.98
Periplaneta americana	Blattodea	Blattidae	Periplaneta	numt-460	ATAAGTAGCCATTACAGCACCATTATTACTATTATCATTACCAGTACTTGCTGGAGCAATTACTATATTATTAAC	75	89.333	3374.84	50814	295	high	3334.98
Periplaneta americana	Blattodea	Blattidae	Periplaneta	numt-461	AGGAGCAGAAACGGGATGCACAGTAGGCCTACTATCCACCATCAGCAACAGTAATTGCACTCGCTGGACCGTTAGTTGATTTAGCAATATTTCCATTACTGGTACGTTTAGTTTACTTTAATTCTAAGAGCTGTTAATTTTATCTCCACAACAAATTAATATAAAACCGGAATGAATTCCACTATTTGTATGAGCCCTAGGATTTACAG	209	69.027	3374.84	50814	295	high	3334.98
Periplaneta americana	Blattodea	Blattidae	Periplaneta	numt-462	AAGTTTTATTTCCACAACAATTAACATAAAACCAATTATCATGAAACCAGAACGAATTCCCCTATTCGTATGATC	75	89.333	3374.84	50814	295	high	3334.98
Periplaneta americana	Blattodea	Blattidae	Periplaneta	numt-463	AACTTTATATTTTATTTTTGGTGCCTGATCAGGTATAGTAGGAACATCATTAAGAATATTAATTC	65	93.846	3374.84	50814	295	high	3334.98
Periplaneta americana	Blattodea	Blattidae	Periplaneta	numt-464	TAATATTAGGAGCTCCAAATATAGTATTTCCACGAATGAATAATATAAGATTTTGACTATTACCACCCTCATTAACATTA	80	87.5	3374.84	50814	295	high	3334.98
Periplaneta americana	Blattodea	Blattidae	Periplaneta	numt-465	AGTAGTATAGTGGAAAGAGGTGCAGGTACAGGTTGACAGTATACCCATCGCTAGCAAGAGATATTGCACATGCTGGAGCAGCTGTT	86	86.207	3374.84	50814	295	high	3334.98
Periplaneta americana	Blattodea	Blattidae	Periplaneta	numt-466	TAGCTAGTAGCATGGTAGAAAGAGGTGCAGGGACAGGATGAACGGTATACCCATCACTAGAAAGAGGCATTG	72	90.278	3374.84	50814	295	high	3334.98
Periplaneta americana	Blattodea	Blattidae	Periplaneta	numt-467	TGTTTCTTCAATTCTAGGAGCTGTTAATTTTATTTCTACAACAATTAATATAAAACCGATTAACATAAAACC	72	90.278	3374.84	50814	295	high	3334.98
Periplaneta americana	Blattodea	Blattidae	Periplaneta	numt-468	ATTCTAGGAACAGATAATTTCATTTCAACAACAATAATTAATATAAAACCAGAACGAATCCTGTTATTTGTATGAGCAGTAGCTATTACAGCTTTATTATTATTATTAT	109	76.86	3374.84	50814	295	high	3334.98
Periplaneta americana	Blattodea	Blattidae	Periplaneta	numt-469	GAGCTGTTAATTTCATTTCCACAACTATTAATATGAAACCTATTAATATAAAACCAGAACGAATTCC	67	92.537	3374.84	50814	295	high	3334.98
Periplaneta americana	Blattodea	Blattidae	Periplaneta	numt-470	AGCAAGAGGTATTGCTCATGCTGGAGCATCTGTTGATCTAGCAATTTTTTCATTACATTTAG	62	95.161	3374.84	50814	295	high	3334.98
Periplaneta americana	Blattodea	Blattidae	Periplaneta	numt-471	GATGATCAAATTTATAATGTAATTGTCACTGCACATGCCTTTATTATAATATTTTTCATAGTAAGATAATACCGGTACAATTCTAATTGGTAGTTTTGGTCATTGATTAGTTCCTGGGTAATATTA	126	77.778	3374.84	50814	295	high	3334.98
Periplaneta americana	Blattodea	Blattidae	Periplaneta	numt-472	AAATCTAAAGACATCCTTTTTTGATCCAGCAGGAGGAGGTGATCCAATTTTATATCTACACCTATTC	67	92.537	3374.84	50814	295	high	3334.98
Periplaneta americana	Blattodea	Blattidae	Periplaneta	numt-473	AGCTGTTAATTTTATTTCTACAACAATTAATATAAAACCAATTAATATAAAGCCAGAACGAATTCC	66	92.424	3374.84	50814	295	high	3334.98
Periplaneta americana	Blattodea	Blattidae	Periplaneta	numt-474	AGGTGTATCCTCAATTTTAGGAGCTGTTAATTTCATCTCCACAACAATTAATATAAAACCAGTTAAGAT	69	91.304	3374.84	50814	295	high	3334.98
Periplaneta americana	Blattodea	Blattidae	Periplaneta	numt-475	TATTAATTCGTGCTGAATTTAGTTAACCTGATTCGTTAATTGGAGATGATCAACTTTATAATGTAATTTGTTACTGAATACACTTTCATTATATTTTCATAGTAATATCAATTATAGTTG	120	79.032	3374.84	50814	295	high	3334.98
Periplaneta americana	Blattodea	Blattidae	Periplaneta	numt-476	ATTACTATATTATCAACTGATAGCAATCTAAATACATCTTTCTTTGACCCTACTGGAGGAGATGACCCAATTTTATATCAACATCTATT	89	84.27	3374.84	50814	295	high	3334.98
Periplaneta americana	Blattodea	Blattidae	Periplaneta	numt-477	AAGAGTATGAACAGTAAACCCGCCATTACCAAGAGGTATTGCACATGCTGGAGCATCAGTTGATCTAGCAATTTTTTCA	79	87.342	3374.84	50814	295	high	3334.98
Periplaneta americana	Blattodea	Blattidae	Periplaneta	numt-478	GCAATTACTATACTATTAACTGATTGAAATTTAAATACATCTTTTTTTTGACCCAGCGGGGGGAGGTGATCCAATCCTATATCAACATTTGATTC	95	84.211	3374.84	50814	295	high	3334.98
Periplaneta americana	Blattodea	Blattidae	Periplaneta	numt-479	GGTTCACTAATTGGAGATGATCAAATTTATAATGTAATTGTTACTGCCCATGCCTT	56	98.214	3374.84	50814	295	high	3334.98
Periplaneta americana	Blattodea	Blattidae	Periplaneta	numt-480	AACTTTATATTTCATTTTTGGTGCCTGATCAGGTATAGTAGGAACATCATTAAGCATATTAATTCGTCCTG	71	90.141	3374.84	50814	295	high	3334.98
Periplaneta americana	Blattodea	Blattidae	Periplaneta	numt-481	AATTGGGGGTTTTGGCAATTGACTACTACCTTTAATATTAGGAGCCCAAGACATGGCTTTCCCACGAATAAATGATATAAG	81	86.42	3374.84	50814	295	high	3334.98
Periplaneta americana	Blattodea	Blattidae	Periplaneta	numt-482	AACACTATATTTTATTTTTGGTGCCTGATCAGGTATAGTGGGAACATCACTAAGAATA	58	96.552	3374.84	50814	295	high	3334.98
Periplaneta americana	Blattodea	Blattidae	Periplaneta	numt-483	ATTTTGTATGGATTAGTACCATTAATATTAGGAGCCCCAAACATGGCTTTTCCACGAATAAATAACATAAGATTCTGGGTATTA	84	85.882	3374.84	50814	295	high	3334.98
Periplaneta americana	Blattodea	Blattidae	Periplaneta	numt-484	TAATATTAGGAGCTCCAGTCATGGCATTTCCACGAATAAATAACATAAGATTCTGATTATTACCACCCTCATT	73	89.041	3374.84	50814	295	high	3334.98
Periplaneta americana	Blattodea	Blattidae	Periplaneta	numt-485	GAGCTGTTAATTTCATTTCCACAACAATTAATATAAAACCGATTAATATAAATCCTGAGCGAATTCCCTTATTTGTAT	78	87.179	3374.84	50814	295	high	3334.98
Periplaneta americana	Blattodea	Blattidae	Periplaneta	numt-486	AATTTATAATGTAATTGTTACTGCTCATGCCTTCATCATAATTTTCTTTATAGTAATACCGAT	63	93.651	3374.84	50814	295	high	3334.98
Periplaneta americana	Blattodea	Blattidae	Periplaneta	numt-487	AATTTATAATGTAATTGTTACTGCTCATGCCTTCATCATAATTTTCTTTATAGTAATACCGAT	63	93.651	3374.84	50814	295	high	3334.98
Periplaneta americana	Blattodea	Blattidae	Periplaneta	numt-488	CTAAATACATCCTTTTTTGATCCAGCAGGAGGAGGTGATCTGATTTTATATCAACACTTATTC	63	93.651	3374.84	50814	295	high	3334.98
Periplaneta americana	Blattodea	Blattidae	Periplaneta	numt-489	ATTGCCCATGCCGGAGCATCAGTTGATTTAGCCATTTTTTCGTTACACCTAGCAGGTGTATACTCAATTCCAG	73	89.041	3374.84	50814	295	high	3334.98
Periplaneta americana	Blattodea	Blattidae	Periplaneta	numt-490	CTTGGGCAACCAGGCACACTAATTGGAGATGATCAAATTTATAATGTAATTGTTACT	57	92.982	3374.84	50814	295	high	3334.98
Periplaneta americana	Blattodea	Blattidae	Periplaneta	numt-491	TCATTAACTTTAGCCTACTACTAGCAAGCAGTATAGTAGAAAGAGGTGCAGGAACAGGCTGAACAGTATATCCACCATTAGCA	83	85.542	3374.84	50814	295	high	3334.98
Periplaneta americana	Blattodea	Blattidae	Periplaneta	numt-492	AATACATCTTTTTTTGATCCAGCAGTGGGAGGTGATCCAATCCTGTATCAACATTTATT	59	84.746	3374.84	50814	295	high	3334.98
Periplaneta americana	Blattodea	Blattidae	Periplaneta	numt-493	AGGTACAGTAGAAACCTCATTAAGAATATTAATTCAAGTTAAACTTGGTCGACATGGTTCATTAATTGGAGATGATCAAATTTATAATGTAACTGTTA	98	81.633	3374.84	50814	295	high	3334.98
Periplaneta americana	Blattodea	Blattidae	Periplaneta	numt-494	AGTAGTATGGTAGAAAAAGATACAGGTACAGGTTGAACAGTGTACCCCCCTTAGCAAGAGGTATTGTACATGCTGGAGCATCAGTTGATCTAGC	94	83.158	3374.84	50814	295	high	3334.98
Periplaneta americana	Blattodea	Blattidae	Periplaneta	numt-495	TCTCACCAGTACTTGCTGGAGCAATTATTATATTACTAACTGACCGAAACTTAAATACATCCTTTTTTTGGTCCAG	76	89.61	3374.84	50814	295	high	3334.98
Periplaneta americana	Blattodea	Blattidae	Periplaneta	numt-496	GATATATCATTTCCATGATTAAATAATATACTATTTTCATTTATTACCTCCTTGATTAACTCTTTTACAAGCAAGCAGCATAGTAGAAAAAGGAGCAGGTATAGGTTAAACGACATCTCTATCATTGGAAAGAGTTATTTCGTTCGCCAGAATATCAGTTGATTTATCACTTTTTTC	177	72.316	3374.84	50814	295	high	3334.98
Periplaneta americana	Blattodea	Blattidae	Periplaneta	numt-497	AACTTTATATTTTATTTTTGGTGCCTGATCAGGTATAGTAGGAACATCATTAAGAATACTAATTC	65	92.308	3374.84	50814	295	high	3334.98
Periplaneta americana	Blattodea	Blattidae	Periplaneta	numt-498	AGCCAGCAGTATAGTAGAAAGAGGCGCAGGTACAGGTTGAACAGTATATCCACCATTAGCAAGAGTTATTGCACATGCCG	80	86.25	3374.84	50814	295	high	3334.98
Periplaneta americana	Blattodea	Blattidae	Periplaneta	numt-499	TAAATACATCCTTTTTTGATCCAGCAGGAGGAGGTGATCCAATTTTATACCAACACCTATTC	62	93.548	3374.84	50814	295	high	3334.98
Periplaneta americana	Blattodea	Blattidae	Periplaneta	numt-500	TGCAGGGACAGGTCCGACAGTTTACCCACCCCTAGCAAGAGGCATCGCTTATGCCGGAGCATCAGTTGATCTAGCTATCTTTTCGTT	87	83.908	3374.84	50814	295	high	3334.98
Periplaneta americana	Blattodea	Blattidae	Periplaneta	numt-501	ACCATTAATGTTAGGAGTCCCAGATATAGCATTTCCGCTAATAAATAATATGAGATTCTGATTATTACCACC	72	88.889	3374.84	50814	295	high	3334.98
Periplaneta americana	Blattodea	Blattidae	Periplaneta	numt-502	GCTGGCCTTGGTCAACGTGGTTCCATAATTAGGGATGATGAAATTTATAACATAATTGCTACAGTACACGCCTACATTATATTTTGTAGCCACACTAATTTTAATTAGCGGTTTTTATAATTGATTAGATAATTAACATTAGGGGTTCCTGTTACAGCTTTCCAGCGATTAAATTATGTCATATTTTGATTAT	193	70.854	3374.84	50814	295	high	3334.98
Periplaneta americana	Blattodea	Blattidae	Periplaneta	numt-503	TAGCTAATAGTATAATAGAAAGAGATGCAGGAACAGGGTGAACAGTATACCCAACATTAGCAAGAGATATTGCACAT	77	87.013	3374.84	50814	295	high	3334.98
Periplaneta americana	Blattodea	Blattidae	Periplaneta	numt-504	CCATTAATATTAGGAGCCCCAGACATGGCTTTCCCACGAATAAATAATATAAGATTCTGATT	62	93.548	3374.84	50814	295	high	3334.98
Periplaneta americana	Blattodea	Blattidae	Periplaneta	numt-505	TAATTGTTACTGCTCATGCCTTCATTATAATTTTCTTTATAGTAATACCAATTATAATCGGAGATTTG	68	91.304	3374.84	50814	295	high	3334.98
Periplaneta americana	Blattodea	Blattidae	Periplaneta	numt-506	CATATAGCGGTGTTTCCTTAATTCTAGGCGCTGTTAATTTTATTTCTACAACAATCAATATAAAAACAATTACCGGTAATATAAAACTGGAACGAATTCC	100	81.188	3374.84	50814	295	high	3334.98
Periplaneta americana	Blattodea	Blattidae	Periplaneta	numt-507	ATGTAATTGTTACTGCTCACGCCTTCATTATAATTTTCTTTATAGTAATATCAATCATAATT	62	93.548	3374.84	50814	295	high	3334.98
Periplaneta americana	Blattodea	Blattidae	Periplaneta	numt-508	CAAATATATAATGTAATTGTTACTGCCCATGCTTTCATTATAATTTTCTTTATGGTAATACC	62	93.548	3374.84	50814	295	high	3334.98
Periplaneta americana	Blattodea	Blattidae	Periplaneta	numt-509	CATTATTAATGTCATTATCACTTCCTTTAATTGCTGTAGCAATTACCATATTATTAACCGATCGAAATCTTAATGCATCATTCTTTGATCCTGCTGGAG	99	80.808	3374.84	50814	295	high	3334.98
Periplaneta americana	Blattodea	Blattidae	Periplaneta	numt-510	ATTGATATAAAACCAGAACGAATTCCCTTATTTGTATGATCAGTAGCCATTACAGCATTATCATCATCATCATC	74	87.838	3374.84	50814	295	high	3334.98
Periplaneta americana	Blattodea	Blattidae	Periplaneta	numt-511	GATTAGTACCATTAATATTAGGAGCCCAAGATATAGCATTTCCGCGAATAAATAATATAAGATT	64	92.188	3374.84	50814	295	high	3334.98
Periplaneta americana	Blattodea	Blattidae	Periplaneta	numt-512	TTTCTTTATAGTTATACAATTTTAATTTGAGGATTTGGAAACTGATAGTAACATTAATAATAGGGGTTCCAGATACAGCATTTTCACAAATAAATAATCTAAGTTTTTTACTTCTACCACC	121	78.049	3374.84	50814	295	high	3334.98
Periplaneta americana	Blattodea	Blattidae	Periplaneta	numt-513	AACTTTATATTTCATTTTTGGTGCCTGATGAGGCATAGTAGGAACGTCATTAAGAATAATAATTCGTGCTGAACTTGGG	79	86.076	3374.84	50814	295	high	3334.98
Periplaneta americana	Blattodea	Blattidae	Periplaneta	numt-514	TGTCTCTTCAATTCCAGGAGCTGTTCATTTTAACTGAACAACATTTAATATAAAACCAATTAACATAAAACCTGACCGAATTCC	84	84.524	3374.84	50814	295	high	3334.98
Periplaneta americana	Blattodea	Blattidae	Periplaneta	numt-515	ATTATTATTATTATTATCGCTACCAGTACTTGCTGGAGCAATTATATTATTAACTGATCGAAATTTA	67	90	3374.84	50814	295	high	3334.98
Periplaneta americana	Blattodea	Blattidae	Periplaneta	numt-516	GCCAGCAGTATAGTAGAAAGAGGAGCAGGGACAGGGTGAACAGTATACCCACCACTAGCAAGAGGTATT	69	89.855	3374.84	50814	295	high	3334.98
Periplaneta americana	Blattodea	Blattidae	Periplaneta	numt-517	ATTTGTAATGTAATTGTTACTGCACATGCTTTCATTGTAAGTTTTTCACAGTAATGCCAGTTGGAATAGGTGGCTTTGGTAATTGAATTATTATTATTATTATTA	105	78.302	3374.84	50814	295	high	3334.98
Periplaneta americana	Blattodea	Blattidae	Periplaneta	numt-518	TAGTATAAAAAGGTGCAGGCACAGGTTGAACAGTATACCCACCACTAGCAAGAGGTATTGCACATACTGGAGTATCAGT	79	86.076	3374.84	50814	295	high	3334.98
Periplaneta americana	Blattodea	Blattidae	Periplaneta	numt-519	AACATTCTATTTCATTTTTTGGCACTTGATCAAGTATAGTAGGTACATCGTTAAGAATATTAATTCGTGTTGAACTCAGTCAATCTGGTTCACTAATAGATGAT	104	80.374	3374.84	50814	295	high	3334.98
Periplaneta americana	Blattodea	Blattidae	Periplaneta	numt-520	TTATAATGTAATTGTTACTGCTCATGCCTTCATTATAATTTTCTTTATAGTAATAC	56	96.429	3374.84	50814	295	high	3334.98
Periplaneta americana	Blattodea	Blattidae	Periplaneta	numt-521	ACAACGATTAACACAAAACCAATTAATATAAAACCAGAACGAATTCCCTTACTTGTATCATCTGTAGCTATTACAG	76	86.842	3374.84	50814	295	high	3334.98
Periplaneta americana	Blattodea	Blattidae	Periplaneta	numt-522	TCTAGCAATCTTTTCATTAACTTAGCTGGTGTCTTCTCAATTCTAGGAGCTGTTAATTTTATTTCTACAACAAT	74	86.667	3374.84	50814	295	high	3334.98
Periplaneta americana	Blattodea	Blattidae	Periplaneta	numt-523	TCTAGATGGTGTTTCTTAAATTTTAGAAGCTCTTAATGTTATTTCTACAACAATTAATATAAAGGCAGTTAATATAAAACCAGAACTAATTTCTCTATTTTTATGA	106	79.245	3374.84	50814	295	high	3334.98
Periplaneta americana	Blattodea	Blattidae	Periplaneta	numt-524	AGTACTTGCTGGAGCAATTACCATATTATTAACTGACCGAAATCTAAATACATATTTTTTT	61	93.443	3374.84	50814	295	high	3334.98
Periplaneta americana	Blattodea	Blattidae	Periplaneta	numt-525	ACTGCCAATACTTTCAATATAATTTTCTTTATAGTAATACCAATTATAATTGGCGGATTTGGTCATTGTTT	71	88.732	3374.84	50814	295	high	3334.98
Periplaneta americana	Blattodea	Blattidae	Periplaneta	numt-526	TAATATTAGGAGCTCCAGACATAGCAATTCCACGAATAAATAACACAAGATTCTGATTATTACCACCATTTATTATCT	78	87.179	3374.84	50814	295	high	3334.98
Periplaneta americana	Blattodea	Blattidae	Periplaneta	numt-527	TAATGTAATTGCTACTGCTCACGCCTTCATTGTAATTTTCTTTATAGTAATACCAATTATAATTGG	66	90.909	3374.84	50814	295	high	3334.98
Periplaneta americana	Blattodea	Blattidae	Periplaneta	numt-528	TTCCTTACAGTAATACCAATTTTAATTGATGTTTCGATAATTGATTAGTCTCATTAATACAGCAGCTCCTGATATAGGATTTCCACCAATAAATAATAAAGATTTGGTTATTACTTCCTTGACTAACAATTTTATT	136	77.143	3374.84	50814	295	high	3334.98
Periplaneta americana	Blattodea	Blattidae	Periplaneta	numt-529	TTCTCATTACACTTAGTTGATATCTCTTCAATTTTAGGAGCTGTTAATTATCTCAACAAAAATTAATATAAACCAATTAATGTAAAACCTGAGTGAATT	99	79.412	3374.84	50814	295	high	3334.98
Periplaneta americana	Blattodea	Blattidae	Periplaneta	numt-530	TAATTCGTGCTGAGCTTGGACAACCAGGATCACTAATTGGGGATGATCAAATTTATAATCTAA	63	92.063	3374.84	50814	295	high	3334.98
Periplaneta americana	Blattodea	Blattidae	Periplaneta	numt-531	AATAATATAAGATTCTGATTATTACCACCCTCATTAACTTTATTACTAGCTAG	53	98.113	3374.84	50814	295	high	3334.98
Periplaneta americana	Blattodea	Blattidae	Periplaneta	numt-532	ATTAGTACCATTAATATTAGGAGCCCCAGATATGGCACTTCCGCGAATAAATAACACATGATTCTGATTATTA	73	87.671	3374.84	50814	295	high	3334.98
Periplaneta americana	Blattodea	Blattidae	Periplaneta	numt-533	AAGAGGTATTGCTCATGCCGGAGCATCTGTTGATCTAGCAATTTTTTCATTATATTTA	58	94.828	3374.84	50814	295	high	3334.98
Periplaneta americana	Blattodea	Blattidae	Periplaneta	numt-534	ATTTCATCTTCGGTGCCTGATCGGGTATAGTAGAAACATTTTTAAGAATATTAATTCTTGCCGAATTTGTTCAACCAGGCTCACTGATTGGAG	93	81.72	3374.84	50814	295	high	3334.98
Periplaneta americana	Blattodea	Blattidae	Periplaneta	numt-535	AACATTATATTTTATTTTTGGTGCCTGATCAGGTATAGTAGGAACATCGCTAAGAATA	58	94.828	3374.84	50814	295	high	3334.98
Periplaneta americana	Blattodea	Blattidae	Periplaneta	numt-536	GAGCTCCAGATATGGCCTTCCCACGAATAAATAATATAAGATTCTGATTATTACCGCC	58	94.828	3374.84	50814	295	high	3334.98
Periplaneta americana	Blattodea	Blattidae	Periplaneta	numt-537	GGAGCTATTAATTTTATTTCAACAACAATAATTAATATAAAACCAGAACGAATTCCACTGTTTGTATG	68	75	3374.84	50814	295	high	3334.98
Periplaneta americana	Blattodea	Blattidae	Periplaneta	numt-538	AGTACCATTAATATTAGGGGCTCCAGATATAGCCTTCCCACGAATAAATAATATAAGA	58	94.828	3374.84	50814	295	high	3334.98
Periplaneta americana	Blattodea	Blattidae	Periplaneta	numt-539	TTTTTTCATTACACTTAGCTGGCGTTTCCTCAGTTCTAGGAGCAGTTAATTTTATTTCTACGACAATTAATATAAACTCAATTAGTGTAA	90	82.222	3374.84	50814	295	high	3334.98
Periplaneta americana	Blattodea	Blattidae	Periplaneta	numt-540	AATTGGGGGCTTTGGTAATTGATTAGTACCATTAATATTAGGTGCTCCAGATATAGCCTT	60	93.333	3374.84	50814	295	high	3334.98
Periplaneta americana	Blattodea	Blattidae	Periplaneta	numt-541	GACCGAAATTTAAATATATCCTTTCTTGATTCAGCAGGAAGTGACCCAATTTTATATCAACACTTATT	68	88.732	3374.84	50814	295	high	3334.98
Periplaneta americana	Blattodea	Blattidae	Periplaneta	numt-542	CATCCTGGAGCAACAGATGATTTAGCAATCTGTTCATTGTATTTAGCTGGCGTATCTTGAATTCTAGGAGCTGTTAATTTCATTTCAATGATAGTTAATATAAAACC	107	78.505	3374.84	50814	295	high	3334.98
Periplaneta americana	Blattodea	Blattidae	Periplaneta	numt-543	ATCTAGAAGGTGTATCCTCATTTCTAGGAGCTGTTAATTTCATTTCTACAACAATTAATATGAAACC	67	89.552	3374.84	50814	295	high	3334.98
Periplaneta americana	Blattodea	Blattidae	Periplaneta	numt-544	TAATATTGGGAGCACCAGACATGGCTTTTCCACGAATAAATAACATAAGATTCTGATTATTACCACC	67	89.552	3374.84	50814	295	high	3334.98
Periplaneta americana	Blattodea	Blattidae	Periplaneta	numt-545	GGTGTAGATCCTCAATTCTAGGAGCTGTTAATTTCATCTCCACAACAATTAATATAAAACC	61	93.443	3374.84	50814	295	high	3334.98
Periplaneta americana	Blattodea	Blattidae	Periplaneta	numt-546	CCAGATATAGCATTCCCACGAATAAACAACATAAGATTTTGATTATTACCACCTTTATTAAC	62	91.935	3374.84	50814	295	high	3334.98
Periplaneta americana	Blattodea	Blattidae	Periplaneta	numt-547	TATAGTAGAAAGAGGTGCAGGAATAGGTTGAACAGTATACCCACCATTAGCATATGCTGGAGCATCAGTTGATCTAGAAATTTT	84	79.167	3374.84	50814	295	high	3334.98
Periplaneta americana	Blattodea	Blattidae	Periplaneta	numt-548	ATTATAATTTTCTTTATAGTAAACTAATTTGAATTGGTGGTTTTGGTAATTGATTAAACTCATTTATATTTGGAGCTCCTGATACAGCATTTCCACGA	98	80.808	3374.84	50814	295	high	3334.98
Periplaneta americana	Blattodea	Blattidae	Periplaneta	numt-549	TTTTTGTATATAATACATTCAATTATAATTGGGGGATTTGGTAATTGATTAGTACCTCTAATATTAGGAGC	71	88.889	3374.84	50814	295	high	3334.98
Periplaneta americana	Blattodea	Blattidae	Periplaneta	numt-550	TCCTTTTTTGATCCAGCAGGAGGAGGTGATCCAATTTTATATCACTTATTC	51	90.741	3374.84	50814	295	high	3334.98
Periplaneta americana	Blattodea	Blattidae	Periplaneta	numt-551	TGGAGCAATTACTATATTATTAACTGACCGAAACCTAAATACATCTTTTTTTGA	54	96.296	3374.84	50814	295	high	3334.98
Periplaneta americana	Blattodea	Blattidae	Periplaneta	numt-552	TCTACTAGCTGTTAATTTCATTTCTACAACAATTAATATAAAACCTATTAATATAAAACCAGAA	64	90.625	3374.84	50814	295	high	3334.98
Periplaneta americana	Blattodea	Blattidae	Periplaneta	numt-553	TATAGTAGAAATAAAAGCAGGTATAGTTTTAACAGTATATCCACCACTAGCAAGAGGTTTTGCACATCCTGGAGCATCAGTTGATTTAGCTATATTTTC	99	79.798	3374.84	50814	295	high	3334.98
Periplaneta americana	Blattodea	Blattidae	Periplaneta	numt-554	AACTTTATATTTTATTTTTGGTGCCTGATCAGGTATGGTAGGAACATCATTAAGAATACTAATT	64	90.625	3374.84	50814	295	high	3334.98
Periplaneta americana	Blattodea	Blattidae	Periplaneta	numt-555	AGGAAATGTTAATTTCATTTCCACAACAATTAATATGAAACCTATTATTACAAAACCAGAACTAATGCCCCTTT	74	86.486	3374.84	50814	295	high	3334.98
Periplaneta americana	Blattodea	Blattidae	Periplaneta	numt-556	CATCTTTTTTTGATCCAGCAGGAGGGGGTGACCCAATTTTATATCAACACT	51	98.039	3374.84	50814	295	high	3334.98
Periplaneta americana	Blattodea	Blattidae	Periplaneta	numt-557	AATGTAATTGTTACTGCCCATGCTTTCATCATAATTTTCTTTATAGTAATACCAAT	56	94.643	3374.84	50814	295	high	3334.98
Periplaneta americana	Blattodea	Blattidae	Periplaneta	numt-558	ACTATATTATTAACCGATCGAAATCTAAATACATTCTTTTTTGATCCAGCAGGAGG	56	94.643	3374.84	50814	295	high	3334.98
Periplaneta americana	Blattodea	Blattidae	Periplaneta	numt-559	AACTTCATATTTCATTTTTGGTGTCTGATCAGGTATAGTAGGAACATCATTAAGAATATTAATTCG	66	89.394	3374.84	50814	295	high	3334.98
Periplaneta americana	Blattodea	Blattidae	Periplaneta	numt-560	AACTTTATATTTCATTTTTGGTGCCTGATCAGGCATAGTAGGAACATCATTAAAAATATTAATTCG	66	89.394	3374.84	50814	295	high	3334.98
Periplaneta americana	Blattodea	Blattidae	Periplaneta	numt-561	CCGCCTTCATTAACTTTATTACTAGCTAGTAGCATAGTAGAAAGAGGTGCGGGAAC	56	94.643	3374.84	50814	295	high	3334.98
Periplaneta americana	Blattodea	Blattidae	Periplaneta	numt-562	CCGCCTTCATTAACTTTATTACTAGCTAGTAGCATAGTAGAAAGAGGTGCGGGAAC	56	94.643	3374.84	50814	295	high	3334.98
Periplaneta americana	Blattodea	Blattidae	Periplaneta	numt-563	GCTGTTAATTTTATTTCTACAACATTAATATAAAACCAATTAATATAAAGCCAGAACGAATTCC	64	90.769	3374.84	50814	295	high	3334.98
Periplaneta americana	Blattodea	Blattidae	Periplaneta	numt-564	GAAACCTAAATATATCTTTTTTCGATCCAGCAGGTGGAGGTGATCCAATCTTATATCAACACTTATTC	68	88.235	3374.84	50814	295	high	3334.98
Periplaneta americana	Blattodea	Blattidae	Periplaneta	numt-565	ATTAATATACAACCGATACGATTTCCCTTATTCGTGTGATCAGTAGCCATTACAGCACTATTATTATTATTAT	73	86.301	3374.84	50814	295	high	3334.98
Periplaneta americana	Blattodea	Blattidae	Periplaneta	numt-566	GCTGTTAATTTTATTTCTACAACATTAATATAAAACCAATTAATATAAAGCCAGAACGAATTCC	64	90.769	3374.84	50814	295	high	3334.98
Periplaneta americana	Blattodea	Blattidae	Periplaneta	numt-567	GCTGTTAATTTTATTTCTACAACATTAATATAAAACCAATTAATATAAAGCCAGAACGAATTCC	64	90.769	3374.84	50814	295	high	3334.98
Periplaneta americana	Blattodea	Blattidae	Periplaneta	numt-568	AACTTTATATTTTATTTTTGGTGCCTGATCAGGTATAGTAAGAACATCATTAAGAATAATAAT	63	90.476	3374.84	50814	295	high	3334.98
Periplaneta americana	Blattodea	Blattidae	Periplaneta	numt-569	TTTGCTAATTGATAAATTCCATAATCAGGTGCTCTTGATACAACTTTTCCGCGAACAACTAACACAAGATCTGGACTATTACCACAATTATATTCATTATTTTCGAGAAGTATGGCAGAAAGAGCAGCAGTAACAGGCTGAATAAAAGCCTATATGCACCATTAACAATTGGAATAATTGCACATGCTGAGCATCAGTCGATTTAGCAATTTTTTTTATTACA	223	70	3374.84	50814	295	high	3334.98
Periplaneta americana	Blattodea	Blattidae	Periplaneta	numt-570	GAGCATAATTCGATTTAACAGTTTTTTCATTACACTTGGCTGATATATTTTCAATTTTTAACTACGTGTTGCAAAGTTCATTTCAACAACAAAATTAATATGAAACCAATTAGCATGAAAACCAGAGTGGATTCC	135	71.852	3374.84	50814	295	high	3334.98
Periplaneta americana	Blattodea	Blattidae	Periplaneta	numt-571	TCAGTTCTATGAGTTGCAAATATAATTTCAACAACAATTAATATGAACCAATTAACGTGAAAACCAGAGCGGATTGCAATTTT	83	77.381	3374.84	50814	295	high	3334.98
Periplaneta americana	Blattodea	Blattidae	Periplaneta	numt-572	AACTTTATTATTTTATTTTTGGTTCGTGATCGGGTATAGTAGGAATATCATTAAGAATATTAATTCGTGCTG	72	87.5	3374.84	50814	295	high	3334.98
Periplaneta americana	Blattodea	Blattidae	Periplaneta	numt-573	CAGGGTGAACAGTATACCCACCACTAGCAAGAGGTATTGCTCATGCTGGAGCATC	55	94.545	3374.84	50814	295	high	3334.98
Periplaneta americana	Blattodea	Blattidae	Periplaneta	numt-574	AACTTTATATTTCATTTTTGGTGCCTGATCAGGTATAGTAGGAACATCATTAAGAATATT	60	91.667	3374.84	50814	295	high	3334.98
Periplaneta americana	Blattodea	Blattidae	Periplaneta	numt-575	TTAGTTCCATTAACACTACGAGCACCAGACACAGCATTTTCACTAATACATAACACAATATTTTAATTATCATCTTCTTCATTAACTCTTTTATTTGCGAGCAGTTTAGTAGAAAGTGAAGCAGGTAGCCGACAGGTTCAACACTATATATCCACCATTAGAAAG	165	72.455	3374.84	50814	295	high	3334.98
Periplaneta americana	Blattodea	Blattidae	Periplaneta	numt-576	TTAGTTCCATTAACACTACGAGCACCAGACATAGCATTTTCACTAATACATAAGTTAACATAATATTTTAATTATCATCTTCTTCATTAACTCTTTTATTTGCGAGCAATTTAGTAGAAAGTGAAGCAGGTAGCCGACAGGTTCAACAGTATAC	154	71.795	3374.84	50814	295	high	3334.98
Periplaneta americana	Blattodea	Blattidae	Periplaneta	numt-577	CAGGGTGAACAGTATACCCACCACTAGCAAGAGGTATTGCTCATGCTGGAGCATC	55	94.545	3374.84	50814	295	high	3334.98
Periplaneta americana	Blattodea	Blattidae	Periplaneta	numt-578	TTTTGTTATTACGCTTAGCCCGTGTTTCCTCAGTTCTAGGAGCTGTTAATTTTATTTCAACAACAATCAATAGTATGAAACCATTAATATAAAATCA	97	80.612	3374.84	50814	295	high	3334.98
Blattella germanica	Blattodea	Ectobiidae	Blattella	numt-001	AACTCTCTATTTTATCTTCGGAGCTTGATCTGGAATAGTGGGGACATCTTTAAGAATATTAATCCGAGCAGAACTAAATCAACCTGGTTTATTAATTGGAGATATCAACCGTATAACGTTATTGTAACGGCTCATGCTTTTGTCATAATTTTCTTTATAGTTATGCCAATTTTAATTGGAGGATTCGGAAATTGATTAGTACCTTTAATACTAGGTGCTCCTGATATAGCATTTCCTCGTATAAATACTCGTAATATAAATTTTTGACTTTTACCTCCATCTCTATCTCTTCTATTGGCTAGCAGCCTAGTCGAAAGAGGAGCTGGGACTGGTTGAACCGTATACCCTCCCTTAGCTAGAGGAATTGCTCATGCTGGAGCTTCAGTAGATTTAGCTATT…	663	92.771	2037.3	12126	158.5	high	NA
Blattella germanica	Blattodea	Ectobiidae	Blattella	numt-002	AACTCTCTATTTTATCTTCGGAGCTTGATCTGGAATAGTGGGGACATCTTTAAGAATATTAATCCGAGCAGAACTAAATCAACCTGGTTCATTAATTGGAGATGATCAAATCTATAATGTTATTGTAACAGCCCATGCTTTTGTTATAATTTTCTTTATAGTTATACCGATTTTAATTGGGGGATTCGGAAATTGATTAGTACCTTTAATACTAGGTGCCCCTGATATAGCATTTCCTCGTATAAATAATATAAGTTTTTGACTTTTACCTCCATCTTTATCTCTTCTGCTGGCTAGCAGCCTAGTCAAAAGAGGAGCTGGGACTGGTTGGACCGTATACCCACCTTTAACGAGAGGAATTGCTCACGCAGGAGCTTCAGTAGATTTAGCCATTTTCTC…	658	92.705	2037.3	12126	158.5	high	NA
Blattella germanica	Blattodea	Ectobiidae	Blattella	numt-003	AACTCTCTATTTTATCTTCGGAGCTTGATCAGGAATAGTGGGAACATCTTTAAGAATATTAATCCGAGCAGAACTAAATCAACCTGGTTCATTAATTGGAGATGATCAAATCTATAATGTTATTGTAACGGCCCATGCTTTTGTTATAATTTTATTTATAGTTATACCAATTTTAATTGGAGGATTCGGAAATTGGTTAGTACCTCTAATACTAGGTGCTCCTGATATAGCATTTCCTCGTATAAATAATATAAGTTTTTGGCTTTTACCTCCATCTTTATCTCTTCTGTTGGCTAGCAGCCTAGTCGAAAGAGGAGCTGGAACTGGTTGGACCGTATACCCACCCTTAGCCAGAGGAATTGCCCATGCCGGAGCTTCAGTAGATTTAGCTATTTTTTC…	658	92.705	2037.3	12126	158.5	high	NA
Blattella germanica	Blattodea	Ectobiidae	Blattella	numt-004	CTTGCAGGTGCTATTACAATATTATTAACAGATCGAAATTTAAATACATCATT	53	94.34	2037.3	12126	158.5	high	NA
Blattella germanica	Blattodea	Ectobiidae	Blattella	numt-005	AACTCTCTATTTTATCTTCGGAGCTTGATCTGGAATAGTGGGAACATCTTTAAGAATATTAATCCGAGCAGAACTAAATCAACCTGGTTCATTAATTGGAGATGACAAATCTATAATGTTATTGTAACGACCCATGCTTTTGTTATAATTTTCTTTACAGTTATACCAATTTTAATTGGAGGATTCGGAAATTGATTAGCACCTTTAATACTAGGTGCTCCTGATATAGCATTTCTTCGTATAAATAATATAAGTTTTTGACTTTTACCTCCATCTTTATCTCTTCTGTTGGCTAGCAGCCTAGTCGAAAGAGGAGCTGGAACTGGTTGGACCGTATACCCACCCTTAGCTAGAGGAATTGCCCATGCCGGAGCTTCAGTAGATTTAGCTATTTTTTCG…	657	92.401	2037.3	12126	158.5	high	NA
Blattella germanica	Blattodea	Ectobiidae	Blattella	numt-006	AACTCTCTATTTTATTTTTGGAGCTTGATCTGGAATGGTGGGGACATGCTTAAGAATATTAATTCGAGCTGAATTAAATCAACCTGGTTCATTAATTGGAGATGATCAAATTTATAATGTTATTGTAACAGCACATGCTTTTGTTATAATTTTCTTTATAGTTATACCAATTTTAATTGGGGGATTCGGAAATTGGTTAGTACCTTTAATATTAGGGGCCCCTGATATAGCATTTCCCCGAATAAATAACATAAGTTTTTGACTTCTACCCCCATCTCTTTCTCTTCTACTAGCTAGTAGTTTAGTCGAAAGAGGAGCTGGGACTGGTTGGACCGTTTACCCGCCGTTAGCAAGAGGAATTGCCCATGGGGGGCTTCAGTAGATTTAGCTATTTTTTCG…	657	90.729	2037.3	12126	158.5	high	NA
Blattella germanica	Blattodea	Ectobiidae	Blattella	numt-007	AACTCTTTATTTTATCTTCGGAGCTTGATCTGGAATAGTGGGGACATCTTTAAGAATATTAATCCGAGCAGAACTAAATAAACCTGGTTCATTAATTGGAGATGATCAAATCTATAACGTTATTGTAACGGCTCATGCTTTTGTTATAATTTTCTTTATAGTTATGCCAATTTTAATTGGAGGATTCGGAAATTGATTAGTACCTTTAATACTAGGTGCTCCTGATATAGCATTTCCTCGTATAAATAATATAAGTTTTTTACTTTTACCTCCATCTTTATTTCTTCTGTTGGCTAGCAGTCTAGTCGAAAGAGCAGCTGCCACTGGTTGGACCGTATACCCACCCTTAGCTAGAGGAATTGCTCATGCTGGAGCTTCAGTAGATTTAGCTATTTTTTC…	465	93.763	2037.3	12126	158.5	high	NA
Blattella germanica	Blattodea	Ectobiidae	Blattella	numt-008	GAGCTTCAGTAGATTTAGCTATTTTTTCACTTCATCTAGCGGGGGTATCCTCAATTTTAGGTGCCGTAAATTTTATTTCAACAATTATTAATATAAAACCAATCAATATCAGACCTGAACAAATTCCTTTATTTGTTTGGTCAGTAATTATTATTAAATTATTGTTATTGTTATTGTTATCTTTACCAGTACTAGCAGGTGCTATTACAATATTATTAACAGACCGTAATTTAAATACACCATTTTTTGACCCTGCAGGGGGTGGTGATCCTATT	275	87.636	2037.3	12126	158.5	high	NA
Blattella germanica	Blattodea	Ectobiidae	Blattella	numt-009	AACCCTCTGTTTTATTTTCGGAGCTTGATCTGGAATAGTGGGGACATCTTTAAGAATATTAATTCGAGCAGAACTAAATAAACCTGGTTCATTAATTGAAGATGATCAAATCTATAACGTTATTGTAACGGCTCATGCTTTTGTTATAATTTTCTTTATAGTTATGCCAATTTTAATTGGAGGATTCGGAAATT	194	94.33	2037.3	12126	158.5	high	NA
Blattella germanica	Blattodea	Ectobiidae	Blattella	numt-010	AACTCTCTATTTAATCTTCGGAGCTTGATCTGGAATAGTGGAGACATCTTTAAGAATATTAATCCGAGCAGAACTAAATCAACCTGGTTCATTAATTGGAGATTATCAAATTTATAATGTTATTGTAACGGCCCATGCTTTTGTTATAATTTTCTTTATAGTTATACCAATTTTAATTGGAGGATTCGGAAATTGATCAGTACCTCTAATACTAGGTGCCCCTGACATAGCATTTCCTCGTATAAATAATATAAGTTTTTGACTTTTACCTCCATCCTTATCTCTTCTGTTGGCTAGCAGCCTGGTCGAAAGAGGAGCTGGAACTGGTTGGACCGTATACCCACCCTTAGCCAGAGGGATTGCCCATGCCGGAGCTTCAGTAGATTTA	388	92.526	2037.3	12126	158.5	high	NA
Blattella germanica	Blattodea	Ectobiidae	Blattella	numt-011	TAGCTATTTTTTCTCTTCATCTTGCTGGGGTATCTTCAATTTTAGGTGCCGTAAATTTTATTTCAACAATTATTAATATAAAACCAATTAATATAAGACCTGAACGAATTCCTTTATTTGTTTGATCAGTAGGTATTACTGCACTATTGTTATTATTGTCTTTACCTATGCTTGCAGGTGCTTTACAATATTATTAACAGACCGTAATTTAAATACATCATTCTTTGACCCTGCGGGAGGTGGTGACCCTATTCTATATTAACATTTATTT	271	89.338	2037.3	12126	158.5	high	NA
Blattella germanica	Blattodea	Ectobiidae	Blattella	numt-012	GAGCTTGATCAGGAATAATAGGGACGTCCTTAAGAATGTTAATTCGAGCCGAACTAAATCAACCTGGCTCATTAATTGGAGATGATCAAATTTGTAATGTTATTGTAACAGCACATGCCTTTGTTATAATTTTCTTTATAGTTATGCCAATTTTAATCGGAGGGTTCGGAAATTGGTTAGTACCTTTAATATTAGGAACTCCTGATATGGCATTTCCTCGAATAAATAATATAGTTTTTGACTTCTACCTCCGTCTCTTTCTCTTCTACTAGCCAGTAGCTTAGTCGAAAGAGGAGCTAGGGCTGGTTGAACCGTATATCCACCATTAGCTAGAGGAATTGCTCATGCCGGAGCTTCAGAAGATTTAGCTATTTTTTCACTCCATCTT	388	88.946	2037.3	12126	158.5	high	NA
Blattella germanica	Blattodea	Ectobiidae	Blattella	numt-013	ATAATTTTCTTTATAGTTATGCCAATTTTAATTGGAGGATTTGGAAATTGATTAGTACCTTTAATACTAGGTGCCCCTGATATAGCATTTCCTCGTATAAATAATATAAGTTTTTGACTTTTACCTCCATCTCTATCTCTTCTATTAGCTAGCAGCCTAGTCGAAAGAGGAGCTGGGACTGGTTGAACCGTATACCCTCCTTTAGCTAGAGGAATTGCTCATTCTGGAGCTTCAGTAGATTTAGCTATTTT	251	97.211	2037.3	12126	158.5	high	NA
Blattella germanica	Blattodea	Ectobiidae	Blattella	numt-014	ATAGTTATACCAATTTTAATTGGAGGATTCGGGAATTGATTAGTACCTTTAATACTAGGTGCTCCTGATATAGCATTTCCTCGTATAAATAATATAAGTTTTTGACTTTTACCTCCATCTTTATCTCTTCTGTTGGCTAGCAGCCTAGTTGAAAGAGGAGCTGGGACTGGTTGAACCGTATACCCACCCTTAGCTAGAGGAATTGCTCATGCCGGAGC	218	94.954	2037.3	12126	158.5	high	NA
Blattella germanica	Blattodea	Ectobiidae	Blattella	numt-015	TCTCTATTTTATTTTTGAAGCATGATCAGGAATAGTTGGAACATCTTTAAGAATATTAATTCGAGCTAAACTCAATCAACCAGGGTAATTAATTGGAGATGATCAAATTTACAATGTTCTTATTACAACCCATGCCTTTGTTATAATTTTCTTTATAGTTATGCCAATTTTAATTGGAGGATTCGGAAACCTGATTAGTAGGCTACCTTTAATGTTAGGTGAGCCTGATATAGCATTTCTTCGAATAAATAATATAAGCTTTTGACTTTTACCTCCATCCCTATC	285	85.614	2037.3	12126	158.5	high	NA
Blattella germanica	Blattodea	Ectobiidae	Blattella	numt-016	CTAGTCGAAAGAGGAGCTGGGACTGGTTGGACCGTATACCCACCATTAGCTAGAGGAATTGCCCATGCCGGAGCTTCAGTAGATTTAGCTATTTTTTCCCTTCATCTTGCTGAGGTATCTTCAATTTTAGGTGCCGTAAATTTTATTTCAACAATTATTAATATAAAACCAATTAATATAAAACCTGAACGAATCCCTTTATTTGTATGATCAGTAGGGATTACTGCATTATTATTAT	238	90.336	2037.3	12126	158.5	high	NA
Blattella germanica	Blattodea	Ectobiidae	Blattella	numt-017	ATAAGCACTGAACGAATTCCTTTATTTGTTTGAGCAGTATGAACTATCACATTATTATTATTATTAT	67	85.075	2037.3	12126	158.5	high	NA
Blattella germanica	Blattodea	Ectobiidae	Blattella	numt-018	AAGAATATTAATTTGAGCTGAATTAAATCAACCTGGCTCATTAATTGGAGATGATCAAATTTATAACGTTATTGTAACAGCACATGCCTTTGTTATAATTTTCTTTATAGTTATGCCAATTTTAATTGGAGGATTCGGAAATTGATTAGTACCTTTAATATTAGGGGCCCCTGATATAGCATTTCCCCGAATAAATAATATAAGTTTTTGGCTTCTACCCCCATCT	226	91.15	2037.3	12126	158.5	high	NA
Blattella germanica	Blattodea	Ectobiidae	Blattella	numt-019	ACTCTCTGTTTTATTTTCGGTGCATAATCAGGGATAGTTGGAACATCTTAAAGAATATTAATTCAAAATGAATTAAATCAACCAGGATCATTAATTGGAGATGATCAAGTTTTAATGTTATTGTTACAGCTCATGCATTTGTTATAATTTTCTTTATAGTTATACCAATTTTAATTGGTGGATTCGGAAATTGATTTGTACCTTTAATATTGGGTGCCATTGATATGGCATTCCCTCAAATAAATAAAGTTTTTGACATTTACCTCCATCCCTATCACTTGTATTGGC	288	83.618	2037.3	12126	158.5	high	NA
Blattella germanica	Blattodea	Ectobiidae	Blattella	numt-020	TTTTCAATTTTACCCCCGTCTCTATCCCTCCTGCTGGCCAGCAGCCTGGTCGAAAGAGGAGCTGTGACTGGTTGGACCGTATATCCACCATTAGCTAGAGGTATTGCTCATGCTGGAGCTTCAGTAGATTCAGCTATTTTTTCCCTTCATCTTGCTGGTGTATCTTCAATTTTAGGTGCTGTAAATTTTATTTCAACAATTATTAATATAAGAATTACTGCACTATTACTATTATTATCCTTACCTGTTCTTGCAGGTGCAATTACAATGTTATTGACAGATCGAAATTTAAATACACCGTTCTTTGATCCTACAGGAGGTGACTAATTTAT	332	75	2037.3	12126	158.5	high	NA
Blattella germanica	Blattodea	Ectobiidae	Blattella	numt-021	AACCAATTAATATAAGACCTGAACGAATTCCCTTATTAGTATGATTAGTAGGAATTACTGCATTATTACTATTATTATCATTATCTGTCTTTGCAGGTGCAATTACAATATTACTAACAGATCGAAATTTAAATACATCATTCTTTGATCCTGCAGGTGGTGGAGATCCTATTTTATACCAACATTTATTT	191	89.005	2037.3	12126	158.5	high	NA
Blattella germanica	Blattodea	Ectobiidae	Blattella	numt-022	GGACATCTTTAAGAATATTAATCCGAGCAGAACTAAATCAACCTGGTTCATTAATTGGAGATGATCAAATTTATAATGTTATTGTAACGGCTCATGCTTTTGTTATAATTTTCTTTATAGTTATACCAATTTTAATTGGAGGATTCGGAA	150	96.667	2037.3	12126	158.5	high	NA
Blattella germanica	Blattodea	Ectobiidae	Blattella	numt-023	GATGATCAAATTTATAATGTTATTGTAACAGCACATGCCTTTGTTATAATTTTCTTTATAGTTATGCCAATTTTAATTCGAGGATTCGGAAATTGATTAGTACCTTTAATATTAGGGGCCCCTGATATAGCGTTTCCTCGAATAAATAATATAAGTTTTTGGCTT	165	92.727	2037.3	12126	158.5	high	NA
Blattella germanica	Blattodea	Ectobiidae	Blattella	numt-024	AATTTTATTTTAACAATTGTTAATATAAAACCAATTAATATAAGACCTGAACGAATCCCTTTATTTGTATGATCAGTAGGAATTACTGCACTATTATTATTATTGTCCTTACCTGTTCTTGCAGGTGCTATTACTATATTATTAACAGATCAAAATTAAAATACATCATTCTT	173	89.595	2037.3	12126	158.5	high	NA
Blattella germanica	Blattodea	Ectobiidae	Blattella	numt-025	GGTGTGTCTTCAATTTTAGGTGCCGTAAATTTCATTTCAACTATCATTAATGTAAAACCAATTAACATAAGACCTCAACGAATCCCTTTATTTGTATGGTCAGTAGGTACTACTGCATTATTGTTGTTATTATTATTATTATTATTATTATTATTATTATTATCATCCTTACCTGTTCTTACAATATTATTGACATATCGAAATTTAAATAGATAATTTTTTATTCTGCAGGAGGTGGTGATCCTGTTTTATATCAACACTTATTT	266	77.407	2037.3	12126	158.5	high	NA
Blattella germanica	Blattodea	Ectobiidae	Blattella	numt-026	ATTGGAGACGCTCAAATTTATAATGTTATTGTAACGGCTCACGCTTTTGTTATAATTTTCTTTATAGTTATACCAATTTTAGTTGGAGGATTCGGAAATTGATTAGTACCTTTAATATTAGGTGCTCCTGATATAG	136	95.588	2037.3	12126	158.5	high	NA
Blattella germanica	Blattodea	Ectobiidae	Blattella	numt-027	TAGAGGTATTGCACATACCGGAGCTTCAGTAGATTTAGCTATTTTTTCCCTTCATCTTGCAGGGGTATCTTCAATATAGGTGCCGTAAATTTTATTTCAACAATTATTAATATGAAACGAATTAA	125	88.095	2037.3	12126	158.5	high	NA
Blattella germanica	Blattodea	Ectobiidae	Blattella	numt-028	ATAGCATTCCCTCGAATAAATAATATAAGTTTTTTTTTACTTTTACCTCCATCAAAATTCCTACTTTTCTTAGTTAGTAGCCTGGTCGAAAAAG	94	80.851	2037.3	12126	158.5	high	NA
Blattella germanica	Blattodea	Ectobiidae	Blattella	numt-029	TTCTATTGACCAGTAGCCTGGTCGAAAAAAGAGTTGGTACAGGTTGAACTGTATACCCCCCAATCACCTAGAGGGATTGCCCATGCTGGAGCTACAGTAGATTTAGATATATTTTTTATTTACACCTAGACGGTGTTTGATCAATTTTAGGTTCCGTAAACTATATTTAAACATTTATTAATATATAACCAATCAATATAGGCCTACGTCCTGAACGAATTTCTTTATATGTTTGATCAGTAGAGTTACTGCATTATTA	259	79.231	2037.3	12126	158.5	high	NA
Blattella germanica	Blattodea	Ectobiidae	Blattella	numt-030	GTAAATTTTATTAAAAAATTTATTAATATAAAACCAATTAATACTGTATAAGACCTGAACGAATTCCTTTATTTGTATGATCAGTAGAAATTACTGCACTATTACTATTATTGTCTTTACCCGTCCTTGCAGGTGCAATTACAATATTATTGACAGATCGAAATTTAAATACATCATTCTT	181	86.188	2037.3	12126	158.5	high	NA
Blattella germanica	Blattodea	Ectobiidae	Blattella	numt-031	GCATTCCCCCATAGAAATAATATAAGTTTTTGACTTTTACCCCTGTCTCTATCCCTCCTGCTGGCCAGCAGCCTGGTCGAAAGAGGAGCTGGGACTGGTTGGGCCGTATATCCACCCTTAGCTAGAGGAATTGCTCATGCCGGAGCTTCAGTAGATTTAGCTATTTTTTC	170	87.059	2037.3	12126	158.5	high	NA
Blattella germanica	Blattodea	Ectobiidae	Blattella	numt-032	GTAAATTTTATTTCAACAATTATCAATATAAAACTAATTAATATAAGACCTGAACGAATCCCTTTATTTGTATGATCAGTAGGAATTACTGCACTATTACTATTATTATCCTTACACGTTCTTGCAGGTGCAATTAC	137	91.241	2037.3	12126	158.5	high	NA
Blattella germanica	Blattodea	Ectobiidae	Blattella	numt-033	CTTGCAGGTGCTATTACAATATTATTAACAGATCGAAGTTTAAATACATCATT	53	92.453	2037.3	12126	158.5	high	NA
Blattella germanica	Blattodea	Ectobiidae	Blattella	numt-034	CTTGCAGGTGCTATTACAATATTATTAACAGATCGAAGTTATCATTCTATTAATTTTTCGAC	62	82.258	2037.3	12126	158.5	high	NA
Blattella germanica	Blattodea	Ectobiidae	Blattella	numt-035	AATTTTATTTCAACAATTGTTAATATAAAACCAATTAATATAAGACCTGAACGAATCCCTTTATTTGTATGATCAGTAGGAATTACTGCACTATTATTATTATTATTATTATTATTATTATTATTATTGTCCTTACCTGTTCTTGCAGGTGCTATTACTATATTATTAACAGATCAAAATTAAAATACATCATTCTT	197	79.695	2037.3	12126	158.5	high	NA
Blattella germanica	Blattodea	Ectobiidae	Blattella	numt-036	TTTATTGTATTTTCGGTGCATCATCAGTAATAGTTGGAACATCTTTAAGAATATTAATTCGAGCTGAATTAAATCAACCAGAATCAATAATTGGATATGATCAAATTTATAATGTTATTGTTACAGCTCATGCATTTGTTATAATTTTCTTTATAGTTAT	160	85.625	2037.3	12126	158.5	high	NA
Blattella germanica	Blattodea	Ectobiidae	Blattella	numt-037	TTTTGTTTATAGCTATACCAACTTTGATTGGTGGATTCGGAAATTGACTTGTACCTTTAATAT	63	85.714	2037.3	12126	158.5	high	NA
Blattella germanica	Blattodea	Ectobiidae	Blattella	numt-038	AATTGGAAATGATCAAATCTATAATGTTATTGTAACGGCTCATGCCTTTGTTATAATTTTCTTTATAGTTATACCAATTTTAATTGGAAGATTCGGAAATTGATTAGTACTTTTAATAT	119	94.118	2037.3	12126	158.5	high	NA
Blattella germanica	Blattodea	Ectobiidae	Blattella	numt-039	CATCTTGCTGGTGTAGTATCTTCAAATTTAGCTGCCGTAAATTTCATTTCAACAATTATTAACATAAAACCAATTAATATAAGACCTGAACGAATTCTTTTATTTGTAATATCAGTAGGAATTACTGCACTATTATTATTATT	143	88.112	2037.3	12126	158.5	high	NA
Blattella germanica	Blattodea	Ectobiidae	Blattella	numt-040	TAGTTGGAACATATCTAAGAATATTAATTCGAGCAGAACTAAATCAACCAGGATCATTAATTGGGGATGATCAAATCTATAATGTTATTGTTACAGTCTATGCCTTTGTTATAATTTTCTTTATAGTTATGCCAATTT	138	88.406	2037.3	12126	158.5	high	NA
Blattella germanica	Blattodea	Ectobiidae	Blattella	numt-041	GGAAAGGTTGGAATATCTTAAAGACAATTAATTCGAGCCTAGTTAAATCAACCCGGATCATTAATTGGTGATTATCAAATTTATAATGTTATTGGAACAGTTCATGCTTTTGTTATAATTTTATTTATAGTTGTAGCAATTATAATTGGTGGATTCGGTATATACTTAATATTAGGTGTCCTTGACATGAATAAATAATATATATTTTTTACTTTTA	217	75.949	2037.3	12126	158.5	high	NA
Blattella germanica	Blattodea	Ectobiidae	Blattella	numt-042	AATTGGAGATGATCAAATCTATACTATTATTGTAACGGCTCATGCCTTTGTTATAGGCTAATTTTCTTTATAGTTATACCAATTTTAATTGGAGGATTCGGAAATTGATTAGTACTTTTAATAT	124	90.323	2037.3	12126	158.5	high	NA
Blattella germanica	Blattodea	Ectobiidae	Blattella	numt-043	CAAATCTATAATGTTATTGTAACGGCTCATGCTTTTGTTATAATTTTCTTTATAGTTATGCCAATTTTAATTGGAGGATTTGGAAATTGATTAG	94	98.936	2037.3	12126	158.5	high	NA
Blattella germanica	Blattodea	Ectobiidae	Blattella	numt-044	ATTAATTCGAGCAGAACTAAATCAACCTGTTCATTAATTGGAGATGATCAAATTTATGTTATTGTAACTGCTCATGCCTTTGTTATAAGTCTCATTATAGTTATACTAATTTTAATTGGAGGATTCGAAAATT	133	87.591	2037.3	12126	158.5	high	NA
Blattella germanica	Blattodea	Ectobiidae	Blattella	numt-045	GATGATCAAATTTATAATGTTATTGTAACAGCCCATGCCTTGGTTATAATTTTCTTTATAGTTATGCCAATTTTAATTGGAGGATTCGGAAATTGATTAGTACCCTTAATA	111	92.793	2037.3	12126	158.5	high	NA
Blattella germanica	Blattodea	Ectobiidae	Blattella	numt-046	TATTACGTGCTCCTGATATAGCATTTCCCCGTATAAATAATATA	44	95.455	2037.3	12126	158.5	high	NA
Blattella germanica	Blattodea	Ectobiidae	Blattella	numt-047	ATTGCAGATGCTGGTGCTTCAGTACATCTAGCTATTTTCTCCTTACATCTTGCTGGTGTATCTTCAATTTTAGGTGCTATAAATTTTATTTCAACAATTATTAACATAAAACCAATTA	118	89.831	2037.3	12126	158.5	high	NA
Blattella germanica	Blattodea	Ectobiidae	Blattella	numt-048	ATTGTATGTTTGGTGCATGATCAGGAATAGCTGGGACTACTTTAATAATATTAATTAGTGCTGAGAGAAACCAAACAGGATCATTAATTGGTGATGATCAACTTTATAATGTTATCGTTACAATTCATGCTTTTATTGTAATTTTCTTCATGGTTATATTAATTTTAATTGGTGGGTTTGCAATTGAT	188	78.307	2037.3	12126	158.5	high	NA
Blattella germanica	Blattodea	Ectobiidae	Blattella	numt-049	AACTCTCTATTTTATTTTTGGAGCATGATCAGGTATAGTTGGAACATCTCTAAGAATATTAATTCGAGCAGAACTAAATCAACCAGGTTCATTAATTGGAGACGATCAAATCTAT	115	88.696	2037.3	12126	158.5	high	NA
Blattella germanica	Blattodea	Ectobiidae	Blattella	numt-050	CAAATTTATAATTCTGTTGTTACAGCTCATGCCTTTGTTATAATTTTCTTTATAGTTATACATATTTTAATTGGTGGATTCGGAAATTGACTTGTACCTTTAATATTAGGTGCCCCTGAAATAACAT	127	85.827	2037.3	12126	158.5	high	NA
Blattella germanica	Blattodea	Ectobiidae	Blattella	numt-051	CAATTACAATATTATTAACAGATAGTAATTTAAATTAACCATTTTTTGATCTTGCAGG	58	84.483	2037.3	12126	158.5	high	NA
Blattella germanica	Blattodea	Ectobiidae	Blattella	numt-052	GTTATAATTTTATTTATAGTTATACCAATTTTAATTGGTGGATTCGGAAATTGATTTGTACCTTGAATGCTAGGTGCTCCTGATATAGCATTCCCTCCAAGAAATAGTATAA	112	88.393	2037.3	12126	158.5	high	NA
Blattella germanica	Blattodea	Ectobiidae	Blattella	numt-053	AAATCAAGCAGGATCACTAATTGGTGATAGTCAAATTTATAATGTTATTCTGACAACTCAAGCTTTTTCTTTAAATTTCTTTGTAGTTATACCAACTACAATTGGTGGATTCGGTAATTAACTTGTACCTTTAATGTTAGGTGCTCCTGACATA	154	80.519	2037.3	12126	158.5	high	NA
Blattella germanica	Blattodea	Ectobiidae	Blattella	numt-054	CCTGAACGAATTCCTTTATTTGTTTGAGTAGGGAGTATTACCACAATATTATTGCAATAGTATTATCTTTACCTGTTTTTGCAAGAACTATTACAATATTATTAACAGATCGAAATTTAACTGCATGATTCATTGATTATGCAGGGGATGGAGATTCTATTCTATATTAACA	172	78.286	2037.3	12126	158.5	high	NA
Blattella germanica	Blattodea	Ectobiidae	Blattella	numt-055	TATTTTATTTTTGGAGCATGATCAGGTATAGTTGGAACATCTCTAAGAATATTAATTCGAGCAGAACTAAATCAACCAGGTTCATTAATTAGAGATGATCAAATCTA	107	88.785	2037.3	12126	158.5	high	NA
Blattella germanica	Blattodea	Ectobiidae	Blattella	numt-056	TATAATGTTATTGTTACAGCTCATGCCTTTGTTATAATTTTCTTTATAGTTATGCCAATTT	61	93.443	2037.3	12126	158.5	high	NA
Blattella germanica	Blattodea	Ectobiidae	Blattella	numt-057	ATTTAGCTATTTTTTTCCTTACATGTTGCTGGCATATCATCAATTTAGGAGTTTCAAACTTTATTTCAGAAATTATTAACATAAAGCCAATTAAAATAAGTCATGAACGTTTCTTTATTTGTTTCATCAGTGAGAAGTACTGATTATTATTATTATTAT	159	80.368	2037.3	12126	158.5	high	NA
Blattella germanica	Blattodea	Ectobiidae	Blattella	numt-058	GCAGGAGCAATTACAATATTATTAATTAATCAGAATTTAAATACTTGATTAATTGATCCTGCCGGAGGTGGTGGGCCAATTTTATATCGACAGTTATTT	99	80.808	2037.3	12126	158.5	high	NA
Blattella germanica	Blattodea	Ectobiidae	Blattella	numt-059	TTGAACGGTATAATTGGCTTGCTAGAGGAGTTGCCCATGCTAGAGCTTCAGTAGATTTACCATTTTTTTCTCAACACCTTGCTGGTGTTTCATCAATTTTAGGTGTCGTAAATTTTATTTCAACAATCATCTAAC	135	84.173	2037.3	12126	158.5	high	NA
Blattella germanica	Blattodea	Ectobiidae	Blattella	numt-060	AACATTTATTAACATGAAAGCACTCAGTAAAGCGTTAAAAGAATTCCTGTATTTGTTTGATCAGTAGCAATTACTGCACTATTATTATGTTTACCTCTTTTAGCATGAGTAATTATATTATTAACAGATCGAAATTAAAATACAGGTACCTCATTCTTCGATCCTACTGAAGGTGGGGATCCCATTTTATATCAACACTTACTT	204	74.299	2037.3	12126	158.5	high	NA
Blattella germanica	Blattodea	Ectobiidae	Blattella	numt-061	GGGACATCCTTAAGAATATTAATTCGAGAAGAACTAAATCAACCTGGTTCATTAATTGGAGATGATCAAATTTATAATGTTATTGT	86	94.186	2037.3	12126	158.5	high	NA
Blattella germanica	Blattodea	Ectobiidae	Blattella	numt-062	GTGCCGTAAATTTTATTTCAACAATTATTAACATGAAACCAATTAATATAAGACCTGAACGAATTCCTTTATTCGT	76	98.684	2037.3	12126	158.5	high	NA
Blattella germanica	Blattodea	Ectobiidae	Blattella	numt-063	AATATTATTAACAGACTGTAATTTAAATACATCATTTTTTGACCCTGCAGGAGGAGGTGATCCTATTCTATATCAACATTTATTT	85	94.118	2037.3	12126	158.5	high	NA
Blattella germanica	Blattodea	Ectobiidae	Blattella	numt-064	TGTTTCATCAATTTTAGGTGCCATAAACTTTATTTCAACAATTATTAATATAAAACCAATAAATATAAGACCTGAACGATTCCCTTTATTTTTGTTTGATC	101	89.109	2037.3	12126	158.5	high	NA
Blattella germanica	Blattodea	Ectobiidae	Blattella	numt-065	TTAACTGCTGTATTCGGAAATTGACTTGTACCGGTAATATTAGGTGCTCCTGATATAGCATTCCTTTGAATAAATAACATAAGTTTTTTACTTTTACCCCATCTCTATCGCTTCTGTT	118	84.874	2037.3	12126	158.5	high	NA
Blattella germanica	Blattodea	Ectobiidae	Blattella	numt-066	GTAAACTTTAATTCAACAATTATTAATATAAAGCCAATTAATATAAGTCCTGAACGAATCCCTTTATTTGATTGATCAGTAGGATTTACTGCATTATTA	99	88.889	2037.3	12126	158.5	high	NA
Blattella germanica	Blattodea	Ectobiidae	Blattella	numt-067	TTACATCTTGTTGGTTTTTCATTAATTTTAGGTGCTTTAAACTTTATATCAACAATTCTTAATATAAGACCAATCAACGTAAGTCATGAACGAATTCCATTATTTGTTTGATCAGTAGAAATTAC	125	82.4	2037.3	12126	158.5	high	NA
Blattella germanica	Blattodea	Ectobiidae	Blattella	numt-068	CTAGTTGTATTACCCATGCTGGAACCTCAGTTGATTTAGCTATTTTCTCCTAGCATCTTGCTGGTGTGTCATGAATTTTAGGTGCTGTAAATTTTATTTTAAGAACTATTAACAT	115	84.348	2037.3	12126	158.5	high	NA
Blattella germanica	Blattodea	Ectobiidae	Blattella	numt-069	GAGGAATTGCTCATGCTGGAGCTTTAGTAGATTTAGCTATTTTCTCATTACATCTTGCAGGTGTATCATCAATTT	75	97.333	2037.3	12126	158.5	high	NA
Blattella germanica	Blattodea	Ectobiidae	Blattella	numt-070	AATTTTATTTTAAAAATTATCAATATAAAACCAATCAACATAAATTCTGAAGGATTCCCTTTATTTGTTTGACCAGTAGGAATTATAGTACTGCATTATTACTGCTACTGTCATTACTTGTTTTAACAGGAGCAATTACAATATTATTAACA	152	78.289	2037.3	12126	158.5	high	NA
Blattella germanica	Blattodea	Ectobiidae	Blattella	numt-071	ATTACACATACTGGAGCATCAGTTGAATTAACTAATTTTTTCATTACGCTTAGTCGGCGTATCTTCAATTCTTGGTGCCGACAATTTAATTTGAACAAAATGTTAATAGAAAACCTATTAATGTATATCTGAATTAATTCCTCTTTTGTTTGAGATGTTGGTATTACTGCAATATTATTATTATTAT	187	76.19	2037.3	12126	158.5	high	NA
Blattella germanica	Blattodea	Ectobiidae	Blattella	numt-072	TAGCATTCCTTCGAATAAACAATGTAACTTTTTTACTTTTACACCCAACCCTATCACTTTTGTTGGCCACTAGCCTGGTCGAAAAAGCAGCTGGTACAGGTTGAACTGTATATCTCCCTCTAGCTAGAGGAATTGCCAATGCCGGA	146	79.592	2037.3	12126	158.5	high	NA
Blattella germanica	Blattodea	Ectobiidae	Blattella	numt-073	TTACAATATTATTGACAGACCGAAATTTAAATACATCATTTTTTTTATCCTGCCGGAGGTGGTGATCCTATTTTATATCAACATTTATTT	90	91.111	2037.3	12126	158.5	high	NA
Blattella germanica	Blattodea	Ectobiidae	Blattella	numt-074	ACAATATCATTGACAGACCGAAATTTAAATATCTTACATCATTTTTTGATCCTGCCGGAGGTGGTGAACCTATTTTATATCAACACTTA	89	84.27	2037.3	12126	158.5	high	NA
Blattella germanica	Blattodea	Ectobiidae	Blattella	numt-075	TGATCAGGAATAATTGGAATACCTTTAAGAATGTTAATTCGAGCTGAATTAAATGAATTAGGATCATTAATTGGGGACAAACAGATTTATATTATTATTGCAGATCATACCTTTGTTATAATTTTCTTTATAGTTAGGCCTATACCAATTATAATAGGTGGATTCGGAAATT	172	75.429	2037.3	12126	158.5	high	NA
Blattella germanica	Blattodea	Ectobiidae	Blattella	numt-076	ATTATCCAGCAGTCTGGTCGAAAGAGGAGCTGGGACTGGTTGGACTGTATACCCTCCCTTAGCTAGAGGCATTGCCCATGCTGGAGCTTTAG	92	88.043	2037.3	12126	158.5	high	NA
Blattella germanica	Blattodea	Ectobiidae	Blattella	numt-077	ATTTTAAAAATTATCAATATAAAACCAATCAACATAAATCCTGAAGGATTCCCTTTATTTGTTTAATCAGTAGGAATTATAGTACCGCATTATTACTGCTATTGTCATTACTTGTTTTAACAGGAGCAATTACAAATATTATTAACA	147	77.551	2037.3	12126	158.5	high	NA
Blattella germanica	Blattodea	Ectobiidae	Blattella	numt-078	TTGTAACAGCTCACGCTTTTATTATTATTTTCTTTATAGTTATATTTTAATTGGTTGACTAGGAAACCGACTTGTACCCTTAACATTAGGTGCTCCTGATA	101	83.81	2037.3	12126	158.5	high	NA
Blattella germanica	Blattodea	Ectobiidae	Blattella	numt-079	AAGTCTTTATTTTATCTTTTATGCATGATCAGGAATAGTTTATGCATTTTAAGAATACTAATTCGACCCGAATTAAATCAACTAGGATCAATAA	94	75.789	2037.3	12126	158.5	high	NA
Blattella germanica	Blattodea	Ectobiidae	Blattella	numt-080	TTGTTACAGCTCATGCCTTTGTTATAATTTTCTTTATAGTTATACCAATTTTAATTGGTGGATTCGGAAATTGACTTGTATCTTATATTAG	91	87.097	2037.3	12126	158.5	high	NA
Blattella germanica	Blattodea	Ectobiidae	Blattella	numt-081	ATTACCATCCTTACCTGTTCTAGCAGGTGCAATTAAAATATTATTGACAGAGCGAAATTTAAATACATTTTTTAACCCTGCCGGAGGTGGTAACCCTAT	99	84.314	2037.3	12126	158.5	high	NA
Blattella germanica	Blattodea	Ectobiidae	Blattella	numt-082	GTTATGCCAATTTTTATTGGAGGATTTGGAAATTGATTAGTACCTTTAATACTAGGTGCTCCTGA	65	96.923	2037.3	12126	158.5	high	NA
Blattella germanica	Blattodea	Ectobiidae	Blattella	numt-083	CATCAATTTTAGGAGCTGTGCACTTTCTTTCAACAATTATTAACATTCGACCAATTAATTTAAGTCCTGAACGAATTCCTTCATTTGTTT	90	86.667	2037.3	12126	158.5	high	NA
Blattella germanica	Blattodea	Ectobiidae	Blattella	numt-084	AATAGTTGGAATAGCTTTAAGAATATTAAATCGAGCTAAATTAATTCAACCCGGATCTAGATATCAAATTTACAATGTTATTGTTTCAGCTCATACCTTTGTTATAATTGTCTTTATAGTTAGGCCTATAGGCTTACCAGTTTTAATTGGTGGATTCGGAAATTGACTTAG	171	72.778	2037.3	12126	158.5	high	NA
Blattella germanica	Blattodea	Ectobiidae	Blattella	numt-085	CTGGGACTGGTTGGACCGTATATCCATTAGCTAGAGGAATTGCCCATGTCGGAGCTTCAGTAGATTTAGCTATTTTTTC	79	89.024	2037.3	12126	158.5	high	NA
Blattella germanica	Blattodea	Ectobiidae	Blattella	numt-086	TTTTAGTTCAACAATTATTAATATGAAACCAATTAATATAAGACCTGAACGAATCCCTTTATTTGT	66	95.455	2037.3	12126	158.5	high	NA
Blattella germanica	Blattodea	Ectobiidae	Blattella	numt-087	TGTTTCATCAATTTTAGGTGCCATAAACTTTATTTCAACAATTGTTAATATAAAACCAATAAATATAAGACATGAACG	78	89.744	2037.3	12126	158.5	high	NA
Blattella germanica	Blattodea	Ectobiidae	Blattella	numt-088	ATATCATTTCCTCAAGTAAATAATATAAGTTTTTGACTTTTACCTCCATCACTTTCACTTTGATTGGCAAGTACCTAGTCGAAAGAGATGCTGGAACACGTTGGACTGTAT	111	81.25	2037.3	12126	158.5	high	NA
Blattella germanica	Blattodea	Ectobiidae	Blattella	numt-089	AACTCTTTATTTTATTTTTGGTGCATGATCAGGAACATCTGCAAGAATATTAATTCGAGCTGAATGAAATCAATCAGGATCATTAATTGGAGATGACCAAATTTATAATG	110	78.151	2037.3	12126	158.5	high	NA
Blattella germanica	Blattodea	Ectobiidae	Blattella	numt-090	GCAGGAGCTATTACAATGTTAATAACAGTTCGAAATTTAAATACTTCATTCTTTGAACCTAATGGAGATGGTGATCCAATTTTATATCAACACTTA	96	83.333	2037.3	12126	158.5	high	NA
Blattella germanica	Blattodea	Ectobiidae	Blattella	numt-091	GTTTCATCAATTTTAGGTGCGATAAACTTTATTAAAAAAATTATTAATATAAAACCAATAAATGTAAGATATGAACGAATCTCTTTATTTGATTGATC	98	82.653	2037.3	12126	158.5	high	NA
Blattella germanica	Blattodea	Ectobiidae	Blattella	numt-092	ATAAGTTCTAAACGAATTCCTTTATTTGTTTGAACAGTAGGAATAAATGCATTATTATTACTACATACAAGGCTACTGTCTTTATCTGTTTTAGCAGGAAGATTTACAATATTAACAGACCGAACTTTAAATGCTTCATTCTTTG	145	74.324	2037.3	12126	158.5	high	NA
Blattella germanica	Blattodea	Ectobiidae	Blattella	numt-093	ACATCTTGCTGGTATATCTTCAATTTATGTGCTGTAAATTTTATTTCAACAATTATTAATATAAAACCAATGAATATAAGA	81	87.805	2037.3	12126	158.5	high	NA
Blattella germanica	Blattodea	Ectobiidae	Blattella	numt-094	GTACCATAAATATTATTTCAACAATTATTAATATAAAACCAATCAATATAAGTTCTGAACGAATCCCTTTATTTTTTTGG	80	87.5	2037.3	12126	158.5	high	NA
Blattella germanica	Blattodea	Ectobiidae	Blattella	numt-095	GCTGTAAATTTTATTTCAACAGTTATTAATATAAAACATATTAATTATTATTAACGGATTCATTTATTTGTATGAGCAGTAGGAATTACTACATTATTACTGTTATTCTC	110	80.531	2037.3	12126	158.5	high	NA
Blattella germanica	Blattodea	Ectobiidae	Blattella	numt-096	TTGACTATACCTCCATCTTTATCACTTTTATTGGCCAGTAGCCTGGTTGAAAGAGCTGGGACTGGATGGACTGTATACCCACGTTTAGCTAGAGGA	96	83	2037.3	12126	158.5	high	NA
Blattella germanica	Blattodea	Ectobiidae	Blattella	numt-097	GGTGCTCCTGATATAACATTCCCATAAATAACATAAGCTTTTGACTCTTA	50	83.333	2037.3	12126	158.5	high	NA
Blattella germanica	Blattodea	Ectobiidae	Blattella	numt-098	TGCTGGAGAATCACTTGATTAACTATTTTCTTAAATTACACTTACAGTATTTTAAATTGTTGGTGCTGTTCATTTTATTTCTAACAACTATTAGGCCTATACCTATTACAAGTCAATTAATATAAGTTCTGAACGAATTCCTTTAATTGTTTCATTGGTAACAAATATTACTTTCTTAGTGTTATTATTTTTACCGACCTTAGCAAGAGAAATTACAGTATTATTAAAAG	230	71.186	2037.3	12126	158.5	high	NA
Blattella germanica	Blattodea	Ectobiidae	Blattella	numt-099	TCCTTGCCTGTACTTGCAGGTGCTATTACAATATTATTAACAGACCGTAATTTAAATACATCATTCTTTGA	71	90.141	2037.3	12126	158.5	high	NA
Blattella germanica	Blattodea	Ectobiidae	Blattella	numt-100	CTTGCAGGTGCTATTACAATATTATTAACAGACCGTAATTTAAATACATCATTCTTTGACCCCGCGGG	68	91.176	2037.3	12126	158.5	high	NA
Blattella germanica	Blattodea	Ectobiidae	Blattella	numt-101	ATTATTATTGTTATTATCCTTATCTGTTCTAGCAGGTGCAATTACTATATTATTGACAGACTGAAATTTA	70	90	2037.3	12126	158.5	high	NA
Blattella germanica	Blattodea	Ectobiidae	Blattella	numt-102	ATCTCTAAGAACATTAATTTGAGCGGAACTAAATCAACCAGGATCATGAATTGGGTATGATCAAATTTATAATGTTATTGTTACAGCCCA	90	83.333	2037.3	12126	158.5	high	NA
Blattella germanica	Blattodea	Ectobiidae	Blattella	numt-103	ATTTGGAAATTGATTAGAACCCTTAATAGTAGGAGCTCCGGATATAGAATTCCC	54	87.037	2037.3	12126	158.5	high	NA
Blattella germanica	Blattodea	Ectobiidae	Blattella	numt-104	TTTATAGTAATGCCGATTTTAATTGGTGGATTTGAAAATTTATTA	45	88.889	2037.3	12126	158.5	high	NA
Blattella germanica	Blattodea	Ectobiidae	Blattella	numt-105	ATAATTAACTGATCGAAACTTAAATACTTAATTCTTTGATCCTGCTGGGGATGGTGATCCTATTTTATATCAACACTTAATT	82	85.366	2037.3	12126	158.5	high	NA
Blattella germanica	Blattodea	Ectobiidae	Blattella	numt-106	ATTGAATATGGTCAATTTTATAATGTTATTATTGTACGGATCACCATTTTATTAAATTTTGTATTTATAGCTATACCAGTTTTAATTAATGGTTTTGTAAATTGATTTAAAACATTTAATATTTGGGGATACCGATATATAATTTCCACG	150	75.333	2037.3	12126	158.5	high	NA
Blattella germanica	Blattodea	Ectobiidae	Blattella	numt-107	GTTGAACCGTATACCCTCCCTTAGCTAGAGGAATTGCTCATGCTGGAGCTT	51	100	2037.3	12126	158.5	high	NA
Blattella germanica	Blattodea	Ectobiidae	Blattella	numt-108	GCAGGAGCAATCACAATATTATTGACAGATCAAAAATCTAAATACATCATTTTTTAATCCTGCATGGGGTGGAGACCCAATTCTATTTCAACACTTAATT	100	81	2037.3	12126	158.5	high	NA
Blattella germanica	Blattodea	Ectobiidae	Blattella	numt-109	ATTACAATACTACTAACAGAACGAAATTTAAATAATTCATTCATTGATCCTGCCGCAGGTGGTCATCCAATTTGATATCAACACTTAT	88	82.955	2037.3	12126	158.5	high	NA
Blattella germanica	Blattodea	Ectobiidae	Blattella	numt-110	ATTACAATACTACTAACAGAACGAAATTTAAATAATTCATTCATTGATCCTGCCGCAGGTGGTCATCCAATTTGATATCAAC	82	82.927	2037.3	12126	158.5	high	NA
Blattella germanica	Blattodea	Ectobiidae	Blattella	numt-111	ATTATTAACAGACCGAAATTTAAATACATTATTCTTTGATCCTGCCGGGGGTGGTGACCCTATTTTTTAAATCAACA	77	87.013	2037.3	12126	158.5	high	NA
Blattella germanica	Blattodea	Ectobiidae	Blattella	numt-112	TATTAATATAAAACACATTTATATTAGTCCAAAACTAATTAATTAATTATTGGGCAGAAGGAATTACTGCTTATTATTATTATTAATATTATTATTATTACTATTTTATCTTTACACATTTTAACAGGAGTTATTACAATATTATTAAGAGATCGAAATTTAAATACATAATTTTAGACCCTGCAGG	187	70	2037.3	12126	158.5	high	NA
Blattella germanica	Blattodea	Ectobiidae	Blattella	numt-113	AGTTCTTGCAGGTGCTATTACAATATTATTAACAGACCGAAATATAAATACATCATT	57	94.737	2037.3	12126	158.5	high	NA
Blattella germanica	Blattodea	Ectobiidae	Blattella	numt-114	AACTCTCGACTTTATCTTTAGCAAATGATCAGGAATAACTTTAACATCTTTAAGATTCTTAATTCGATCCGAATTATACCAACCAGCAACATTAATTTGGTGGTGATCAAATTTATGTTATTATAACAGTTCATGCTTTTGTTATAATT	149	73.684	2037.3	12126	158.5	high	NA
Blattella germanica	Blattodea	Ectobiidae	Blattella	numt-115	CTTGCAGGTGATATTACAATGTTATTAACAGATCGAAATTTAAATACATCATTCTTTGATCCTGCA	66	89.394	2037.3	12126	158.5	high	NA
Blattella germanica	Blattodea	Ectobiidae	Blattella	numt-116	TTTTGTTATACTTGTCTTTATAGTTATACCAATTTTAATTGATGGACTTGAAAATTTACATGTACCTTTAATACTTGGGGTTCCTG	86	82.558	2037.3	12126	158.5	high	NA
Blattella germanica	Blattodea	Ectobiidae	Blattella	numt-117	TTGCACATGCTGGAACATCAGTAGATTTAACTATTTTTTCATTAAATTTAATCGAAGTATCTTCAATTCTAGGTGCTGTTAATTTTATTTAAAAAATT	98	79.592	2037.3	12126	158.5	high	NA
Blattella germanica	Blattodea	Ectobiidae	Blattella	numt-118	CTGAACGAATCCCTTTATTTGTATGATCAGTAGGAATTACTGCACTATTATTATTATTAT	60	91.667	2037.3	12126	158.5	high	NA
Blattella germanica	Blattodea	Ectobiidae	Blattella	numt-119	AATTTTCTTTATGGTTATACAGTACCAATTTTAATTGGAGGATTCGGAAATTGATTAGTACCCTTAATAT	70	87.143	2037.3	12126	158.5	high	NA
Blattella germanica	Blattodea	Ectobiidae	Blattella	numt-120	ATCATGTGTATAATGTTATTTTAACTTATCATGGTATTATAATAATTTTTTTTTTTGTTATACCAATCTTGATCGGTGGTTTTGGTAATTTGTTAGTGCCTTTGCTTGTGCAGTCCGGGGATATGGCTTTTCCTCGTTTAAATGCCTGTAGTTTGTGATTTTTAAGTGTTTCTTTAATTCTTGTTGTGGCCAGTATGTTTGTGGGTAGGGGTGCAGGTGTTAGTTGAACTATGTATCCTCC	241	68.163	2037.3	12126	158.5	high	NA
Blattella germanica	Blattodea	Ectobiidae	Blattella	numt-121	GCCCATGCCTTTGTTATAATTTTCTTTATATAGTTATGCCAATTTTAATTGAAGGACTCGAAAACTGATTAGT	73	86.301	2037.3	12126	158.5	high	NA
Blattella germanica	Blattodea	Ectobiidae	Blattella	numt-122	TATAAAATTCCCTCGAATAAATAAAATAAGTTTTTGACTTTTACTCCCATCATCACCTTAATTGGCTAGTAGCCTAGTCGAAAGAGG	87	81.111	2037.3	12126	158.5	high	NA
Blattella germanica	Blattodea	Ectobiidae	Blattella	numt-123	TTTTATTTAAACAATTATTACCACAAAACCATTGATATAAGTCCTGAACGAATTCCTTTATTTGT	65	89.394	2037.3	12126	158.5	high	NA
Blattella germanica	Blattodea	Ectobiidae	Blattella	numt-124	AATTTCAATATTATTGACAGACAGAAATTTAAATACATAGTTTTCTAATCCTTCAGGAGGGGGTGATCCTATTTTA	76	84.211	2037.3	12126	158.5	high	NA
Blattella germanica	Blattodea	Ectobiidae	Blattella	numt-125	ATCAATATAAATCCAGAACGAATTCCTTTATTTGTTTGATCAGTAGGAATTACTGCATTAAATAATATTACTTAT	75	86.667	2037.3	12126	158.5	high	NA
Blattella germanica	Blattodea	Ectobiidae	Blattella	numt-126	TTGTTATAATTTTCTGGATAGTTATACCGATTTTAATTGGGGGATTCGGGAATTGATTAGTATCTT	66	87.879	2037.3	12126	158.5	high	NA
Blattella germanica	Blattodea	Ectobiidae	Blattella	numt-127	CTTGCAGGTGCTATTACAATATTATTAACAGATCGAAATTTAAATACATCATT	53	94.34	2037.3	12126	158.5	high	NA
Blattella germanica	Blattodea	Ectobiidae	Blattella	numt-128	CTTGCAGGTGCTATTACAATATTATTAACAGATCGAAATTTAAATACATCATT	53	94.34	2037.3	12126	158.5	high	NA
Blattella germanica	Blattodea	Ectobiidae	Blattella	numt-129	CTTGCAGGTGCTATTACAATATTATTAACAGATCGAAATTTAAATACATCATT	53	94.34	2037.3	12126	158.5	high	NA
Blattella germanica	Blattodea	Ectobiidae	Blattella	numt-130	CTTGCAGGTGCTATTACAATATTATTAACAGATCGAAATTTAAATACATCATT	53	94.34	2037.3	12126	158.5	high	NA
Blattella germanica	Blattodea	Ectobiidae	Blattella	numt-131	CTTGCAGGTGCTATTACAATATTATTAACAGATCGAAATTTAAATACATCATT	53	94.34	2037.3	12126	158.5	high	NA
Blattella germanica	Blattodea	Ectobiidae	Blattella	numt-132	CTTGCAGGTGCTATTACAATATTATTAACAGATCGAAATTTAAATACATCATT	53	94.34	2037.3	12126	158.5	high	NA
Blattella germanica	Blattodea	Ectobiidae	Blattella	numt-133	TCAATTCTTGGCGCTGTTAATTTTATTTCAACAACTACACTTACTAATACAATATTCATTAATGTCAGACCTGAACGAATTCCTTTGTTTGTTTGACCAGAACTATATTATTATTATTATCTTTACC	127	72.263	2037.3	12126	158.5	high	NA
Blattella germanica	Blattodea	Ectobiidae	Blattella	numt-134	TTCTTGCAGGTGCTATTACAATATTATTAACAGATCGAAGTTTAAATACATCATT	55	92.727	2037.3	12126	158.5	high	NA
Blattella germanica	Blattodea	Ectobiidae	Blattella	numt-135	GTTAATTTCATTTCAAAGGATATTAATATAAAACCCATTAATATAAGTCTTGAACAAATTCCTGTAGGCCTATTTGTTTTAACAGTAGAAGTTACTGCTTTATTATTAT	109	76.147	2037.3	12126	158.5	high	NA
Blattella germanica	Blattodea	Ectobiidae	Blattella	numt-136	AAAAACTATTAACATAATACCTATTAATATGTCCTGAACGAATTTCTTTATTTCTATGAGCTGTAGAAATTATTATTATTATTATTATTAT	91	80	2037.3	12126	158.5	high	NA
Blattella germanica	Blattodea	Ectobiidae	Blattella	numt-137	TTTTATTTAAACAACTATTACCACAAAACCATTGATATAAGTCCTGAACGAATTCCTTTATTTGT	65	87.879	2037.3	12126	158.5	high	NA
Blattella germanica	Blattodea	Ectobiidae	Blattella	numt-138	TATAGCATTTCCACATATAAAGAAATACAAGTTTTTCACTTTTAGCTACATGATTATCATTTCTATTGGCTAGTAGCCTAATTGAA	86	81.395	2037.3	12126	158.5	high	NA
Blattella germanica	Blattodea	Ectobiidae	Blattella	numt-139	TTCTTCTTATTATCTATTCTTTTTCCTTGCAGGTGCTATTACAATATTATTAACAGATCGAAGTTTAAATACATCATT	78	83.333	2037.3	12126	158.5	high	NA
Blattella germanica	Blattodea	Ectobiidae	Blattella	numt-140	TTTTTTGACCCTGCAGGAGGTGGTGATCCTATTCTATATCAACATTTATTT	51	94.118	2037.3	12126	158.5	high	NA
Blattella germanica	Blattodea	Ectobiidae	Blattella	numt-141	CTTGCAGGTGCTATTACAATATTATTAACAGATCGAAATTTAAATACCTAATT	53	92.453	2037.3	12126	158.5	high	NA
Blattella germanica	Blattodea	Ectobiidae	Blattella	numt-142	CTTGCAGGTGCTATTACAATATTATTAACAGATCGAAGTTTAAATACATCATT	53	92.453	2037.3	12126	158.5	high	NA
Blattella germanica	Blattodea	Ectobiidae	Blattella	numt-143	CTTGCAGGTGCTATTACAATATTATTAACAGATCGAAGTTTAAATACATCATT	53	92.453	2037.3	12126	158.5	high	NA
Blattella germanica	Blattodea	Ectobiidae	Blattella	numt-144	CTTGCAGGTGCTATTACAATATTATTAACAGATCGAAGTTTAAATACATCATT	53	92.453	2037.3	12126	158.5	high	NA
Blattella germanica	Blattodea	Ectobiidae	Blattella	numt-145	CTTGCAGGTGCTATTACAATATTATTAACAGATCGAAGTTTAAATACATCATT	53	92.453	2037.3	12126	158.5	high	NA
Blattella germanica	Blattodea	Ectobiidae	Blattella	numt-146	CTTGCAGGTGCTATTACAATATTATTAACAGATCGAAGTTTAAATACATCATT	53	92.453	2037.3	12126	158.5	high	NA
Blattella germanica	Blattodea	Ectobiidae	Blattella	numt-147	CTTGCAGGTGCTATTACAATATTATTAACAGATCGAAGTTTAAATACATCATT	53	92.453	2037.3	12126	158.5	high	NA
Blattella germanica	Blattodea	Ectobiidae	Blattella	numt-148	CTTGCAGGTGCTATTACAATATTATTAACAGATCGAAGTTTAAATACATCATT	53	92.453	2037.3	12126	158.5	high	NA
Blattella germanica	Blattodea	Ectobiidae	Blattella	numt-149	CTTGCAGGTGCTATTACAATATTATTAACAGATCGAAGTTTAAATACATCATT	53	92.453	2037.3	12126	158.5	high	NA
Blattella germanica	Blattodea	Ectobiidae	Blattella	numt-150	CTTGCAGGTGCTATTACAATATTATTAACAGATCGAAGTTTAAATACATCATT	53	92.453	2037.3	12126	158.5	high	NA
Blattella germanica	Blattodea	Ectobiidae	Blattella	numt-151	CTTGCAGGTGCTATTACAATATTATTAACAGATCGAAGTTTAAATACATCATT	53	92.453	2037.3	12126	158.5	high	NA
Blattella germanica	Blattodea	Ectobiidae	Blattella	numt-152	TTATATTATTTTTGGACCATGATCAGGAATATTTTGAACATCTTTAGGAATATAATTACTGTCGAATTAAATCAGGATCTTTTATTGGTGATGATCAAATTTATACAGTTATTGTAAC	118	74.797	2037.3	12126	158.5	high	NA
Blattella germanica	Blattodea	Ectobiidae	Blattella	numt-153	CTTGCAGGTGCTATTACAATATTATTAACAGATCGAAATTTAAATACATAATT	53	92.453	2037.3	12126	158.5	high	NA
Blattella germanica	Blattodea	Ectobiidae	Blattella	numt-154	CTTGCAGGTGCTATTACAATATTATTAACAGATCGAAGTTTAAATACATCATT	53	92.453	2037.3	12126	158.5	high	NA
Blattella germanica	Blattodea	Ectobiidae	Blattella	numt-155	CTTGCAGGTGCTATTACAATATTATTAACAGATCGAAGTTTAAATACATCATT	53	92.453	2037.3	12126	158.5	high	NA
Blattella germanica	Blattodea	Ectobiidae	Blattella	numt-156	CTTGCAGGTGCTATTACAATATTATTAACAGATCGAAGTTTAAATACATCATT	53	92.453	2037.3	12126	158.5	high	NA
Blattella germanica	Blattodea	Ectobiidae	Blattella	numt-157	CTTGCAGGTGCTATTACAATATTATTAACAGATCGAAGTTTAAATACATCATT	53	92.453	2037.3	12126	158.5	high	NA
Blattella germanica	Blattodea	Ectobiidae	Blattella	numt-158	CTTGCAGGTGCTATTACAATATTATTAACAGATCGAAGTTTAAATACATCATT	53	92.453	2037.3	12126	158.5	high	NA
Blattella germanica	Blattodea	Ectobiidae	Blattella	numt-159	CTTGCAGGTGCTATTACAATATTATTAACAGATCGAAGTTTAAATACATCATT	53	92.453	2037.3	12126	158.5	high	NA
Blattella germanica	Blattodea	Ectobiidae	Blattella	numt-160	CTTGCAGGTGCTATTACAATATTATTAACAGATCGAAGTTTAAATACATCATT	53	92.453	2037.3	12126	158.5	high	NA
Blattella germanica	Blattodea	Ectobiidae	Blattella	numt-161	CTTGCAGGTGCTATTACAATATTATTAACAGATCGAAGTTTAAATACATCATT	53	92.453	2037.3	12126	158.5	high	NA
Blattella germanica	Blattodea	Ectobiidae	Blattella	numt-162	CTTGCAGGTGCTATTACAATATTATTAACAGATCGAAGTTTAAATACATCATT	53	92.453	2037.3	12126	158.5	high	NA
Blattella germanica	Blattodea	Ectobiidae	Blattella	numt-163	GTGTTTCATCAATTTTAGGTGTCGTAAACTTTATTTTAACAAATTATTAA	50	90	2037.3	12126	158.5	high	NA
Blattella germanica	Blattodea	Ectobiidae	Blattella	numt-164	CTTGCAGGTGCTATTACAATATTATTAACAGATCGAAGTTTAAATACATCATT	53	92.453	2037.3	12126	158.5	high	NA
Blattella germanica	Blattodea	Ectobiidae	Blattella	numt-165	CTTGCAGGTGCTATTACAATATTATTAACAGATCGAAGTTTAAATACATCATT	53	92.453	2037.3	12126	158.5	high	NA
Blattella germanica	Blattodea	Ectobiidae	Blattella	numt-166	CTTGCAGGTGCTATTACAATATTATTAACAGATCGAAGTTTAAATACATCATT	53	92.453	2037.3	12126	158.5	high	NA
Blattella germanica	Blattodea	Ectobiidae	Blattella	numt-167	CTTGCAGGTGCTATTACAATATTATTAACAGATCGAAGTTTAAATACATCATT	53	92.453	2037.3	12126	158.5	high	NA
Blattella germanica	Blattodea	Ectobiidae	Blattella	numt-168	CTTGCAGGTGCTATTACAATATTATTAACAGATCGAAGTTTAAATACATCATT	53	92.453	2037.3	12126	158.5	high	NA
Blattella germanica	Blattodea	Ectobiidae	Blattella	numt-169	CTTGCAGGTGCTATTACAATATTATTAACAGATCGAAGTTTAAATACATCATT	53	92.453	2037.3	12126	158.5	high	NA
Blattella germanica	Blattodea	Ectobiidae	Blattella	numt-170	CTTGCAGGTGCTATTACAATATTATTAACAGATCGAAGTTTAAATACATCATT	53	92.453	2037.3	12126	158.5	high	NA
Blattella germanica	Blattodea	Ectobiidae	Blattella	numt-171	CTTGCAGGTGCTATTACAATATTATTAACAGATCGAAGTTTAAATACATCATT	53	92.453	2037.3	12126	158.5	high	NA
Blattella germanica	Blattodea	Ectobiidae	Blattella	numt-172	TCATTAATTGGGATGATCAAATGTATAATGTTATTGTTATAACTAATGCATTTGTTATAATTTTGTTTA	69	85.714	2037.3	12126	158.5	high	NA
Blattella germanica	Blattodea	Ectobiidae	Blattella	numt-173	CTTGCAGGTGCTATTACAATATTATTAACAGATCGAAGTTTAAATACATCATT	53	92.453	2037.3	12126	158.5	high	NA
Blattella germanica	Blattodea	Ectobiidae	Blattella	numt-174	CTTGCAGGTGCTATTACAATATTATTAACAGATCGAAGTTTAAATACATCATT	53	92.453	2037.3	12126	158.5	high	NA
Blattella germanica	Blattodea	Ectobiidae	Blattella	numt-175	CTTGCAGGTGCTATTACAATATTATTAACAGATCGAAGTTTAAATACATCATT	53	92.453	2037.3	12126	158.5	high	NA
Blattella germanica	Blattodea	Ectobiidae	Blattella	numt-176	CTTGCAGGTGCTATTACAATATTATTAACAGATCGAAGTTTAAATACATCATT	53	92.453	2037.3	12126	158.5	high	NA
Blattella germanica	Blattodea	Ectobiidae	Blattella	numt-177	CTTGCAGGTGCTATTACAATATTATTAACAGATCGAAGTTTAAATACATCATT	53	92.453	2037.3	12126	158.5	high	NA
Blattella germanica	Blattodea	Ectobiidae	Blattella	numt-178	ATTCTTATATCTCTTTACCTATTTTAGAAGGAGCAATTATAATATTATTAACAAATCAAAATTTAAATACTTCATTCTTTGATCC	85	81.176	2037.3	12126	158.5	high	NA
Blattella germanica	Blattodea	Ectobiidae	Blattella	numt-179	CTTGCAGGTGCTATTACAATATTATTAACAGATCGAAGTTTAAATACATCATT	53	92.453	2037.3	12126	158.5	high	NA
Blattella germanica	Blattodea	Ectobiidae	Blattella	numt-180	CTTGCAGGTGCTATTACAATATTATTAACAGATCGAAGTTTAAATACATCATT	53	92.453	2037.3	12126	158.5	high	NA
Blattella germanica	Blattodea	Ectobiidae	Blattella	numt-181	CTTGCAGGTGCTATTACAATATTATTAACAGATCGAAGTTTAAATACATCATT	53	92.453	2037.3	12126	158.5	high	NA
Blattella germanica	Blattodea	Ectobiidae	Blattella	numt-182	TTTATTTTATTTTTCGTTCTCGATCAGGAATAGTTGGAACATTTTTAAGAATTTTATTTTGTGCAGAATTAAATCTTCCAGGATATTTAATTGGAGATGA	100	77	2037.3	12126	158.5	high	NA
Blattella germanica	Blattodea	Ectobiidae	Blattella	numt-183	ATTTTATTCATAGTTATACCAATTTTAATTGGTGGATTTGGAAATTGACTTGTACCT	57	89.474	2037.3	12126	158.5	high	NA
Blattella germanica	Blattodea	Ectobiidae	Blattella	numt-184	TCACGCTTTTGTTATAATTTTATTTATAGTTACGCCAACTCCAGTTAGTAGATTAGGAAATTGATCTGTACC	72	83.333	2037.3	12126	158.5	high	NA
Blattella germanica	Blattodea	Ectobiidae	Blattella	numt-185	GAACTAAATCAACCAGGATCATTAATTGGGGATGATCAAATTTATAATGTTATTAAACACAGCCCATGCCTTTG	74	83.784	2037.3	12126	158.5	high	NA
Blattella germanica	Blattodea	Ectobiidae	Blattella	numt-186	CCTGCAGGGGGAGGTGATCCTATTTTATATCAACATTTATTT	42	100	2037.3	12126	158.5	high	NA
Blattella germanica	Blattodea	Ectobiidae	Blattella	numt-187	TATCATGTTATTATTACAGCTCACGCTTTCATTATAATTTTCTATAGTTATACCAATTTTAATT	64	86.364	2037.3	12126	158.5	high	NA
Blattella germanica	Blattodea	Ectobiidae	Blattella	numt-188	TTAATTGGTGCAGAATTAAATTAACCAGTATCTTAAATTGGTGCTGATAAAATTTATAATGTTATTCTAACAACTCATGATTTCATTATAATTTTTTTT	99	76.768	2037.3	12126	158.5	high	NA
Blattella germanica	Blattodea	Ectobiidae	Blattella	numt-189	CTTGCAGGTGCTATTACAATGTTATTAGAAGATCGAAATTTAAATACACCATTCTTTTATCCTGCA	66	84.848	2037.3	12126	158.5	high	NA
Blattella germanica	Blattodea	Ectobiidae	Blattella	numt-190	CTTGCAGGTTCTATTACAATATTATTAACAGATCGAAGTTTAAATACATCATT	53	90.566	2037.3	12126	158.5	high	NA
Blattella germanica	Blattodea	Ectobiidae	Blattella	numt-191	CTTGCAGGTGCTATTACAATATTATTAAGAGATCGAAGTTTAAATACATCATT	53	90.566	2037.3	12126	158.5	high	NA
Blattella germanica	Blattodea	Ectobiidae	Blattella	numt-192	CTTGTAGGTGCTATTACAATATTATTAACAGATCGAAGTTTAAATACATCATT	53	90.566	2037.3	12126	158.5	high	NA
Blattella germanica	Blattodea	Ectobiidae	Blattella	numt-193	TCTTTAATTAGTGATGATACAATATATGGACTTATGTTATTTTGACAGTTAATAGTTTATTATAATTATTTTTATATTTTTATCAATTTTAATTAGTGGCCTTGGAAATTAAATGATACCTTTAATGTAAAAAACTCATTTATATCATTTACTCGAATAAAAATAT	166	71.006	2037.3	12126	158.5	high	NA
Blattella germanica	Blattodea	Ectobiidae	Blattella	numt-194	TTATTTCTACAATTATTAATATAAAACCTATTAATGTAAGTCCTGAATGAATTTCTTAATTTG	63	85.714	2037.3	12126	158.5	high	NA
Blattella germanica	Blattodea	Ectobiidae	Blattella	numt-195	CTTGCAGGTACTATTACAATATTATTAACAGATCGAAGTTTAAATACATCATT	53	90.566	2037.3	12126	158.5	high	NA
Blattella germanica	Blattodea	Ectobiidae	Blattella	numt-196	CTTGCAGGTGCTATTACAAAATTATTAACAGATCGAAGTTTAAATACATCATT	53	90.566	2037.3	12126	158.5	high	NA
Blattella germanica	Blattodea	Ectobiidae	Blattella	numt-197	AGATCGAAATTTAATTACTTCATTTTTTATCCAGCTGGAGGTGGCGATCCAATTTTATA	59	83.333	2037.3	12126	158.5	high	NA
Blattella germanica	Blattodea	Ectobiidae	Blattella	numt-198	CTTGCAGGTGTTATTACAATATTATTAACAGATCGAAGTTTAAATACATCATT	53	90.566	2037.3	12126	158.5	high	NA
Blattella germanica	Blattodea	Ectobiidae	Blattella	numt-199	CTTGCAGGTGCTATTACAATATTATTAACAGATCGAAGTTTAAATACATCGTT	53	90.566	2037.3	12126	158.5	high	NA
Blattella germanica	Blattodea	Ectobiidae	Blattella	numt-200	CTTGCAGGTGCTATTACAATATTATTAACAGATCGAAGTTTAAATACATAATT	53	90.566	2037.3	12126	158.5	high	NA
Blattella germanica	Blattodea	Ectobiidae	Blattella	numt-201	CTTGCAGGTGCTATTACAATATTATTAACAGATCGAAATTTAAAAACATAATT	53	90.566	2037.3	12126	158.5	high	NA
Blattella germanica	Blattodea	Ectobiidae	Blattella	numt-202	CTTGCAGGTGCTATTACAATATTATTAACAAATCGATATTTAAATACATCATT	53	90.566	2037.3	12126	158.5	high	NA
Blattella germanica	Blattodea	Ectobiidae	Blattella	numt-203	AGCTGATAAAAATTATGTTATTGTAACAGTTCACGCTGTAATTATAATTTTCATTACACAGTAGTTATACCAATTCTAATTGGATAATTT	90	77.419	2037.3	12126	158.5	high	NA
Blattella germanica	Blattodea	Ectobiidae	Blattella	numt-204	ACAATATGTAATACAGATCGAAATTTAAATACTTCATTCTTTCATCCTGCAGGAGATGGTGATCCTA	67	85.294	2037.3	12126	158.5	high	NA
Blattella germanica	Blattodea	Ectobiidae	Blattella	numt-205	ATCTTAGTTGCTGTGAAGTTTATTTCAACGACTATTAACATAAAACCCATTAATATAAGCCCT	63	84.127	2037.3	12126	158.5	high	NA
Blattella germanica	Blattodea	Ectobiidae	Blattella	numt-206	TAATATCTTTACCTGTTTTAGCAGGAGCAATTACAATATTATTAACAGATCGAAA	55	87.273	2037.3	12126	158.5	high	NA
Blattella germanica	Blattodea	Ectobiidae	Blattella	numt-207	CAATTACAATATTATTAACAAGTCGAAATTTAAATACTTCACTTTTT	47	91.489	2037.3	12126	158.5	high	NA
Blattella germanica	Blattodea	Ectobiidae	Blattella	numt-208	AACCCTCTATTTTATTTTTGGAATATGATCAGGAATAGTTGGAACGTCTTTAAGAATATTAATTCGA	67	82.09	2037.3	12126	158.5	high	NA
Blattella germanica	Blattodea	Ectobiidae	Blattella	numt-209	GAAATTGAAATGCTTCATTCTTTGATCCTGCTGGAGGGTGGAGATTCAATTTTATATCAACCCTTATTT	69	82.609	2037.3	12126	158.5	high	NA
Blattella germanica	Blattodea	Ectobiidae	Blattella	numt-210	AACCCTCTATTTTATTTTTGGAATATGATCAGGAATAGTTGGAACGTCTTTAAGAATATTAATTCGA	67	82.09	2037.3	12126	158.5	high	NA
Blattella germanica	Blattodea	Ectobiidae	Blattella	numt-211	CAATTGCAATATTACTAACAGACCGAAATTTAAATACATGATTTTTT	47	91.489	2037.3	12126	158.5	high	NA
Blattella germanica	Blattodea	Ectobiidae	Blattella	numt-212	CAATTACAATATTATTAACAAGTCGAAATTTAAATACTTCACTTTTT	47	91.489	2037.3	12126	158.5	high	NA
Blattella germanica	Blattodea	Ectobiidae	Blattella	numt-213	CAATAAATTTAACTATTTTTTCATTACATTTAGCTGATGTATCGTCACTTCGAGGTGCTGTAGATTTTATTTCA	74	79.73	2037.3	12126	158.5	high	NA
Blattella germanica	Blattodea	Ectobiidae	Blattella	numt-214	CTCTATATTACGTATTTTCAGTGTATGATCAGGACTAGTTGGAACATCTTTAAGAATAATAATTCGAGCTGAATTAAATCAAC	83	78.313	2037.3	12126	158.5	high	NA
Blattella germanica	Blattodea	Ectobiidae	Blattella	numt-215	CAATAAATTTAACTATTTTTTCATTACATTTAGCTGATGTATCGTCACTTCGAGGTGCTGTAGATTTTATTTCA	74	79.73	2037.3	12126	158.5	high	NA
Blattella germanica	Blattodea	Ectobiidae	Blattella	numt-216	CATGCCGGAGCTTCAGTAGATTTAGCTATTTTTACCTCCATCTTGCTGGAGTATCTTCAATT	62	84.127	2037.3	12126	158.5	high	NA
Blattella germanica	Blattodea	Ectobiidae	Blattella	numt-217	TGATATCAGCATTTGTGTGTCTAAATAATATAAGTTTTTTTTTACTTTTACCTCCATCTCTATC	64	84.375	2037.3	12126	158.5	high	NA
Blattella germanica	Blattodea	Ectobiidae	Blattella	numt-218	ATACCCCATTCGCTAGAGGAATTGCCAATGCTGGAACCTCGGTAGATTTAGCTATTTT	58	85	2037.3	12126	158.5	high	NA
Blattella germanica	Blattodea	Ectobiidae	Blattella	numt-219	TATTTTATTTTTGGTGCATGATCAGGAATAGTTGGAACATCTTTAAGAATGTTAAT	56	85.714	2037.3	12126	158.5	high	NA
Blattella germanica	Blattodea	Ectobiidae	Blattella	numt-220	GGAATAGTTGGAACATCTTTAAGAATATTAATTCAAGCAGAATTAAATCAA	51	88.235	2037.3	12126	158.5	high	NA
Blattella germanica	Blattodea	Ectobiidae	Blattella	numt-221	AATTTTAATTGGAGGTTGTGGTAGTTGACTAGTACTTCTAATACTTGGAGCTTCTGATGTAACGTTCCGCGAATAAGTAATA	82	78.313	2037.3	12126	158.5	high	NA
Blattella germanica	Blattodea	Ectobiidae	Blattella	numt-222	ATTTATCAATTTTCATCCTTACTTTTGCCGGTGTTTCACCAATTTTAGGTGCGGTAAACTTTATTT	66	83.582	2037.3	12126	158.5	high	NA
Blattella germanica	Blattodea	Ectobiidae	Blattella	numt-223	CTTGCAGGTGCTATTGCAATATTATTAAGATATCGAAGTTTAAATACATCATT	53	86.792	2037.3	12126	158.5	high	NA
Blattella germanica	Blattodea	Ectobiidae	Blattella	numt-224	TATTTATTTGAACAGTAGGAACTTCAGCTGTATCACTATGAACATCCTGAGCTGTGCTTGCAGGACCAATGACAGTATTATTAACAGATGGAACATTAATTAATT	105	73.333	2037.3	12126	158.5	high	NA
Blattella germanica	Blattodea	Ectobiidae	Blattella	numt-225	GTAGGAATTAATGTATGATTATTACTATTATCTTTGCCTGTTTTTACAGCAACAATTACAATATTAACAGAGGTAAAATTAAA	83	76.744	2037.3	12126	158.5	high	NA
Blattella germanica	Blattodea	Ectobiidae	Blattella	numt-226	TATTTTACTTTTGGTGCATGATCAAGGATAATTGGTTAATTAAGAATATTAAATCGGGCTGAATTAAATCAACCAGGATCATTAATTGGAGAATTAAATGTA	102	73.832	2037.3	12126	158.5	high	NA
Blattella germanica	Blattodea	Ectobiidae	Blattella	numt-227	ATTACTACTTATTACTATTATTGTTTATATCTGTTTTAGTAAAATCAATTACGATGTTATTAACAGATCGAAATTTAAATACT	83	77.381	2037.3	12126	158.5	high	NA
Blattella germanica	Blattodea	Ectobiidae	Blattella	numt-228	ATATTCATAACAGACAGAAATTTAAATACTTTATTCTTTGATTCTGTTGGAGGTGGTGATCC	62	82.258	2037.3	12126	158.5	high	NA
Blattella germanica	Blattodea	Ectobiidae	Blattella	numt-229	TATTCCTAACAGACAGAAATTTAAATACTTCATTTTTT	38	92.105	2037.3	12126	158.5	high	NA
Blattella germanica	Blattodea	Ectobiidae	Blattella	numt-230	TATTTTAACAGACCGAAATTTAAATACCCTTCATTCTTTGATTCTGC	47	87.5	2037.3	12126	158.5	high	NA
Blattella germanica	Blattodea	Ectobiidae	Blattella	numt-231	TGAACAAATTAGCTCTATTTGTTTGGTGAATAGGAATCACTGCTATTATTATTATTATTAT	61	85.246	2037.3	12126	158.5	high	NA
Blattella germanica	Blattodea	Ectobiidae	Blattella	numt-232	ATTAGGGACGATCAAATTTATAATGTTATTATTAAAGCCCATGCCTTTGTTATAATTTTCT	61	81.967	2037.3	12126	158.5	high	NA
Blattella germanica	Blattodea	Ectobiidae	Blattella	numt-233	CCTTTGTTATAATTTTCTCCTGGCATAGCATTTCCCAGTACAAATAATACAAGCTTTTGACTCTTACC	68	79.412	2037.3	12126	158.5	high	NA
Blattella germanica	Blattodea	Ectobiidae	Blattella	numt-234	TAATTTTATTCACACTTATTCCAATTTTAATTGGAGTTGGAAATTAACTTGTGCCTTTAAT	61	81.25	2037.3	12126	158.5	high	NA
Blattella germanica	Blattodea	Ectobiidae	Blattella	numt-235	TTTTATTATATTATTTATAACTAGCTATACCAATTTTAATACGAGGGTTTCGCAATTAATTAGTAGCGTTAATATTA	77	77.922	2037.3	12126	158.5	high	NA
Blattella germanica	Blattodea	Ectobiidae	Blattella	numt-236	TAGATATTACTGTCTTGTTACTATTATTATTACTTTTAGCATGAGCAAGTACAATACAATCTTATTAACAGATCATAATTTAAAAACATAATTTTT	96	73.529	2037.3	12126	158.5	high	NA
Blattella germanica	Blattodea	Ectobiidae	Blattella	numt-237	TAATTTTATTCACACTTATTCCAATTTTAATTGGAGTTGGAAATTAACTTGTGCCTTTAA	60	80.952	2037.3	12126	158.5	high	NA
Blattella germanica	Blattodea	Ectobiidae	Blattella	numt-238	TTATTACTATTATCATATTTACCTGGTTTAGGAGGAAAAATATAATAAGATTAACAGATCGTAATTTAAATACATAATTTATCGATCCTGGAG	93	74.468	2037.3	12126	158.5	high	NA
Blattella germanica	Blattodea	Ectobiidae	Blattella	numt-239	CCTGATATAGCATTCCCTTGAATAAATAATATAAGGTTTTGA	42	90.476	2037.3	12126	158.5	high	NA
Blattella germanica	Blattodea	Ectobiidae	Blattella	numt-240	TCAGTTGACTTAGCTATTTTTTCCGTACATCTTCCTGATGTATAATCAATTTTAGGT	57	82.456	2037.3	12126	158.5	high	NA
Blattella germanica	Blattodea	Ectobiidae	Blattella	numt-241	GTAGGTAATTCTACTCTATTACTGTTACAATTCATACCTGTAATGACAAGACGAATTAAAATATAATTAACAGACCGTAATTTAAATAC	89	74.157	2037.3	12126	158.5	high	NA
Blattella germanica	Blattodea	Ectobiidae	Blattella	numt-242	GCAGGAGGGGGTGATCCTATTCTATATCAACATTTATTT	39	92.308	2037.3	12126	158.5	high	NA
Blattella germanica	Blattodea	Ectobiidae	Blattella	numt-243	ATAAAACATAATAATATAAGCCCTGAACGAACTTCTTTATTTGTTTGTGCAGTA	54	83.333	2037.3	12126	158.5	high	NA
Blattella germanica	Blattodea	Ectobiidae	Blattella	numt-244	AACTCTCTATTTTATTTTCGGAGCTTGATCTGGAAT	36	94.444	2037.3	12126	158.5	high	NA
Blattella germanica	Blattodea	Ectobiidae	Blattella	numt-245	TTGCACATGCCGGGGAATCAGTATTCAGCCTTTTTCATTACATTTAGCTGGTGCCTTCAAACTTAGATGCTGTAAATTTTATTTTAA	87	75.269	2037.3	12126	158.5	high	NA
Blattella germanica	Blattodea	Ectobiidae	Blattella	numt-246	AAATTTTATTTCAACAATTATTAATATAAGACCTGAACGAATCCCTTTATT	51	75.758	2037.3	12126	158.5	high	NA
Blattella germanica	Blattodea	Ectobiidae	Blattella	numt-247	TTCATTTGGAATAATTGGCACATCTTTAAGAGTATTAATTCGAGCCGAATTAAATC	56	82.143	2037.3	12126	158.5	high	NA
Blattella germanica	Blattodea	Ectobiidae	Blattella	numt-248	TCATTAATTTTTGCTGCCTTTAATTTTATTTCCACAACTATTAATATAAAATCTAATGATATAGGA	66	78.788	2037.3	12126	158.5	high	NA
Blattella germanica	Blattodea	Ectobiidae	Blattella	numt-249	GTTCTATTAATTGGCGATGATCAAATTCATAATGTTATTGTAA	43	90.698	2037.3	12126	158.5	high	NA
Blattella germanica	Blattodea	Ectobiidae	Blattella	numt-250	CATGCTTTTATTATAATTTTCTTTGTAGTTACACCATTTTCCGTTGGTGAATTCGGAAATT	61	80.328	2037.3	12126	158.5	high	NA
Blattella germanica	Blattodea	Ectobiidae	Blattella	numt-251	TAAGTCATGAACGAATTCCATTATTTGTTTGATCAGTAGAAATTAC	46	86.957	2037.3	12126	158.5	high	NA
Blattella germanica	Blattodea	Ectobiidae	Blattella	numt-252	TATTTTATTCTTTACACCTTGCCGATGTTTCATCAATTTTAGGTGCCATAAA	52	84.615	2037.3	12126	158.5	high	NA
Blattella germanica	Blattodea	Ectobiidae	Blattella	numt-253	GCAGGAGCAATTACAATGTTATTAATACATCGAAACTTAAATAC	44	86.364	2037.3	12126	158.5	high	NA
Blattella germanica	Blattodea	Ectobiidae	Blattella	numt-254	TTTGTTATAATTTTCTTTATAGTTACACCAATTT	34	94.118	2037.3	12126	158.5	high	NA
Blattella germanica	Blattodea	Ectobiidae	Blattella	numt-255	AACTCTTTATTTTATCTTCGGAGCTTGAT	29	100	2037.3	12126	158.5	high	NA
Blattella germanica	Blattodea	Ectobiidae	Blattella	numt-256	TTCCAATAACTATTAATACAATTTCCATTAATATAAGTCCTGAACAAATTCCTTTATTT	59	79.661	2037.3	12126	158.5	high	NA
Blattella germanica	Blattodea	Ectobiidae	Blattella	numt-257	GAAATTTAAATATTTCATTTTTTATCCTTCCGGAGGTGGTGATCCAATTT	50	84.314	2037.3	12126	158.5	high	NA
Cryptotermes secundus	Blattodea	Kalotermitidae	Cryptotermes	numt-001	TGGAACTTCTTTAAGAATGTTAATCCGAGCTGAACTAGGCCAACCCGGATCTCTCATTGGAGACGATCAAATCTACAACGTAATCGTAACGGCCCACGCCATCATAATAATCTTCTTCATGGTGATGCCAATCATAATTGGGGGTTTCGGGAACTGATTAGTGCCTTTAATACTTGGTGCCCCAGATATAGCCTTCCCCCGAATAAACAACATAAGATTCTGATTACTGCCCCCATCATTGACACTACTCTTAACCAGAAGCATAGTAGAAAGAGGGGCTGGAACGGGATGAACAGTTTATCCTCCTCTCGCCAGAGGTATCGCGCATGCTGGCGCATCCGTAGATTTAGCTATCTTCTCATTACACTTGGCGGGCGTCTCCTCAATCCTAGGGGCAGT…	619	91.922	1018.93	63940	45	high	NA
Cryptotermes secundus	Blattodea	Kalotermitidae	Cryptotermes	numt-002	AACTTTATATTTTATCTTTAGGGCCTGGTCAGGAATGGTCGGAACTTCTTTAAGAATGTTAATCCGAACCGAACTAGGTCAACCTGGGTCTCTTATCGGAGATGATCAAATCTACAACGTAATTGTAACGGCTCACGCCTTCGTAATAATTTTCTTCATGGTAATACCAATCATAATTGGGGGATTCGGGAACTGATTAGTGCCTTTAATACTCGGTGCCCCAGATATGGCCTTCCCCCGAATAAACAACATAATATTCTGATTACTGCCCCCATCACTAACGCTACTCTTAACCAGAAATATAGTAGAAAGAGGGGCTGGAACAGGATGGACAGTTTATCCTCCTCTCGCCAGAGGTATTGCGCATGCTGGGGCGTCCTTAGACCTGGCTATCTTCTC…	661	88.956	1018.93	63940	45	high	NA
Cryptotermes secundus	Blattodea	Kalotermitidae	Cryptotermes	numt-003	TATTTTATCTTTGGGGCCTGATCGGGTGTGGTCGGAACCTCTTTAAGAATACTAATCCGAGCCGAACTAGGGCAGCCTGGGTCTCTCATCGGAGATGATCAAATCTACAACGTAATCGTAACAGCCCACGCCTTCGTAATAATTTTCTTCATAGTAATGCCAATTATAATTGGAGGATTCGGGAACTGATTAGTATCTTTAATACTAGGTGCCCCAGATATAGCCTTCCCACGAATAAACAACATAAGATTCTGGTTACTAGCACCATCACTGACACTATTATTAACCAGAAGCATAGTAGAAAGAGGGGCCGGAACAGGGTGGACAGTCTACCCTCCTCTCGCTAGAGGTATTGCACACGCCGGGGCATCAGTAGATCTCGCTATCTTCTCACTGCAC…	647	88.633	1018.93	63940	45	high	NA
Cryptotermes secundus	Blattodea	Kalotermitidae	Cryptotermes	numt-004	TATTTCATCTTTGGGGCTTGATCAGGAATGGCCGGAACGTCTTTAAGAATACTAATTCGAGCTGAACTGGGGCAGCCCGGGTCTCTCATCGGAGACGACCAAATCTACAACATAATCGTAACGGCCCACGCCTTCGTAATAATTTTCTTCATAGTAATACCAATCATAATTGGGGGGTTTGGAACTGATTAGTGCCCTTAATGCTCGGTGCCCCAGATATAGCCTTCCCACGAATAAACATAAGATTCTGATTACTACCGCCGTCACTGACATTATTATTAACCAGAAGCATGGTAGAAAGAGGGGCCGGAACGGGATGAACAGTTTACCCCCCTCTCGCCAGAGGTATTGCATACGCCGGGGCATCGGTAGACCTCGCTATCTTCTCACTGCACTTGG…	647	86.79	1018.93	63940	45	high	NA
Cryptotermes secundus	Blattodea	Kalotermitidae	Cryptotermes	numt-005	AACCTTGTATTTTATCTTTGGGGCCTGGTCAGGAACTTCTTTAAGAATACTAATCCGAGCTGAACTGGGACAACCTGGGTCTCTCATCGGAGATGATCAAATCTATAACGTAATTGTAACAGCCCACGCCTTCGTAATAATTTTCTTCATAGTAATGCCAATCATAATTGGGGGGTTTGGGAACCGATTAGTGCCTTTAATACTTGGTGCCCCAGATATAGCTTTCCCACGAATAAACAACATAAGATTCTGATTACTACCTCCAACACTAACACTATTATTAACCAGAAGCATAGTAGAAAGAGGGGCCGGAACAGGATGAACAGTTTACCCCCATCTCGCCAGAGGTATTGCACATTCCGGGGCATCAGTGGATCTAGCTACTTTCTCATTACACTT…	578	87.734	1018.93	63940	45	high	NA
Cryptotermes secundus	Blattodea	Kalotermitidae	Cryptotermes	numt-006	TGTATTTCATCTTTGGGTCTTGATCGGGAATGGTCGGAACGTCTTTAAGAATACTAATTTGGGCTGAACTGGGACAGCCCGGGTCTCTCATCGGAGTGACCAAATCTACATCGTAATCGTAACTGCCCGCGCCTTCGTAATAATTTTCTTCATTATAATACCAATCATAATTGGGGGGTTTGGGAACTGATTAGTGCCCTTAATGCTCGGTGCCCCAGACATAGCCTTCCCACGAATAAACAATATAAGATTCTGATTACTGCCGCCATCGCCGACATTGCTATTAACCAGAAGCATGGTAGAAGGAGGGGCCGGAACGGGATGAACAGTTTACCCTCCTCTCGCCAGAGGCATTGCCCACGCTGGGGCATCGGTAGACCTCGCCATCTTCTCACTACA…	649	85.145	1018.93	63940	45	high	NA
Cryptotermes secundus	Blattodea	Kalotermitidae	Cryptotermes	numt-007	AACCCTTTACTTTATTTTCGGAGCTTGATCAGGAATAGTTGGAACTTCACTGAGAATATTAATCCGGGCCGAGCTAGGGCAGCCCGGGTCTCTTATTGGAGATGATCAAATCTATAACGTAATTGTAACAGCCCACGCCTTTGTAATAATTTTCTTCATAGTAATACCAATTATAATCGGAGGATTTGGGAACTGATTAGTACCTTTAATACTAGGGGCCCCAGACATAGCTTTCCCACGAATAAACAACATAAGATTCTGATTACTACCACCATCTCTGACATTATTACTAACTAGAAGTATAGTAGAAAGAGGGGCCGGAACAGGATGAACAGTCTACCCCCCTCTCGCCAGAGGTATTGCACATGCTGGGGCATCTGTAGACCTTGCTATTTTCTC…	657	84.779	1018.93	63940	45	high	NA
Cryptotermes secundus	Blattodea	Kalotermitidae	Cryptotermes	numt-008	CTGATTAGTGCCTTTAATACTTGGTGCCCCAGATATAGCCTTCCCTCGAATAAACATAAGATTTTGATTACTACCCCCATCATTGACACTACTATTAACCAGAAGTATAGTAGAAAGAGGGGCTGGAACAGGGTGAACAGTTTACCCCCCTCTCGCTAGAGGCATTGCACATGCTGGGGCATCCGTAGACTTAGCTATCTTCTCATTACATTTGGCAGGCGTTTCCTCGATCTTAGGGGCAGTCAACTTCATCTCAACAACAATCAATATAAAGCCCGCAAACATAAGACCAGATCGCATCCCTTTATTTGTATGAGCCGTAGCAATCACAGCCCTCCTTCTACTACTATCCTTGCCGGTTCTAGCAGGAGCAATCACTATATTATTAACAGACCGAAA…	463	87.554	1018.93	63940	45	high	NA
Cryptotermes secundus	Blattodea	Kalotermitidae	Cryptotermes	numt-009	AACTTTATACTTCATCTTTGGATCATGATCAGGAATGGTCGGAACGTCCCTAAGAATACTAATTCGGGCCAAACTAGGTCAACCTGCATCACTAACTGGATATGACCAAATTTATAATGTAATCGTAACAGCCCATGCCTTCGTAATCATCTTCATGGTAATACCAATTATAATTGGAGGATTCAGGAACTGACTGGTACCTTTAGTACTTGGGGCCCCAGATATGGCCTTTCCACGAATAAATAACATGAGATTTTGATTACTACCCCCACCATTGACACTATTGACCAGAGTATGGTAGAAAGAGGAGCAGGTACGGGATGGACGGTATATCCACCCTTAGCAAGCAGAATGGCACAAGCTGGAGCATCAGTAGATCTTGCCATCTTCTCATTACAT…	644	79.57	1018.93	63940	45	high	NA
Cryptotermes secundus	Blattodea	Kalotermitidae	Cryptotermes	numt-010	TCGGAGATGATCAAATCTATAACGTAATCGTAACAGCCCACGCCTTCGTAATAATTTTCTTCATAGTAATGCCAATTATAATTGGAGGATTCGGGAACTGATTAGTATCTTTAATACTAGGTGCCCCAGATATAGCCTTCCCACGAATAAACAACATAAGATTCTGATTACTACCGCCGTCACTGACACTATTATTACATAGTAGAAAGAGGGGCCGGAACAGGATGAACAGTTTACCCCCCTCTCGCCAGAGGTATTGCACATGCTGGAGCATCAGTAGATCTAGCTATCTTCTCGTTACACTTAGCTGGTGTTTCCTCAATCCTAGGGGCAGCAAACTTTATCTCAACAACAATCAATATAAAGCCCACAAGCATAAGACCAGACCG	389	87.406	1018.93	63940	45	high	NA
Cryptotermes secundus	Blattodea	Kalotermitidae	Cryptotermes	numt-011	AACTTTATATTTCATCTTTGGAGCATGGTCAGAGATAGTCGGAACATCTTTAAGAATACAAATTCCAACCGAATTAAGACAGCCCGGATCATTAATTAGAGATGATCAAATCTATAAAGTAATTGTAACGGCCCACGCTTTCGTAATAATCTTCTTTATAGCAATACCAATTATACGTAATTGGTAATTATAGTAATTGGAGGATTTGTAAATTGACTAGTACCTTTAATACTTGGCGCCCAAGATATAGCCTTCCCACGAATAAATGACATAAGAATTTGATTGCTGCTCGCAGCACTAACACTATTTTTAACCTGAAGTGTAGTGGAAAGAGGAGCAGGGACAGGATGAACAGTTTACCCTCCTCTAGCAAGAGGTATAGCACATGCTGGAGCATCA…	575	78.201	1018.93	63940	45	high	NA
Cryptotermes secundus	Blattodea	Kalotermitidae	Cryptotermes	numt-012	TCATTACCAGTTCTAGCAGGAGCAATTACAATATTACTGACAGACCGAAACCTAAATACATCCTTGTTTGACCTTGCTGGAGGAGATCCAATGCTATATAAACACTTATTT	111	80.702	1018.93	63940	45	high	NA
Cryptotermes secundus	Blattodea	Kalotermitidae	Cryptotermes	numt-013	ACTTTATACTTTTTATTTGGAGCCTGGGCAGGTGTAATTGGAACATCAATAAGCCTTTTAATTCGAGCAGAATTAGGACAACCAGGATCAATAATTGGAGATGATCAAATTTATAATGTAATTATTACATCTCATGCATTCGTAATAATCTTCTTTATAGTTATACCTATTATAATTGGAGGTTTTGGAAATTGACTAGTCCCATTAATAATTGGGGCACCAGATATAGCATTCCCACGAATAAATAATATAAGATTCTGACTTTTACCACCATCATTAACCCTTCTCCTTTCCTCTTCTATAGTGGATAGTGGAGCTGGTACCGGGTGAACAGTGTACCCTCCCTTAGCAGGAGCCATTGCACATGGAGGTGGATCGGTAGATCTTGCAATCTTCTCA…	656	75.762	1018.93	63940	45	high	NA
Cryptotermes secundus	Blattodea	Kalotermitidae	Cryptotermes	numt-014	ATTGGAGATGATCAAATTTATAACGTAATTGTAACAGCTCATGCTTTTGTCATAATTTTTTTCATAGTAATACCTATTTTAATTGGAGGATTTGGAAATTGATTAGTTCCTTTAATATTAGGAGCACCTGATATAGCTTTTCCTCGTATAAATAATATAAGATTCTGGCTTTTACCCCCCTCTTTAACCCTTCTTCTATCAAGAAGAATTGTTGAAAATGGAGCCGGAACAGGATGAACAGTTTATCCACCCCTTTCTAGAGCTATTGCTCATGCTGGGGCTTCAGTTGATTTAGCTATTTTTAGCCTCCATCTGGCAGGTGTATCTTCAATTTTAGGAGCAGTTAATTTTATTACTACAGTCATTAATATGCGAGCAAGAGGAATAACTTTAGATCGA…	552	75.543	1018.93	63940	45	high	NA
Cryptotermes secundus	Blattodea	Kalotermitidae	Cryptotermes	numt-015	GCCCACGCCTTCGTAATAATCTTCTTCATGGTAATACCAATCATAATTGGGGGGTTTGGGAACTGATTAGTACCTTTAATGCTTGGTGCCCCAGATATAGCCTTCCCTCGAATAAACAACATAAGATTCTGATTACTGCCCCCATCACTAACACTACTTTTAACCAGAAGTATAGTAGAAAGAGGGGCTGGAACGGGGTGAACAGTTTATCCCCCT	216	95.37	1018.93	63940	45	high	NA
Cryptotermes secundus	Blattodea	Kalotermitidae	Cryptotermes	numt-016	AACCACGAAGTATAGTGGAAAGAGGAGCAGGGACAGGATGAACGGTTTATCCCATTCTTGCCAGAGGTATTGCACATGCTGGAGCTTCAGTAGGTCTCGCTACATTCTCATTGCACTTGGCTGGTGTTTCTTCAATTTTAGGAGCAGTAAATTTTGTTTCAACAATTAATATAAAACCTATGAACATAAGACCAGATCGAATTCCCTTATTTGTATGAGCGGTAGCAATTACTGCTCTTCTCCTACTGTTATCATTACCAGTTTCAGCAGGAGTGATTACAATACTACTAACAGACCAAAACCTAAATACATCCTTCTTTGACCC	325	80.488	1018.93	63940	45	high	NA
Cryptotermes secundus	Blattodea	Kalotermitidae	Cryptotermes	numt-017	TTATACTTAGCGGGTGTTTCTTCTATCCTAGGGGCAGTAAACTTTATCTCAACAACAATCAACATAAAACCCACGAACATAAGACCAGACCGTATTCCTTTATTTGTGTGGGCTGTAGCAATTACAGCCCTTCTTCTATTACTATCACTACCGGTCCTTGCAGGAGCAATCACCATGTTATTAACAGATCGAAACATTAACACATCTTTCTTTGACCCCGCAGGAGGGGGAGACCCGGTCCTATACCAACACTTATTT	258	85.271	1018.93	63940	45	high	NA
Cryptotermes secundus	Blattodea	Kalotermitidae	Cryptotermes	numt-018	ACTGATTAGTGCCTTTAATACTTGGTGCCCCAGATATAGCCTTCCCACGAATAAACAACATAAGTTTCTGGTTACTTCCCCCCATCACTAACACTACTCTTAACCAGAATTATAGTAGAAAGAATAGCTGGAACAGGGTGAACAGTTTACCCCCCTCTCGCCAGAGGTAT	170	90	1018.93	63940	45	high	NA
Cryptotermes secundus	Blattodea	Kalotermitidae	Cryptotermes	numt-019	TGGGCTGCAGCCCGGGTCTCTTATCGGAGACGACCAAATCTACAACGTAATTGTAACAGCTCACGCCTTCGTAATAATTTTCTTCATGGTAATACCAATCATAATTGGTGGGTTCGGGAACTGATTAGTGCCTTTAATACTTGGTGC	147	90.476	1018.93	63940	45	high	NA
Cryptotermes secundus	Blattodea	Kalotermitidae	Cryptotermes	numt-020	TGGGCTGCAGCCCGGGTCTCTTATCGGAGACGACCAAATCTACAACGTAATTGTAACAGCTCACGCCTTCGTAATAATTTTCTTCATGGTAATACCAATCATAATTGGTGGGTTCGGGAACTGATTAGTGCCTTTAATACTTGGTGC	147	90.476	1018.93	63940	45	high	NA
Cryptotermes secundus	Blattodea	Kalotermitidae	Cryptotermes	numt-021	TGGGCTGCAGCCCGGGTCTCTTATCGGAGACGACCAAATCTACAACGTAATTGTAACAGCTCACGCCTTCGTAATAATTTTCTTCATGGTAATACCAATCATAATTGGTGGGTTCGGGAACTGATTAGTGCCTTTAATACTTGGTGC	147	90.476	1018.93	63940	45	high	NA
Cryptotermes secundus	Blattodea	Kalotermitidae	Cryptotermes	numt-022	AACTTTATATTTCATTTTTGGTGCATGATCAGGAATATTAGGAACATCATTAAGAATATTAATTCGTGCTGAACTAGGCCAGCCAGGGTCATTAATTGGAGATGATCAAATTTATAATGTAATTGTTACTGCACATGCTTTTATTATAATCTTCTTCATAGTAATACCAATTATAATTGGTGGTTTTGGTAATTGATTAGTACCTTTAAT	210	80.952	1018.93	63940	45	high	NA
Cryptotermes secundus	Blattodea	Kalotermitidae	Cryptotermes	numt-023	CTTTATAGTAATACCAATCATAATTGGAGGGTTTGGGAACTGATTAGTACCTTTAATACTTGGTGCTCCAGATATAGCTATCCCACGAATTAATAATATAAGATTTTGATTGCTACCGCCATTACTAACACTATTATTAACCAGAAGTATATTAG	155	84.516	1018.93	63940	45	high	NA
Cryptotermes secundus	Blattodea	Kalotermitidae	Cryptotermes	numt-024	TTAACTAGAAGCACAGTAGAAAGCGGCGCATGGATGGCGTGGACAGTATATCCACCACTATCAAAAGAGACTGCCCATGCCAGAGTTTCAGTAGACCTGGCAATCTTCTAGGTACACTTTGCTGGGGCATTCTCGATCTTAAGGGCAGTAAACTTCATCTCAACAACGTTTAATACATAGCCCGGAAACATAAAGACCAAAACGAATTCCATTATTTATACGAACAGTAGCAATTACAAAGTTACTCCTATTACTACCA	259	70.27	1018.93	63940	45	high	NA
Cryptotermes secundus	Blattodea	Kalotermitidae	Cryptotermes	numt-025	TACTGTTATCATTACCAGTCCTAGCAGGAGCAATTACAATATTACTGACAGACCGAAATCTAAATACATCTTTCTTTGATCCTGCAGGAGGAGAAGACACAATTCTATGTCAATACTTAATT	122	79.508	1018.93	63940	45	high	NA
Cryptotermes secundus	Blattodea	Kalotermitidae	Cryptotermes	numt-026	TCCCCTGTTTGTATGAGCAGTAGCAATTACAACACTACTACTCATATTGTCACTACTGGTACTAGAAGGAGCAACCACAATGGTAACAGACCGAAACCTAAACACATCTTTCTTCTACCCTGCCAAAGGGGGTGACCCAATCCT	144	75.51	1018.93	63940	45	high	NA
Cryptotermes secundus	Blattodea	Kalotermitidae	Cryptotermes	numt-027	TACTTTGTCTTTGGCACCTGATCACGGATAGCTGAAACATCACTAAGAATGTTAATTCAGGCCGAACTCAGTCAACCCGGACCACCAATTGGAGACAACCAACTTTACAATGTGATAGTAA	121	72.727	1018.93	63940	45	high	NA
Cryptotermes secundus	Blattodea	Kalotermitidae	Cryptotermes	numt-028	ATACTCTTCTTTATAATAATACTAATCATGATTGGTGGGTTCTGAAATTAATTAGTGTCACCAATACGAGTACTAGGATCTCCTGACATAACATTTCAACAGATAAATAGTACGAGATTTTGATTTTTACCCCACTCAGTAACGCTGCTCTTAACTAGAAATATAGTAGAAAGCGAGGCAGGGACAGGATTAA	193	71.503	1018.93	63940	45	high	NA
Cryptotermes secundus	Blattodea	Kalotermitidae	Cryptotermes	numt-029	GGCACCTTTAATACTTGGTACCCCAGATATAGCTTTTCCCCAAATAAATAACTACTACCCCCATCACTAACATTATTATTAACAAGAAGTA	91	76.923	1018.93	63940	45	high	NA
Cryptotermes secundus	Blattodea	Kalotermitidae	Cryptotermes	numt-030	GGAGATGACCAAATCTATAACATAATTGTAACAGCATACGTGTTCATAATAATCTTCCTCATAATAAAACTGATTCTAACTGGACGGTTTGGCATCTGACTGGTACC	107	77.57	1018.93	63940	45	high	NA
Cryptotermes secundus	Blattodea	Kalotermitidae	Cryptotermes	numt-031	ATGAACTTACCGAAACCTAAATACATCTTTCTTTGACCCTGCCGGAGAAGGGGACCCAATCCTATACCAACACTTATTT	79	83.544	1018.93	63940	45	high	NA
Cryptotermes secundus	Blattodea	Kalotermitidae	Cryptotermes	numt-032	ATTCCCCTGTTTGTATGAGCAGTAACAATTTTCAACACTACTTCTCATATTGTCACAACTGGTACTAGCAGGAGCAACCACATTGCTAACAGACCGAAACCTAAACACATCTTTCTTCAACCCTTCCAAAGAGGGTGACCCAAACCTATATCA	153	72.436	1018.93	63940	45	high	NA
Cryptotermes secundus	Blattodea	Kalotermitidae	Cryptotermes	numt-033	AAGCTACTGATTAGTGCCCCCATCACTAACACTTTTTTAACCAGAAGTATAGTAGAAAG	59	90	1018.93	63940	45	high	NA
Cryptotermes secundus	Blattodea	Kalotermitidae	Cryptotermes	numt-034	TATAGGTATCGCGCATGCCGGGGCATCCGTAGATTTAGCTATCTTCTCATTACA	54	90.741	1018.93	63940	45	high	NA
Cryptotermes secundus	Blattodea	Kalotermitidae	Cryptotermes	numt-035	CGAGCTGAACTCGGCCAACCAGGCCCTCTTAGTGGGACAGAGCAAGTTCAAAAACGTAATTGTAACGGTGCATGATTTCCTAACAGTCTTATTCATAGTAACACCAATTCTAATTACAGGATTCGG	126	74.803	1018.93	63940	45	high	NA
Cryptotermes secundus	Blattodea	Kalotermitidae	Cryptotermes	numt-036	TCATTACACTTGGCTGGTGTTTCTTCAATTTTAGTAGCAGTAAATTTTATTTCAACAATTAATATGAAA	69	81.944	1018.93	63940	45	high	NA
Cryptotermes secundus	Blattodea	Kalotermitidae	Cryptotermes	numt-037	CCCCGCGGGGGGAGGGGATCCAATTCTCTATCAACATTTATTT	43	95.349	1018.93	63940	45	high	NA
Cryptotermes secundus	Blattodea	Kalotermitidae	Cryptotermes	numt-038	ACTGACTTGCACATTTAATGTTAGAAGTTCCAGATATAGCTTTTCTACAAATAAACAGTTTAAGGTTTTGATTATTACCCACGTCACGAACTCTACTT	98	73.469	1018.93	63940	45	high	NA
Cryptotermes secundus	Blattodea	Kalotermitidae	Cryptotermes	numt-039	TTTTATCTTTGGTGATTGATCAGAAATGGTCAGTATTTGATTTAAGAATGTTAATT	56	83.929	1018.93	63940	45	high	NA
Coptotermes formosanus	Blattodea	Rhinotermitidae	Coptotermes	numt-001	AACACTATACTTCGTACTTGGTGCATGATCAGGTATAGTAGGAACATCCCTCAGAATGCTTATCCGAACAGAGTTAGGACAACCTGGATCTTTAATTGGAGATGACCAAATTTACAACATCATTGTCACAGCCCATGCATTTGTTATAATCTTCTTCATGGTTATACCAATCCTAATTGGAGGTTTTGGAAACTGACTAGTACCTCTAATACTTGGAGCACCAGACATAGCATTTCCACGAATAAACAACATAAGATTCTGATTACTCCCACCATCACTAACACTCCTACTTGCAAGTAGAGCAGTAGAAAGTGGAGCAGGGACAGGATGAACAGTATATCCCCCTCTCGCAAGAGGAATTGCACACGCTGGAGCATCCGTAGACTTAGCCATCTTCTC…	657	92.39	875.712	159654	10	high	909.54
Coptotermes formosanus	Blattodea	Rhinotermitidae	Coptotermes	numt-002	AACATTATACTTCGTGTTTGGTGCATGATCAGGTATGGTAGGAACATCTCTCAGAATGCTTATCCGAACAGAGCTAGGACAGCCCGGGTCTTTAATTGGAGACGACCAAATCTACAACCTTATTGTCACAGCCCATGCATTTGTTATAATCTTCTTCATGGTTATACCAATCCTAATTGGAGGTTTCGGAAACTGATTAGTACCTCTAATACTTGGAGCACCAGATATAGCATTCCCACGAATAAACAACATAAGATTCTGACTACTTCCACCATCACTAACACTCCTACTTGCAAGTAGAGCAGTAGAAAGCGGAGCAGGGACAGGATGAACAGTATATCCCCCTCTTGCAAGAGGAATTGCACATGCCGGAGCATCCGTAGACTTAGCCATCTTCTC…	656	90.868	875.712	159654	10	high	909.54
Coptotermes formosanus	Blattodea	Rhinotermitidae	Coptotermes	numt-003	TAATACTTGGAGCACCTGACATAGCATTCCCATGAATAAACAACATAACATTCTGACTACTCCCACCATCACTAACACTTCTACTTGCAAGTAGAACAGTAGAAAGCGTAGCAGGGGCAGGATGAACAGTTTATCCTCGCCTTGCACGAGGGATTGCACACGCCGGAGCATCCGTAGACCTAGCCATCTTCTCCCTCCACTTAGCAGGTGTATCATCAATCCTAGGTGCAGTAAACTTCATTTCAACAACAATCAACACAAAACCAAACAGCATAAAGTCCCATTATTTTTATGATCAGTCGCCATCACAGCAGTACCGCTTCTGCTGTCGCTTCCAGCATTAGCAGCAGCAGCAGCAGCAGCCACCATGCTACTAACCGCCCGTAACCTAAACACACC…	450	83.043	875.712	159654	10	high	909.54
Coptotermes formosanus	Blattodea	Rhinotermitidae	Coptotermes	numt-004	ACATTGTACCTCGTATTTGGTACCTGATCAGGTATAGCAGGTACATCTCTCAGAATACTTATCCGAACAGAACTGGGCAACCTGGATCTCTAATCGGGGGTGACCAAATCTACAGCGTTATTGCCACAGCCCACGCATTTGTTATAATCTTCCTCATGGTTATACCAATTCTAATCGGTGGATTTCGAAACTGATTAGTGCCTCTAATACTCGGAGC	217	82.569	875.712	159654	10	high	909.54
Coptotermes formosanus	Blattodea	Rhinotermitidae	Coptotermes	numt-005	AACTTTATATTTCATTTTTGGAATTTGAGCAGGAATGGTCGGAACTTCTTTAAGATTATTAATTCGAGCAGAATTAGGAACCCCCGGATCTTTAATTGGTGATGATCAAATTTATAATACTATTGTTACAGCTCATGCTTTTATTATAATTTTCTTTATAGTAATACCTATTATAATTGGAGGATTTGGAAATTGATTAGTACCATTGATATTAGGAGCTCCTGATATAGCTTTCCCTCGAATAAATAATATAAGTTTTTGACTTCTACCCCCCTCATTAACCCTTTTAATCTCTAGAAGAATTGTAGAAAATGGAGCAGGTACTGGCTGAACTGTTTACCCCCCTCTTTCTTCTAATATTGCTCATGGAGGTAGATCTGTTGATTTAGCTATTTTCTC…	659	72.079	875.712	159654	10	high	909.54
Coptotermes formosanus	Blattodea	Rhinotermitidae	Coptotermes	numt-006	AACATTATACTTCGTATTTGGCGCATAATCGGGTATAGTAGGAACATCCCTCAGAATACTTATCCGAACAGAACTGGGGCAGCCTGGATCTCTAATTGGAGACGACCAAATCTACAACGTTATCGTCACAGCCCATGCATTCGTTATAATCTTCTTCATGGTTATACCAATTCTAATTGGTGGATTCGGAAACTGATTAGTACCCCTAATACTTGGAGCGCCAGACGTAGCATTCCCACGAATAAACAACATAAGATTCTG	261	88.506	875.712	159654	10	high	909.54
Coptotermes formosanus	Blattodea	Rhinotermitidae	Coptotermes	numt-007	AACACTATGCGTTTTATTCGGTACCTGATCAGGAATAGCAGAAACGTCCCTCAGAATACTCATCCGAACAACCCGGATTCCTAATTGGAGACGACCAAATCTACAACGTCATCGTCACAGCCCACGCATTCGTTATATTTTTCTTCATGATTATGTCAATCCTAATCGCTGGATTCGGAAACTGTCTAGGACCTGTAATATTCGGAACGCCGGACGTAGCATTACCACAAATAAACTACATAAGATTTTGACTGCTTCCACCATCACTAACGCTTCTTGCTAGCAGACGAGTAGAAAGTGGGGCAGCAACGGGATGAACAGTCTGCCGTCCTCTTGCAAGAGGAACTGCCCACACCGGAGCATGCGTAGACCTAGCCATCTTCTCCCTAGAC	392	77.34	875.712	159654	10	high	909.54
Coptotermes formosanus	Blattodea	Rhinotermitidae	Coptotermes	numt-008	TTTGGTGCCTGAGCCGGAATAGTTGGAACTGGCCTTAGCATCTTAATCCGCACAGAATTAAGTGGGCCAGGAACCCTTCTAGAAGACGACCAGATTTACAATGTTGTTGTTACTGCACATGCTTTCGTAATAATTTTCTTTATAGTAATACCCGTAATAATTGGGGGATTTGGAAATTGACTTGTACCTTTAATAATTGGGGCCCCTGACATGGCCTTTCCCCGAATGAATAATATAAGCTTTTGACTTCTCCCCCCCTCCTTCCTCCTTCTTTTAATATCATCAGCAGTTGAGCATGGCGCTGGCACAGGATGAACCGTTTATCCCCCTCTGGCTGGTAATCTAGCCCACGCTGGAGCTTCCGTAGACCTCACTATCTTCTCACTCCATTTAGCAGGT…	635	70.938	875.712	159654	10	high	909.54
Coptotermes formosanus	Blattodea	Rhinotermitidae	Coptotermes	numt-009	AACGAATTCCACTATTTGTATGATCAGTTGCCATCACAGCATTACTACTGTTACTATCACTACCAGTACTAGCAGGAGCAATCACTATACTACTAACCGACCGTAACCTAAATACATCATTCTTCGACCCTGCAGGAGGAGGGGACCCAATTCTATATCAACATCTATTT	170	96.471	875.712	159654	10	high	909.54
Coptotermes formosanus	Blattodea	Rhinotermitidae	Coptotermes	numt-010	CCCACCCTTGCAAGAGTAACTGACCACGCAGGAGCATCTGTAGACCTGACCACATATTCCTTACATCTAGAAGGAGTGTCGGTCATCCTAGCAGCAGAAAACTCTGTGTCAACAACAATTAACATAAAATCAGAAAGTGCAATAACTGAACCAATCCCACTATTTGTACAACCAGTCACCATTACAGTCCTGCTACTGCTATCATCCCTACCAGTACCAGCGGGACCGATCGCTGTACTTGCCGCAACCTAAACACATCTTTCTTTGATTCCGCAGGAGCAGAAGACCCAACCCTATACCAGCACTTATT	310	73.502	875.712	159654	10	high	909.54
Coptotermes formosanus	Blattodea	Rhinotermitidae	Coptotermes	numt-011	TATCTCCCCCTTGCAAGAGGAATTGCCCACGCCGGAGCATCTGTAGACCTGGCCATGTTCTCCCTACATCTAGCAGAAGTGTCAACCATTCTAGGGGCAATAAACTTTATTTCAACAAAAATTAACATAAAACCAAA	137	83.942	875.712	159654	10	high	909.54
Coptotermes formosanus	Blattodea	Rhinotermitidae	Coptotermes	numt-012	TATACTTCGGATTTTCTGCCCGATCAGGAATAATCGGAACATCACTCGCAATACATATCGAAACAGAACAGCAGCAACCCTGATCCCTACGTGCGCATGACCACACTTATAGCGTCACTGTTACAGCTTCCGCTTTAATTTTCGTCGCGGTAAAAGGTCTGCAACTGGTTGCTTTGGCAACTGACTAGTAGCCCTAATACTTGGAGCACCACACATAGCATTCTCACGGATAAACAACGCAATGCACTTACTATTTCCGCCATAGCTAAAACTACTGTTTTCTAGCAGGACACTGCAGTGGCACAAGAGCAGTGTGAACAGAATCACTCTACCTTGCAAGAGTAACTTCCCACGCTGGAGGATTTGTAGACT	372	67.717	875.712	159654	10	high	909.54
Coptotermes formosanus	Blattodea	Rhinotermitidae	Coptotermes	numt-013	TATACTTTGTATCTGCTGCCTGATCAGGAATAGTCGCAACATCACTCATAACAGCCACCTGAAAAAAACGGCAGCAGCCCTAACCCCTACCTGGGCATGACCAAACCCACAGTGTAATCCTTACAGCCCAAGCCTTCACTTTAATTTTCTTCACAGTAAAACGGATCCAACTGGTTGATTTGGGAACTGACTAGTAGCTCTAACACTACACAGCAATCCCAAGAATAAGCAATGCAATATACTTATTACTTCTGTCATCATTAACTCTACTCCTTGCTAGCAGAACGGTACAGTGGCACAAGAACAGTGTGAACAGTATAACCTTACCTTGCAAGAGTAATTTAACACACTGGAGGACTTGTAGACT	367	66.929	875.712	159654	10	high	909.54
Coptotermes formosanus	Blattodea	Rhinotermitidae	Coptotermes	numt-014	TACTTCGCATTTTCTGCCTGATCCGGAATAATCAGAACATCACTCACAATACATATTGAAACAGAACACCAGCAACCCTGATCCCTACCTAAGCATGACCACACTTGCAGCGTTTCAGCCTTCCCTTTAATTTTCCTCCCGGTAAAACATCACCCTATTGGTTGATTTGGAAACTGACTAGTAGCTCCAATACTTGGAGCACCACATGCATCATTCCCATGAATAAACAATGCAATACACTTATTATTTCCACCATTGCTAAATCTACTGCTCACTAGCAGAACACTGCAGTGGCACAAGAGCAGTGTTAACAGTACAACTTTACCTTGCAAGAGTAATTTCCAATGCTGGAGGATTTGTAGACT	365	64.908	875.712	159654	10	high	909.54
Coptotermes formosanus	Blattodea	Rhinotermitidae	Coptotermes	numt-015	TCCCTACACCTAGTGGGTGTATCTTCAATCCTAGGAGCAGTAAACTTCATTTCAAGAACAATCAACATAGAGCCAAAAAAACATAAAACCCGAACGAATCCCACTTTGTA	110	85.714	875.712	159654	10	high	909.54
Coptotermes formosanus	Blattodea	Rhinotermitidae	Coptotermes	numt-016	AATCGGTTGATTTGGAAACGGACTAATAGTTCCAATACTTGGGGCACCACACATAGCTTTTCCACGAATAAACAACACAATATACTTCTTACTACCGCCATCGCTATCCCTACTGCTTGCGAGTAGAACAGTA	133	75.94	875.712	159654	10	high	909.54
Coptotermes formosanus	Blattodea	Rhinotermitidae	Coptotermes	numt-017	ACTACGTCATCGTGACAGCACACGCCTTCGGTTCAATTTTCTTGGCGGTAAAACCCCTTCAATCGGTTGATTTGGAAGCTGACTAATAGCTCTAATACTTGGAGCACCATACGTAGCATTTCCACGAATAAACAACACAACATATTTCTTACTACCGCCGTCGCTATCCCTACCGCTTGCGAGCAGAACAGTA	193	71.134	875.712	159654	10	high	909.54
Coptotermes formosanus	Blattodea	Rhinotermitidae	Coptotermes	numt-018	TATACTTCGTATTTGCTGCCTGATCACGAATAACCGGAACATCATTCACAATAGCTAACTGAAAACAGAATCAGCAACTCCGACTCCTAACTGAACACGACCACAGGTACATCGTCATCCACTCAGCCCACGCCTTCGGTTTAATTTTCTTCGCGATAAAACGGGTGCAACTGGTTGCTTTGGAAACTAATAGCCCTAATACTTGGTGCACCATGCATAGCAATCCCACGCATACACGAC	240	68.421	875.712	159654	10	high	909.54
Coptotermes formosanus	Blattodea	Rhinotermitidae	Coptotermes	numt-019	ACCACTAACTGATCGCAATCTAAACACATCCTTCTTCGACCCGGCAGGCGAAGGAGATCCCATCCTATAGCAACAATTATT	81	82.716	875.712	159654	10	high	909.54
Coptotermes formosanus	Blattodea	Rhinotermitidae	Coptotermes	numt-020	TATACTTCGTGTTTGCTACCCAATCAGGAATAGTCGGAACATCACTCAGAATACTAATCTGAACAACAGCCGCCCTTATCTCTACACGGGCACGACCTAACCTACAGAGTCATCGTTACAACTGACACTTTCGTTTTAATTTGCTTCGAGGTAATACGGGTCCAATTCATTGACTTCGAAACTGACTAGCAGCCCTGATAATTGGTCCGACACACATAATAGCTCCACGAACAAACAAC	239	67.755	875.712	159654	10	high	909.54
Coptotermes formosanus	Blattodea	Rhinotermitidae	Coptotermes	numt-021	TATACTTCGTCTTTGCTGCCTAATCAGTAATAGTACGAACATCACTCAGAATACCAATCTGGAAAGCAGACACCCTCATTTCTACATGGGCACGACCTAACCTACAGCCTCACCGTTACCTCCCACGCTATCATTTTAATTTGCTTCACGGTAAAACTGATCCAATTCGTTAATTTCGAAACTGACTAGTAACCCTGAT	199	68.78	875.712	159654	10	high	909.54
Coptotermes formosanus	Blattodea	Rhinotermitidae	Coptotermes	numt-022	TATACTTCGTCTTTGCTGCCTAATCAGTCATAGTCCGAACATCACTCAGAATACCAATCTGGAAAGCAGACACCCTCATTTCTACATGGGCAAGACCTAACCTACAGCCTCACCGTTACCTCCGACGCTATCATTTTAATTTGCTTCACGGTAAAACAAAGCCAATTCGTTGATTTCGAAACTGACTAGCAACCCTGAT	199	66.829	875.712	159654	10	high	909.54
Coptotermes formosanus	Blattodea	Rhinotermitidae	Coptotermes	numt-023	AATCGGTTGATTTGGAAACTGGCTAATAGCTCAAATACTTGGAGCACCACGCGTAGCATTTCCACGAATAAACACAATATACTTCTTACTACCGCAATCGCTATCCCTACTGCTTGCGAGTAGAACAGTACAGCAGCACACGTAGAGTATGAAAAGCATAACCTCACCTTGCGAGACTAATTTCCCACGC	190	69.744	875.712	159654	10	high	909.54
Coptotermes formosanus	Blattodea	Rhinotermitidae	Coptotermes	numt-024	AATCGGTTGATTTGGAAACTGGCTAATAGCTCAAATACTTGGAGCACCACGCGTAGCATTTCCACGAATAAACACAATATACTTCTTACTACCGCAATCGCTATCCCTACTGCTTGCGAGTAGAACAGTACAGCAGCACACGTAGAGTATGAAAAGCATAACCTCACCTTGCGAGACTAATTTCCCACGC	190	69.744	875.712	159654	10	high	909.54
Coptotermes formosanus	Blattodea	Rhinotermitidae	Coptotermes	numt-025	TACACTTCGTCTTTGCTGCCTAATCAGTAATAGTCGGAACATTTCTCAGAATACCACTCTGAACAGCAGCTACCCTTATCTCTATATGGGCACGACCTAACCCACAGCGTCGTCGTCACTTCTGACGCTATCATTTTAACTTGCTTCACGGTAAAACGGATCCAATTCGTTGATTTCGAAACTGACTAGTAGCCCTGATAATAGGAATGCAACACATAATACCCTCACGCATAAACAAC	239	67.068	875.712	159654	10	high	909.54
Coptotermes formosanus	Blattodea	Rhinotermitidae	Coptotermes	numt-026	TACACTTCGTCTTTGCTGCCTAATCAGTAATAGTCGGAACATTTCTCAGAATACCACTCTGAACAGCAGCTACCCTTATCTCTATATGGGCACGACCTAACCCACAGCGTCGTCGTCACTTCTGACGCTATCATTTTAACTTGCTTCACGGTAAAACGGATCCAATTCGTTGATTTCGAAACTGACTAGTAGCCCTGATAATAGGAATGCAACACATAATACCCTCACGCATAAACAAC	239	67.068	875.712	159654	10	high	909.54
Coptotermes formosanus	Blattodea	Rhinotermitidae	Coptotermes	numt-027	GATTTGGAAACTGACCAATAGCTCCAATACTTGGAGCACAACACATAGCATTTGCACAAATAAACAACACAATATATTTCTTACTACTGCCATCGCTATCCTTACTGCTTGCAAGCAGAAAAGTA	125	72.656	875.712	159654	10	high	909.54
Coptotermes formosanus	Blattodea	Rhinotermitidae	Coptotermes	numt-028	GTTATGATCTTCTTCGTGGTTATACCAATCCTAATTGGTGGATTTGGAAACTGATTGGTA	60	83.333	875.712	159654	10	high	909.54
Coptotermes formosanus	Blattodea	Rhinotermitidae	Coptotermes	numt-029	ATCTATACATGGGCACGACCTAGCCTACATCGTCATCGTCACATCCCACGCTTTCGTTTTAATTTGATTCGCGGTAAAACGGATCAAATTCGTTGACTTCGAAACTGACTAGTAGCCCTGATAATTGCAACGCCACATAATAGCCCCACGAATAAACA	158	69.753	875.712	159654	10	high	909.54
Coptotermes formosanus	Blattodea	Rhinotermitidae	Coptotermes	numt-030	GTTATTGTTACAGCCCATGCCTTCGCTTTAATTTTCCTCGTGGTAAATCAGATCTAATTGGTTGATTTGGAAACTAATAGTCCAACACTTTTTGAGCAGAACATTTAGCATTCCCACCAATAAACAAC	128	71.97	875.712	159654	10	high	909.54
Coptotermes formosanus	Blattodea	Rhinotermitidae	Coptotermes	numt-031	TATTACTAACCGGCCGTAACATAAATGTACTTTTCTTCGACCCAGCAGGATGAGGTGTTTCTAATTTTATATCAACAC	78	78.205	875.712	159654	10	high	909.54
Coptotermes formosanus	Blattodea	Rhinotermitidae	Coptotermes	numt-032	AACGTCATCGTGACAGCATATCCCTTCCGTTCAATTTTCTTCGTGGTAAAACCCCTTCAATCGGTTGATTTGGAAACTAATAGCTCAAATTCTTGGAGCACCACACATAGCATTTCCACGAATAAACAACA	131	70.588	875.712	159654	10	high	909.54
Coptotermes formosanus	Blattodea	Rhinotermitidae	Coptotermes	numt-033	AGCAATTAGCATATTCTAACTGACCACAACCTAAATACACGCTTCTTTGATCCAGTTGGAGGGAGAGACCCAATTCTGTATCAGTACGTATT	92	75.269	875.712	159654	10	high	909.54
Coptotermes formosanus	Blattodea	Rhinotermitidae	Coptotermes	numt-034	TACACTTCGTCTTTCCTGCCTAATCAGTAATAGTCGGGAACATCTCTCAGAATACCACTCTGAACAGCAGCCACCCTCATCTCTACATGGGCAAGACATAACCCACACCCTCATCGTTACATCTGACGCTCTCGTTTTAATTTGCTTCGCAGTAAAACTGATCCAATTCGTTCACTTCGAAACTGACTAGTA	192	67.172	875.712	159654	10	high	909.54
Coptotermes formosanus	Blattodea	Rhinotermitidae	Coptotermes	numt-035	GATTTGGAAACGGAATAATAGCTCCAATACTTGCAGCACTACACGTAGCATATCCACGAATAAACACAATATATTTCTTACTACCGCCATCGCTATCCCTACCGCTTGCGAGCAGAACAGTA	122	70.4	875.712	159654	10	high	909.54
Coptotermes formosanus	Blattodea	Rhinotermitidae	Coptotermes	numt-036	TACACTTCGTCTTTCCTGCCTAATCAGTAATAGTCGGGAACATCTCTCAGAATACCACTCTGAACAGCAGCCACCCTCATCTCTACATGGGCAAGACATAACCCACACCCTCATCGTTACATCTGACGCTCTCGTTTTAATTTGCTTCGCAGTAAAACTGATCCAATTCGTTCACTTCGAAACTGACTAGTA	192	67.172	875.712	159654	10	high	909.54
Coptotermes formosanus	Blattodea	Rhinotermitidae	Coptotermes	numt-037	AAATACACCACATTTTGACCCAGCAGGAGCAGGAGACCCAATCTTATAACAACA	54	83.333	875.712	159654	10	high	909.54
Coptotermes formosanus	Blattodea	Rhinotermitidae	Coptotermes	numt-038	GATTTGGAAACGGAACAATAGCTCCAATACTTGGACCACTACACGTCGCATATCCACGAATAAACACAATATATTTCTTACTACCGCCATCGCTATCCCTACTGCTTGCGAGCAGAACAGTA	122	70.4	875.712	159654	10	high	909.54
Coptotermes formosanus	Blattodea	Rhinotermitidae	Coptotermes	numt-039	AACACTACACTTCGTGTTCGGTGCTTGATTAGGAATAGTAGGAACAT	47	85.106	875.712	159654	10	high	909.54
Zootermopsis nevadensis	Blattodea	Termopsidae	Zootermopsis	numt-001	CTGAACAAATACCTTTATTTGTATGAGCAGTAGTTATTACAGCCATTTTATTACTACTATCACTACCAGTACTAGCTGGAGCTATTACAATACTATTAACTGATCGAAACTTAAACACATCTTTTTTTGATCCAGCAGGAGGGGG	145	86.897	485.009	22794	98	high	NA
Zootermopsis nevadensis	Blattodea	Termopsidae	Zootermopsis	numt-002	GAGACGATCAAATTCATAATTTAATTATAAGAGCCCATACATTTATCATAGTTTCCTTTACAGCAATAATTGTTTCAATTGGAGGATTCGTAAATTCATTAGTACCCTTAATATTAAGAGCATCTAACATAGCTTTCCCTAGAGTAAATAATATGAGATTTTG	163	69.325	485.009	22794	98	high	NA
Zootermopsis nevadensis	Blattodea	Termopsidae	Zootermopsis	numt-003	AATCGTAACAGCGCACGCATTTATCATGATCTTGTTCACAGTAACACCCATTCTAATTTGGCGGTTCGGAAACTG	75	80	485.009	22794	98	high	NA
Zootermopsis nevadensis	Blattodea	Termopsidae	Zootermopsis	numt-004	AACTTCACTCAGAATATTAATTCTTGCAGCTTTAGCTCAAACCGAGCTCCTTATTGTAGATGATCACGTTTACAGCGTAATCGTATCAGACCGTGCATTTATCATAA	107	74.074	485.009	22794	98	high	NA
Zootermopsis nevadensis	Blattodea	Termopsidae	Zootermopsis	numt-005	AACTTCACTCAGAATATTAATTCTTGCAGCTTTAGCTCAAACCGAGCTCCTTATTGTAGATGATCACGTTTACAGCGTAATCGTATCAGACCGTGCATTTATCATAA	107	74.074	485.009	22794	98	high	NA
Zootermopsis nevadensis	Blattodea	Termopsidae	Zootermopsis	numt-006	TGATCCAGCAGGAGGGGGAGACCCAATTCTATACCAACATTTATTT	46	89.13	485.009	22794	98	high	NA
Zootermopsis nevadensis	Blattodea	Termopsidae	Zootermopsis	numt-007	TATCATTACCAGTTATAGCTGGACCTACCACAATATTATTAATTGATCGATACTTAAATACATCATTTGCTGACC	75	77.333	485.009	22794	98	high	NA
Zootermopsis nevadensis	Blattodea	Termopsidae	Zootermopsis	numt-008	TTTGGCGCATGAGCACGTACAGTAGGAGCTTCGCGTAGAATATTAATTTGTACAGAGTTGGTCAACCAAGGCCACTTATTGGAGATGATCAAAGTTAGAATGTGACGTCACGGCTCATACATT	123	71.2	485.009	22794	98	high	NA
Zootermopsis nevadensis	Blattodea	Termopsidae	Zootermopsis	numt-009	TACTATCACTACCAGCTCTAGCAGGAGCCATCACAATACTAACAAATGACTGAAA	55	81.818	485.009	22794	98	high	NA
Zootermopsis nevadensis	Blattodea	Termopsidae	Zootermopsis	numt-010	ATAGTAGAAAGTGGTGCTTGAACCAAATGAACAGTGTATCCCTGTTAGCAAAAGGAA	57	81.034	485.009	22794	98	high	NA
Zootermopsis nevadensis	Blattodea	Termopsidae	Zootermopsis	numt-011	ATAGTAGAAAGTGGTGCTTGAACCAAATGAACAGTGTATCCCTGTTAGCAAAAGGAA	57	81.034	485.009	22794	98	high	NA
Zootermopsis nevadensis	Blattodea	Termopsidae	Zootermopsis	numt-012	CAGGAGCTATAACCATACTATTAACTGATCGAAACTTAAACAC	43	86.047	485.009	22794	98	high	NA
Zootermopsis nevadensis	Blattodea	Termopsidae	Zootermopsis	numt-013	TTTTATGAGCAGTAACTATCACAGTCCTATTACTAGTACTGTGATAGTATTAATAGTATTAGCCGGAGCCATCGCCATTTTCTTACCGAACGAACCCTAAATACATCATCTTTCGACCTAGCCGGATGGGGAGACCCTATTTTATACCA	149	68	485.009	22794	98	high	NA
Apoderus coryli	Coleoptera	Attelabidae	Apoderus	numt-001	AACCCTCTAGTTCATCTTCGGAGTATGATCAGGAATAGTGGGAACGTCTCTAAGATTAATTATTCGGACAGAATTGGGAAACCCTGGTTCACTAATTGGAAATGATCAAATTTATAATGTTATCGTAACTGCTCACGCTTTCATTATGATTTTCTTCATAGTTATGCCAATTATAATTGGGGGATTTGGGAACTGATTAGTTCCCCTTATATTAGGAGCACCTGATATAGCCTTCCCTCGAATAAATAATATGAGATTTTGACTTTTATCTCCCTCCTTAAGACTTCTCATTATGAGAAGAATAGTAGAAACAGGAGCTGGGACCGGTTGAACTGTTTATCCCCCTCTCTCATCTAATATTGCCCATGGGGGATCATCTGTTGATTTGGCCATTTTCAG…	658	95.137	428.056	15031106	59	high	NA
Apoderus coryli	Coleoptera	Attelabidae	Apoderus	numt-002	CTCTCTCATCTAATATTGCTCATGGAGGATCATCTGTTGATTTGGCCATTTTCAGGCTTCATCTAGCGGGAATCTCATCAATTCTCGGAGCTGTGAATTTTATTTCAACCATAATCAATATACACCCTGTTGGAATAAACCCTGATCAAATGCCGTTATTCACTTGAGCAGTAGCCTTAACAGCCCTTCTCCTCATACTTTTCCTCCCTGTATTAGCCGGAGCTATTACCATACTTTTAACAGATCGTAATATCAACACATCCTTCTTCGACCCAGCCGGAGGGGGAGACCCGATTCTCTACCAACATTTATTT	314	93.949	428.056	15031106	59	high	NA
Apoderus coryli	Coleoptera	Attelabidae	Apoderus	numt-003	AATATGAGATTTTGACTTTTACCTCCCTCCTTAAGACTTATTCGCATTATGAGAAGAATAGTAGAAACAGGAGCTGGGACCGGTTGAACTGTTTATCCCCTTCTCTCATCTAATATTGCCCATGGAGGATCATCTGTTGATTTGGCCATTTTCAGGCTTCCTCTAGCGGGAATCTCACCAATTCTCGGAGCTGTAAACTTCATTTCAACCATAATCAATATACACCCTGTTGGAATAAACCCTGATCAAATGCCATTATTCACTTGAGCAGTAACTTTAAC	281	94.662	428.056	15031106	59	high	NA
Apoderus coryli	Coleoptera	Attelabidae	Apoderus	numt-004	AATAAATAATATAAGATTCTGACTTTTACCTCCTTCTTTAAGACTTCTCATTATGAGAAGAATAGTAGAAATAGGAGCTGGGACTGGTTGAACTGGTTATCCCCCTCTCTCATTCAATATTGCCCATGGGGGCTCGTCTGTTGATTTGGCCATTTTTAGACTTCATTTAGCAAGAATCTCATCGATTCTTGGTTTATTTCAACCATAACCAATATACACCCTGTTGGAATAAGCCCTGATCAAATACCCCTATTTACTTGAGCAGTAGCTTCAACAGCTCTGCTGCTTATACTTTCATTACCTGTATTGGCAGGGGCTATTATTATACTACTCACACATCGTAATATCAATACATCATTTTTTGACCCTGC	371	83.202	428.056	15031106	59	high	NA
Apoderus coryli	Coleoptera	Attelabidae	Apoderus	numt-005	TCGAACAGAATTGGGAAACCCTGGTTCACTAATTGGAAATGATCAAATTTATAATGTTATCGTAACTGCTCACGCTTTCATTATGATTTTCTTCATGGTTATGCCAATTATAATTGGGGGATTTGGGAACTGATTAGTTCCCCTTATATTAGGAGCACCTGATATGGCCTTTCCTCGAATAAATAATATGAGATTTTGACTTTTACCTCCCTGCTTAAGACTTATCATTATGAGAAGAATAGTAGAAACAGGAGCTGGGACCGGTTGAACTGTTTATCCCCCTCTCTCATCTAATATTGCCCATGGAGGATCATCTGTTGGTTTGACCATTTTCAGGCTTCATCTAGCGGGAATCTCATCAATTCTCGGAGCTGTAAACTTTATTTCAACCATAATCAA…	551	95.1	428.056	15031106	59	high	NA
Apoderus coryli	Coleoptera	Attelabidae	Apoderus	numt-006	AACCCTCTACTTCATCTTCGGAGTATGATCAGGAATAGTGGGAACGTCTCTAATTATTCGAACAGAATTGGGAAACCCTGGTTCACTAATTGGAAATGATCAAATTTATAATGTTATCGTAACTGCCGACGCTTTCATTATGATTTTCTTCATAGTTATGCCAATTATAAGTGGGGGATTTGGGAACTGATTAGTTCCTCTTATATTAGGAGCACCTGATATGGCCTTTCCTCGAATAAATAATATCAGATTTTGACTTTTACCTCCTTCCTTAAGACTTCTCATTATGAGAAGAATAGTAGAAACAGGAGCTGGGACCGGTTGAACTGTTTATCCCCCTCTCTCATCTAATATTGCCCATGGGGCAATATCAATT	376	93.979	428.056	15031106	59	high	NA
Apoderus coryli	Coleoptera	Attelabidae	Apoderus	numt-007	AACCCTCTACTTCATCTTCGGAGTATGATCAGGAATAGTGGGAACGTCTCTAAGATTAATTATTCGGACAGAATTGGGAAACCCTGGTTCACTAATTGGAAATGATCAAATTTATAATGTTATCGTAACTGCTCACGCTTTCATTATGATTTTCTTCATCGTTATGCCAATTATAATTGGGGGATTTGGGAACTGATTTGTTACCCTTATATTAGGAGCTCCTGATATGGCCTTTCCTCGAATAAATAATATGAGATTTTGACTTTTACCTCCCTCCTTAAGACTTCTCATTATGAGAAGAATAGTAGAAACAGGAGCT	319	97.492	428.056	15031106	59	high	NA
Apoderus coryli	Coleoptera	Attelabidae	Apoderus	numt-008	GGGGATTTGGGAACTGATTAGTTCCCCTTATATTAGGAGCACCTGATATCCTCGAATAAATAATATGAGATTTTGACTTTTACCTCCCTCCTTAAGACATCTCATTATGAGAAGAATAGTAGAAACAGGAGCTGGGACCGGTTGAACTGTTTATCCCCCTCTCTCATCTAATATTGCCCATGGGGGATCATCTGTTGAATTGGCCATTTTCAGGCTTCACCTAGCAGGAATCTCATCAATTCTTGGAGCGGTAAACTTTATTTCAACCATAATCAATATACACCCTGTTGGAATAAACCCTGATCAAATGCCATTATTCACTTGAGCAGTAGCTTTAGCAGCC	343	93.429	428.056	15031106	59	high	NA
Apoderus coryli	Coleoptera	Attelabidae	Apoderus	numt-009	TTCCCCTTATATTAGGAGCACCTGATATGGCCTTTCCTCGAATAAATAATATGAGATTTTGACTTTTACCTCCTTCCTTAAGACTTATCATTATGAGAAGAATAGTAGAAACAGGAGCTGGGACCGGTTGAACTGTTTATCCCCCTCTCTCATCTAATATTGCCCATGGGGGATCATCTGTTGATTTGGCCATTTTCAGGCTTCATCTAGCAGGAATCTCATCAATTCGCGGAGCTGTAAACTTTATTTCAACCATAATCAATATACACCCTGTTGGAATAAACCCTGATCAAATGCCATTATTCACTTGAGCAGTAGC	319	96.238	428.056	15031106	59	high	NA
Apoderus coryli	Coleoptera	Attelabidae	Apoderus	numt-010	AACCCACTACTTCATCTTCGGAGTATGATCAGGAATAGTGGGAACGTCTCTAAGATTAATTATTCTAACAGAATAGGAAACCCTGGTTCACTAATTGGAAATGATCAAATTTATAATGTTATCGTAACTGCCCACGCTTTCATTATAATTTTCTTCATAGTTATGCCAATTATAATTGGGGGATTTGGGAACTGATTAGTTCCCCTTATATTA	213	95.794	428.056	15031106	59	high	NA
Apoderus coryli	Coleoptera	Attelabidae	Apoderus	numt-011	TGGCCATTTTCAGGCTTCATCTAGCAGGAATCTCATCAATCCTCGGAGCTGTAAACTTTATTTCAACCATAATCAATATACACCCTGTTGGAATAAACCCTGATCAAATGCCATTATTCACTTGAGCAGTAGCTTTAACAGCCTTACTCCTTATACTTTCCCTCCCTGTATTGGCAGG	178	92.135	428.056	15031106	59	high	NA
Apoderus coryli	Coleoptera	Attelabidae	Apoderus	numt-012	GGACTGGGTAAACGGTTTATCCCCCTCGCTCATCTAATATTGCCCACGGAGGCTCATCTGTTGATTTGGCGATTTTTAGACTTCATCTAGCAAGAATCTCATCGATTCTTGTGGCTGTAAATTTTATATCAACCATAACCAATAACCACCCTGTTGGAATAAACCCTGACCAAAT	175	86.857	428.056	15031106	59	high	NA
Apoderus coryli	Coleoptera	Attelabidae	Apoderus	numt-013	CCTTCTACTTTGTCTTCGGAATCTGATCAGGAACGTCCCTCAGATTAATTATTCGAACAGAATTGGAAATGATCATACTTATAATGTTATCGTAACTGCCACGCTTTGATTATAATTTTTTTCATTGTTATACCTATTATAATTGTGGGATTTGGGACCGGATTAGTTCCACTAATTCCTCGAATAAACAATACGAGATTCTGACTTGAGAGCTGGTTGAGCTGTATTTATATCCCATCTCTCCTCGATTATTGTTCATGGTGAATCATCTATTGATTTGGCTATTTTTAGACTACGTCTAGCCGGAATCTCATCGATTCTAGGGGCTATAAATTTTATTTAAACCATAGCCAAGATAATATGGAATAAATTCTGATCAAATCAAATTAATTTACTTGA…	431	65.688	428.056	15031106	59	high	NA
Apoderus coryli	Coleoptera	Attelabidae	Apoderus	numt-014	TAATTTTCTTCATGGTTATGCCAATTATAATCGGGGGATTTGGGAACTGGTTAGTTCCCCTTATATTAGGAGCACCTGATATGGCCTTTCCTCGAATAAATAATATGAGATTTTGACTTTTACCTCCCTCCTTAAGACTTCTCATTATGAGAAGAATAGTAGAAACAGGAGCTGGGACCGGTTGAACTGTTTATCCCCCTCTCTCATCTAATATTGCCCATGGGGGATCATCTGTTGATTTGGCCATTTTCAGGCTTCATCTGGCGGGAATCTCATCAATTCTCGGAGCTGTGAATTTCATTTCAACCATAATCAATATACACCCTGATCAAATGCCGTTATTCACTTGAGCAGTAGCCTTAACAGCCCTTCTCCTTATACTCTCCCTACCTGTATTAG…	497	94.141	428.056	15031106	59	high	NA
Apoderus coryli	Coleoptera	Attelabidae	Apoderus	numt-015	CCGGAGGGGGAGACCCCATCCTCTACCAGCATTTATTT	38	92.105	428.056	15031106	59	high	NA
Apoderus coryli	Coleoptera	Attelabidae	Apoderus	numt-016	AATTGAAAATGATCAAATTTATAATGTTATCGTAACTGCCCACGCTTTCATTATAATTTTCTTCATAGTTATGCCAATTATAATTGGGGGATTTGGGAACTGATTAGTTCCCCTTATATTAGGAGCACCTGATATGGCCTTTCCTCGAATAAATAATATGAGATTTTGACTTTCACCTCCTTCTTTAAGACTTCTCATTATGAGAAGAATAGTAGAAACAGGGGCTGGGACTGGTTGAACTGTTTATCCCCCTCTCTCATCTAATATTGCCCATGTGGGGATCATCTGTTGATTTGGCCATTTTCAGGCTCCATCTAGCAGGAATCTCCTCAATTCTTGGAGCTGTAAACTTTATTTCAACCATAATCAATATACACCCTGTTGGAATAAATCCTGATC…	566	91.343	428.056	15031106	59	high	NA
Apoderus coryli	Coleoptera	Attelabidae	Apoderus	numt-017	ACTTCATCTTCGGAGTATGATCAGGAATAGTGGGAACATCTCTAAGATTAATTATTCGAACAGAATTGGGAAACCCTGGTTCACTAATTGGAAATGATCAGATTTATAATGTTATCGTAACTGGCCACGCTTTCATTATGATTTTCTTCATAGTTATGCCAATTATAATTGGGGGATTTGGGAACTGATTAGTTCCCCTTCTATTAGGACCACCTGATATGGCCTTTCCTCGAATAAATAATATGAGATTTTGACTTTTGAGAAGAATAGTAGAAACAGGAGCTGGGACCGGTTGAACTGTTTATCTTCCTCTCTCATCTAATATTGCCCATGGGGGATCATCTGTT	347	88.503	428.056	15031106	59	high	NA
Apoderus coryli	Coleoptera	Attelabidae	Apoderus	numt-018	GGTGCTGTAAATTTTATTTCAACCTTAATCAATATACACCCTGTTGGAATAAACCCCAATCAAATACCATTGTTCACTTGAGCAGTAGCTTTAACAGCCTTACTTCTTATACTTTCACTCCCTGTATTGGCATGAGCTATTACCATACTTCTGACAGATCGTAATATCAACACATCATTCTTCG	184	85.326	428.056	15031106	59	high	NA
Apoderus coryli	Coleoptera	Attelabidae	Apoderus	numt-019	AAATGATCAAATTTATAATGTTATCGTAACTGCCCACGCTTTCATT	46	97.826	428.056	15031106	59	high	NA
Apoderus coryli	Coleoptera	Attelabidae	Apoderus	numt-020	GGAATAGTGGGAACGTCTCTAAGATTAATTATTCGAACAGAATTGGGAAACCCTGGTTTACTAATTGGAAATGATCAAATTTATAATGTTATCGTAACTGCCCACGCTTTCATTATGATTTTCTTCATAGTTATGCCAATTATAATTGGGGGGTTTGGGAACTGATTAGTTCCCCTTATATTAGGAGCACCTGATATGGCCTTTCCTCGAATAAATAATATGAGATTTTGACTTTTGCCTCCCTCCTTAAGACTTCTCATTATGAGAAGAATAGTAGAAACAGGAGCTGGGACCGGTTGAACTGTTTATCCCCCTCTCTCATCTAATATTGCCCATGGAGGATCATCTGTTGATTTGGCTTCATCTAGCGGGAATCTCATCAATTCTCGGAGCTGTAAA…	495	94.071	428.056	15031106	59	high	NA
Apoderus coryli	Coleoptera	Attelabidae	Apoderus	numt-021	AACCCTCTACTTCATCTTCGGAGTATGATCAGGAATAGTGGGAACGTCTCTAAGATTAATTATTCGAACAGAATTGGGAAACCCTGGTTCACTAATTGGAAATGATCAAATTTATAATGTTATCGTAACTGCCCACGCTTTCATTATAATTTTCTTCATGGTGATGCCAATTATAATTGGGGGATTTGGGAACTGATTAGTTCCCCTTATATTAGGAGCACCTGATATGGCCTTTCCTCGAATAAATAATATGAGATTTTGACTTTAACCTCCTTCCTTAAGACTTCTCATTATGAGAAGAATAGTAGAAACAGGAGCTGGGACCGGTTGAACTGTTTATCCCCCTCTCTCATCTAATATTGCCCATGGGGGATCATCTGTTGATTTGGCCATTTTCAG…	452	96.46	428.056	15031106	59	high	NA
Apoderus coryli	Coleoptera	Attelabidae	Apoderus	numt-022	CTTCATCTTCGAAGTATGATCAGGAATAGTGGGAACGTCTCTAAGATTAATTATTCGAACAGAATTAGGAAACCCTTGTTCACTAATTGGAAATGATCAAATTTATAATGTTATCGTAACTGCCCACGCTTTTATTATAATTTTCTTCACAGTTATGCCAATTATAATTAGGGGATTTGGGAACTGATTAGTTCCTTTCCTCGAATAAATAATATGAGATTTGACTTTTACCTCCTTCTTTAAGACTTCTCATTATGAGAAGAATAGTAGAAACAGGGACTGGGAGTGGTTGAACTGTTTATCCCCCTCTCTCATCTAATATTGCCCACGGAGGATCATCTGTTGATTTGGCCATTTTTTAGGCTTCATCTAACAGGAATCTCCTCAATTCTTGGAGCT…	431	88.043	428.056	15031106	59	high	NA
Apoderus coryli	Coleoptera	Attelabidae	Apoderus	numt-023	AACCCTCTACTTCATCTTCGGAGTATGATCAGGAATAGTGGGAACGTCTCTAAGATTAATTATTCAAACAGAATTGGGAAACCCTGGTTCACTAATTGGAAATGATCAAATTTATAATGTTATCGTAACT	130	97.692	428.056	15031106	59	high	NA
Apoderus coryli	Coleoptera	Attelabidae	Apoderus	numt-024	ATAATTGGCGGGTTTGGGAACTGATTAGTTCCCCTTATATTAGGAGCACCTGATATGGCCTTTCCTCGAATAAATAATATGAGATTTTGACTTTTACCTCCCTCCTTAAGACTTCTCATTATGAGA	126	97.619	428.056	15031106	59	high	NA
Apoderus coryli	Coleoptera	Attelabidae	Apoderus	numt-025	AAAGCCTGATCAAATACCATTATTCACTTGAGCAGTAGCTTTAACAACCTTACTTCTTATACTTTCACTTCCTGTATTAGCAGGAGCTATTACCATACGTCTGACAGATCGTAATATCAATACATCATTCTTTGATTCAGCTGGAGGGGGAGACCCTATTCTCTACCAGCATTTATTT	178	83.146	428.056	15031106	59	high	NA
Apoderus coryli	Coleoptera	Attelabidae	Apoderus	numt-026	AAATCCTGATCAAATACCATTCTTCACGTGAGCAGTAGCTTTAACAGCCTTACTTCTTACACTTTCACTCCCTGTATTGGCAGGAGCTATTACTATACTTCTGACAGATCGTAATATCAACACATCATTCTTTGATCCAGCTGGAGGGGGAGACCCTATTCTCTACCAACATTTAT	176	82.955	428.056	15031106	59	high	NA
Apoderus coryli	Coleoptera	Attelabidae	Apoderus	numt-027	GGAACGTCCTTCAGATCACTTATTCGAACAGAACTGGGAAACCCTGGCTTACTAATTGGAAATGATCAAATTTATAATGTTATCGTAACTGCCCACGCTTTCATTATAATTTT	113	91.15	428.056	15031106	59	high	NA
Apoderus coryli	Coleoptera	Attelabidae	Apoderus	numt-028	TGATATGGCCTTTCCTCGAATAAATAATATGAGATTTTGACTTTTACCTCCCTCCTTAAGACTTCTCAT	69	100	428.056	15031106	59	high	NA
Apoderus coryli	Coleoptera	Attelabidae	Apoderus	numt-029	AACACTCTACTTCATCTTCGGATTATGATCAGGAATAGTAGGAACGTCTCTCAGAGTAATTATTCGAACAGAA	73	90.411	428.056	15031106	59	high	NA
Apoderus coryli	Coleoptera	Attelabidae	Apoderus	numt-030	CTTGGAGCTGTAAACTTTATTTCAACCATAATCAATATACACCCTGTTGGAATAAA	56	94.643	428.056	15031106	59	high	NA
Apoderus coryli	Coleoptera	Attelabidae	Apoderus	numt-031	CGGAGTATGATCAGGAATAGTGGGAACGTTTCTAAGATTAATTATTCGAACAGAATTGGGAAACCCTGTTTCACCAATTGGAAATGATCAAATTTATAATGTTATCGTAACTGCCCACGCTTTCACCATTATTTTCTTCATAGTTATGCCAATTATAATTGGGGGATTTGGGAACTGATTAGTTCCCCTTATATTAGGAGCACCTGATATGGCCTTTCCTCGAAATAATAAAAAAATAATATGAGATTTTGACTTTTACCTCCCTATTTAAGACTTCTCATTATGAGAAGAATAGTAGAAACAGGAGCTGGGACCGGTTGAACTGTTTATCCCCCTCTCTCATCTAATATTGCCCATGGAGGATCATCTGTTGATTTGGCCATTTTCAGGCTTCATCTA…	501	94.012	428.056	15031106	59	high	NA
Apoderus coryli	Coleoptera	Attelabidae	Apoderus	numt-032	GAGTATGATCGGGAATAGTGGGAACGTCTCTAAGATTAATTATTCGGACAGAATTGGGAAACCCTGGATCACTAAATGGAAATGATCAAATTTATAATGTTATCGTAACTGCTCACGCTTTCATTATAATTTTCTTCATGGTTATACCAATTATAATCGGAGGATTCGGGAACTGATTAGTTCCCCTTATATTAGGAGCACCTGATATGGCCTTTCCTCGAATAAATAATATGAGATTTTGACTTTTACCTCCCTCCTTAAGACTTCTCATTATGAGAAGAATAGTAGAAACAGGGGCTGGGACCGGTTGAACTGTTTATCCCCCTCTCTCATCTAATATTGCCCATGGAGGATCATCTGTTGATATTGTTATTTATA	378	97.09	428.056	15031106	59	high	NA
Apoderus coryli	Coleoptera	Attelabidae	Apoderus	numt-033	AACCCTCTACTTCATCTTCGGAATCTGATCAGGAATAGTAGGAACGTCTCTCAGATTAATTATTCGAACATAATTGAGAAACCCTGGGTCACTAATTGGAAATGATCAAATTTATAATGTTATCGTAACTGCCCACGCTTTCATTATAATTTTCTTCATCGTTATGCCAGTTATAATTGGGGGATTTGGGAACTGATTAGTTCCCCTTATAGTAGTATTCCTCGAATAAATAATATGAGATTTTGACTTTTACCTCCTTCATTAAGACTTCTCATTATGAGAATAGAATAG	291	88.599	428.056	15031106	59	high	NA
Apoderus coryli	Coleoptera	Attelabidae	Apoderus	numt-034	TCATCTAATATTGCCCATGGAGGATCATCTGTTGATTTGGCCATTTTCAGGCTTCATCTAGCGGGAATCTCATCAATTCTCGGAGCTGTAAACTTTATTTCAACCATAATCAATATACACCCTGTTGGAATAAACCCTGATCAAATGCCATGTCATTTATATGTTCATTATTCACTTGAGCAGTAGCTTTAACAGCCTTACTCCTTATGCTTTCCCTCCCTGTATTGGCCGGAGCTATTACCATACTTTTAACAGATCGTAATATCAACACATCCTTC	278	87.05	428.056	15031106	59	high	NA
Apoderus coryli	Coleoptera	Attelabidae	Apoderus	numt-035	ATCTCATCAATCCTCGGAGCTGTAAACTTTATTTCAACCATAATCAATATACACCCTGTTGGAATAAACCCTGATCAAATGCCATTATTCACTTGCGCAGTAGCTTTAACAGCCTTACTCCTTATACTTTCCCTCCCTGTATTGGCAGGAGCTATTACCATACTTTTAATAGATCGTAAGAT	182	90.11	428.056	15031106	59	high	NA
Apoderus coryli	Coleoptera	Attelabidae	Apoderus	numt-036	GATCATTTGTTGAGTTGGCCATTTTTAGGCTTCATCTAGCAGGAATCTCCTCAATTCTTGGAGCTGTAAATTTTATTTCAACTATAATCAATATACACCCCGTTGGAATAAACCCTGATCAAATGCCACTATTCACTTGAGCAGTAGCTTTGACAGCCGTACTTCTTATACTTTCACTCCC	181	88.95	428.056	15031106	59	high	NA
Apoderus coryli	Coleoptera	Attelabidae	Apoderus	numt-037	TATCCCCCTCTTTCTTCAAATATTGCCCATGGCCCAATGGAGCATCTGTTGATCTGGCTATTTTTAATCGACATCTATCAGAAATCGCATCAATTCTCGAGGCTGTAAAGTTAATTTAAACTATAACCAATATACACTACATTGGAATAAATCCTGATCAAATGCCTCTATTTACTTGAGCAGTAGCTTTAACAGCCCTGCTCCTGATGGATTCATTACCTCTACTAGCAGGAGCTATCACGAT	244	79.508	428.056	15031106	59	high	NA
Apoderus coryli	Coleoptera	Attelabidae	Apoderus	numt-038	AACCCTCTAATTTACCTTCGGAATCTGATCAGTAATAAAAGGAACATCCCTCTGATTAATTATTCGAACAGAATTTGGAAACCCTGGCTCACTATTGGAAATGATCAAATTTATAATGTAACAGCCCACGATTTTATTATAATTTTTTTCATGGCTATTCTTACCAATTATAATTTGGGAACTGATTAGTTCCACTAATAATATAAAATAGTAAAATAGGGGTCCCTGATATGGTCTTTCCTCGAATACTAATATGATATTCTGACTTTT	270	75.874	428.056	15031106	59	high	NA
Apoderus coryli	Coleoptera	Attelabidae	Apoderus	numt-039	TTCAGGCTTCATCTAGCAGAAATCTCATCAATTCTTGGAGCTGTAAACTTTATTTCAACCATAATCAATATACACCCTGTTGGAATAAACCCTGATCAAATTCCATTATTCACTTAAACAGTAGCTTTAACAGCCTTACTCCT	143	90.909	428.056	15031106	59	high	NA
Apoderus coryli	Coleoptera	Attelabidae	Apoderus	numt-040	TAACTGCCACACTTTCATTATAATTTTTTTTACGGTTATACGAATTATAATTGGAGATTTGCAAACTGATTAGTTACACTAATATTGGGAGCTTTGATATGACCTTTCCTCGAACAAATAAAATAAGATTCGCACTTTTGTCCCCATCTTTAAGCCTTCTCATTATAAGACGGATAGTAGAAACAGGAGCTGTGCTGGTGGTTGAACTGTATATC	215	80.275	428.056	15031106	59	high	NA
Apoderus coryli	Coleoptera	Attelabidae	Apoderus	numt-041	TTATCGTAACTGCCCACGCTTTCATTATAATTCTTTTCATGGTTGTGGGATTTGGGAACTGATTAGTTCCTCTGATATTAGGAGCACCTGATA	93	80.556	428.056	15031106	59	high	NA
Apoderus coryli	Coleoptera	Attelabidae	Apoderus	numt-042	TAACAGATCGTAACATTAACATATCCTTCTTCGTTCCAGCTGGATGGGGAGACCCTCTTCTCTACCAGCATTTATTT	77	84.416	428.056	15031106	59	high	NA
Apoderus coryli	Coleoptera	Attelabidae	Apoderus	numt-043	ATTAGTCGGACAGAACTAGGAAACCACTAATTGGAAATGATCAAATTTATAATGTTATC	59	84.848	428.056	15031106	59	high	NA
Apoderus coryli	Coleoptera	Attelabidae	Apoderus	numt-044	ATGATCAGGAATAGTGGGAACGTCTCTAAGATTAATTATTCGAACAGAATTGGGAAACCCTGGTTCACTAATTGGAAATGATCAAAGTTATAATGTTATCGTAACTGCCCACGCTTTTATTATGATTTTCTTCATAGTTATGCCAATTATAATTGGGGGATTTGGGAACTGATTAGTTCCCCTTGTATTAGGAGCACCTGATATGGCCTTTCCTCGAATAAATAATATGAGATTTTGACTTTTACCTCCTTCCTTCAGACTTCTCATTATGAGAAGAATAGTAGAAACAGGAGCTGGGACTGGTTGAACTGTTTATCCCCCTCTCTCATCTAATATTGCCCATGGGGGATCATCTGTTGATTTGGCCATTTTCAGGCTTCATCTAGCAGGAATCTCATC…	422	95.024	428.056	15031106	59	high	NA
Apoderus coryli	Coleoptera	Attelabidae	Apoderus	numt-045	TTTCTTCATGGTTATGCCAATTATAATTGGGGGATTTGGGAACTGATTAGTTCCCCTTATATTAGGAGCACCTGCTATGGCCTTTCCTCGAATAAATAATATGAGATTTTGACTTTTACCTCCCTCCTTAAAACTTCTCATTAAGAGAAGAATAGTAGAAACAGGAGCTGGGACCGGTTGATCTGTTTATCCCCCTCTCTCATCTAATATTGCCCATGGAGGATCATCTGTTGATTTGGCCATTTTCAGGCTTCATCTAGCGGGAATCTCATTAATTCTCGGAGCTGTAAACTTTATTTTAACCATAATCAATATACACCCTGTTGGAATAAACCCTGATCAAATGCCATTATTCACTTGAGCAGTA	367	96.185	428.056	15031106	59	high	NA
Apoderus coryli	Coleoptera	Attelabidae	Apoderus	numt-046	CTTATATTAGGAGCACCTGATATGGCCTTTCCTCGAATAAATAATATGAGATTTTGATTTTTACCTCCCTCCTTAAGACTTCTCATTATGAGAAGAATAGTAGAAACAGGAGCTGGGACCGGTTGAACTGTTTATCCCCCTCTCTCATCTAATATTGCCCATGGAGGATCATCTGTTGATTTGGCCAT	188	97.872	428.056	15031106	59	high	NA
Apoderus coryli	Coleoptera	Attelabidae	Apoderus	numt-047	TAATATAAGATTTTGATTTTTACCTTCCTCCTTAAGACTTCTCATTATGAGAAGAATAGTAGAAACAGGAGCTGGGACCGGTTGAACTGTTTATCCCCCTCTCTCATCTAATATTGCCCATGGAGGATCATCTGTTGATTTGGCCATTTTCAGGCTTCATTTAGCGGGAATCTCATCAATTCGCGGAACTTTATTTCAACCATAACCAA	209	91.204	428.056	15031106	59	high	NA
Apoderus coryli	Coleoptera	Attelabidae	Apoderus	numt-048	CCTGATATGGGCTTTCCTCGGACAAATAATATAAGATTCTGACTTTTACCCCCCTCTTTAAGGCTTCTCATTATGAGAAAAATAGTAGAAACAGAGGTTGGGACTGGTTGAAGTGTATATCTCCCTCTCTCTCGTCGAATATTGCTCATGATCTGGCTATTTTTAGGCTACATCTAGCAGGAATCTCATCAATTCGACGGGCTGTAAATTTTATTTCAACCATAAACAATATTCACCC	238	82.213	428.056	15031106	59	high	NA
Apoderus coryli	Coleoptera	Attelabidae	Apoderus	numt-049	TCATCTTCGGAGTATGATCAGGAATAGTGGGAACGTCTCTAAGATTAATTATTCGAACAGAATTGGGAAACCCTGGTTCACTAATTGGAAATGATCAAATTTATAATGTTATCGTAACTGCCCACGCTTTCATTATGATTTTCTTCATAGTTATGCCAATTATAATTGGGGGATTTGGGAAGTGATTAGTTCCCCTTATATTGGGAGCACCTGATATGGCCTTTCCTCGAATAAATAATATGAGATTTTGACTTTTACCTCCTTCCTTAAGACTTCTCATTATGAGAAGAATAGTAGGAACAGGAGCTGGGACCGGTTGAACTGTTTCTCCCCCTCTCTCATCTGATATTGCCCATGGGGGATCATC	367	96.185	428.056	15031106	59	high	NA
Apoderus coryli	Coleoptera	Attelabidae	Apoderus	numt-050	TTCTCTTTATATTAGGAGCACCTGATATGGCCTTTCCTCGAATAAATAATAGGAGATTTTGACTTTTACCTCCTTCTTTAAGACTTCTCATTATGAGAAGAATAGTAGAAACAGGAGCTGGGACTGGTTGAACTGTTTATCCCCCTCTCTCATCTAATATTGCCCATGGGGGATCATCTGTTGATTTTGCCATTTTCAGGCTTCATCTAGCAGGAATCTCATCAATTCTTGGAGCTGTGAACTTTATTTCAACCATAATCAATATACACCCTGTTGGAATAAAGCCTGATCAAATGCCATTATTCACTTGAGCAGTAGCTTTCATAGCCTTACTTCTTATACATTCCCTACCTGTATTGGCAGGAGCTATTACCATACTTTTGACAGATCGTAATATCA…	415	91.084	428.056	15031106	59	high	NA
Apoderus coryli	Coleoptera	Attelabidae	Apoderus	numt-051	TATTAGGAGCACCTGATATGGCCTTTCCTCGAATACATAATATGAGATTCTGACTTTTACCTCCTTCTTTAAGACTTCTCATTATGAGAAGAATAATAGAAACAGGAGCTGGGACTGGTTGAACTGTTTATCCCCTCTCTCATCTAATATTGCCCATGGAGGATCAACTGTTGATTTCGCCATTTTTAGGCTTCATCCAGCAGGAATCTCCTCAATTCTCGGAGCTGTAAACTTTATTTCAACGATAATCAATAGACATCCTGTTGGAATAAATCCTGATCAAATACCATTGTTCACTTAAGCAGTAGCTTTAACAGCCATACTTCTTAGACTTTCTCTA	340	90.616	428.056	15031106	59	high	NA
Apoderus coryli	Coleoptera	Attelabidae	Apoderus	numt-052	CTTATATTAGGAGCACCTGATATGGCCTTTCCTCGAATAAATAATATGAGATTTTGACTTTTACCTCCTTCTTTAAGACTTCTCTTTAT	89	96.629	428.056	15031106	59	high	NA
Apoderus coryli	Coleoptera	Attelabidae	Apoderus	numt-053	CTCGCAGGAATCTCCTCAATTCTTGGAGCTGTAAACTTTATTTCAACCATAATTAATATACACCCTGTTGGAATAAATCCTGATGAAATACCATTGTTCACTTAAGCAGTAGC	113	88.496	428.056	15031106	59	high	NA
Apoderus coryli	Coleoptera	Attelabidae	Apoderus	numt-054	ATACTTCTGACAGATCGTAATATCAACACATCATTCTTTGATCCAGCTGGAGGTGGAGACCCTATTCTCTACCAACATTTAT	82	85.366	428.056	15031106	59	high	NA
Apoderus coryli	Coleoptera	Attelabidae	Apoderus	numt-055	AACCCTCTACTTCATCTTCGGAGTATGATCG	31	100	428.056	15031106	59	high	NA
Apoderus coryli	Coleoptera	Attelabidae	Apoderus	numt-056	GAATTGGGAAACCCTGGTTGACTAATTGGAAATGATCAAATTTATAATGTTATCGTAACTGCCCACGCTTTCATTTTGATTTTCTTCATAGTTATGCCAATTATAATTGGGGGATTTGGGAACTGATTAGTTCCCCTTATATTAGGAGCACCTGATATGGCCTTTCCTCGAATAAATAATATGAGATTTTGACTTTTACCTCCTTCCTTAAGACTCCTCATTATGAGAAGAATAGTAGAAACAGGAGCTGGGACCGGTTGAACTGTTTATCCCCCTCTCTCATCTAATATTGCCCATGGAGGATCATCTGTTGAT	315	96.825	428.056	15031106	59	high	NA
Apoderus coryli	Coleoptera	Attelabidae	Apoderus	numt-057	TGACCAAATACTATTTACTTGAGCAGTAGCTTTAACATCCTTACTTCTTATACTTTCACTTCTTGTATTAGCAGGACCTATTACTATACTCATCACAGATCGTAATATCAACACATCATTTTTTGATCCGACTGGAAGGGGAGACCCTATTTACCAGCATTTATTT	166	76.163	428.056	15031106	59	high	NA
Apoderus coryli	Coleoptera	Attelabidae	Apoderus	numt-058	AACCCTCTACTTCATCTTCGGAGTATGATCACGAATAGTGGGAACGTCTCTAAGATTAATTATTCGAACAGAAT	74	95.946	428.056	15031106	59	high	NA
Apoderus coryli	Coleoptera	Attelabidae	Apoderus	numt-059	GGAACATCCCTCAGATTAATTATTCGGACAGAATTAGGAAACCTAATTGGAAATCATCCAATCTATGTTATCGTAACTGCCCACGCTTTATTTATAATGTTATTCAAAGTTA	112	79.032	428.056	15031106	59	high	NA
Apoderus coryli	Coleoptera	Attelabidae	Apoderus	numt-060	CTTCTCATTATGAGAAGAATAGTAGAAACAGGAGCTGGGACTGGTTTAACTGTTTACCCCCCCTCTCTCATCTAATATTGCTCACGGAGGATCATCTGTTGATTTGGCCATTTTTAGGCTTCATCTAGCAGGAATCTCCTCAATTCTTGGAGCTGTAAACTTTATTTCAACCATAATCAATATACACCCTGATGGAATAAATCCTGATCAAATACCATTGTTCACTTGAGCAGTAGCTTTAACAGCCTTACTTCTTATACTTTCACTCCCTGTATTGGCAGGAGCTATTACCATACTTCTGACAGATCGTAATATCAACACATCATTCTTTGATCCAGCTGGAGGGGGAGACCCTATTCTCTACCAACATTTATTT	376	88.83	428.056	15031106	59	high	NA
Apoderus coryli	Coleoptera	Attelabidae	Apoderus	numt-061	ACCCTTTTCTTCATCCTCTCAATCTGATAAGGAATAGTCGGCCCCCGGAACATCCCCTTGATTAATTATGCGTACAGAATTAGGAATCCCTGGCTCACTAATTGGTAATGATCAAATTTATAATGTGCTGGTTTCATTATAATTTCCTTCATAGT	155	73.81	428.056	15031106	59	high	NA
Apoderus coryli	Coleoptera	Attelabidae	Apoderus	numt-062	AACAGGAGCTGGGACCGGTTGAACTGTTTATCCCCCTCTCTCATCTACAATTGCCCATGGAGAATCATCTGTTGATTTGGCCATTTTCCGGCTTCATCTAGCGGGAATTTCATCAATTCTCGGAGCTGTAAACGTTATTTCAACCATAATCAACATACACCCTGTTGGAATAAACCCTGATCAAATGCCATTATTCACTTGAGCAGTAGCTTTAACAGCCTTACTCCTTATACTTTCCCTCCCTGTATTGGCCGCAGCTATTACCATACTTTTAACAGATCGTAATATCAACACATCCTTCTTGACCCAGCCGGAGGTGGAGACCCGATCCTCTACCAGCATTTATTT	348	90.544	428.056	15031106	59	high	NA
Apoderus coryli	Coleoptera	Attelabidae	Apoderus	numt-063	AACCCTCTACTTCATCTTCGGAGTATGATCAGGAATAGTGGGAACGTCTCTAAAATTAATTATTCGAACAGAATTGGGAAACCCTGGTTCACTAATTGGACATGATCAAATTTATAATGTTAT	123	96.748	428.056	15031106	59	high	NA
Apoderus coryli	Coleoptera	Attelabidae	Apoderus	numt-064	AATATTGCCCATGGAGGATCATCTGTTGATTTGGCCATTTTCAGACTTCATCTAGCGGGAATCTCATCAATTCTC	75	94.667	428.056	15031106	59	high	NA
Apoderus coryli	Coleoptera	Attelabidae	Apoderus	numt-065	AACCCTCTACTTCATCTTCGGAGTAAGATCAGGAATAGTAGGAACGTTTAGATTAATTGTTCGAACAGAATTAAGAAACCCTGGTTCACTAATTGGAAATGATCAAATTTATAATGTTAT	120	91.057	428.056	15031106	59	high	NA
Apoderus coryli	Coleoptera	Attelabidae	Apoderus	numt-066	CTTCTACTTTCCCTCCCTGTATTGGCAGGAGCTATTACAATACTTTTAACAGATCGTAATATCAACACATCCTTCTTCGATCCAGCTGCAGAGGGAGACCCTATTCTCTACCAGCATTTATTT	123	84.553	428.056	15031106	59	high	NA
Apoderus coryli	Coleoptera	Attelabidae	Apoderus	numt-067	TTCTTCATAGTTATGCCAATTATAATTGGGGGATTTGGGAACTGATTAGTTCCCCTTATATTAGGAGCACCTGATATG	78	97.436	428.056	15031106	59	high	NA
Apoderus coryli	Coleoptera	Attelabidae	Apoderus	numt-068	AACCCTCTACTTCATCTTCGGAGTATGATCAGGAATAGTAGGAACGTCTCT	51	96.078	428.056	15031106	59	high	NA
Apoderus coryli	Coleoptera	Attelabidae	Apoderus	numt-069	AACCCTCTACTTCATCTTCGGAGTATGATCAGGAATAGTACGAACGTCTCTCAGATTAATTATTCGAACAGAATTAGGA	79	92.405	428.056	15031106	59	high	NA
Apoderus coryli	Coleoptera	Attelabidae	Apoderus	numt-070	AATGAATATACATCCTGTTGGAATAAACCCTGATCAAATACCACGATTTACTTGAGCAGTAGCTTTAACAGCC	73	89.041	428.056	15031106	59	high	NA
Agrilus planipennis	Coleoptera	Buprestidae	Agrilus	numt-001	TTCGGAGCTTGATCAGGAATAGTAGGAACAGCTCTTAGATTACTAATTCGAGCAGAATTAGGAAATCCAGGAGTCTTAATTGGCAATGACCAAATCTATAATGTCATTGTTACTGCTCACGCTTTTATTAAAATTTTCTTCATGGTTATACCTATCATAATAGGGGGATTTGGAAATTGATTAGTCCCTTTAATGTTAGGGGCACCTGATATAGCTTTCCCTCGAATAAATAATATAAGATTCTGATTACTCCCACCCTCTTTAACATTGCTTTTAATAAGAAGAATAGTCGAAAGAGGGGCA	303	93.399	353.057	28329	124.7	high	NA
Agrilus planipennis	Coleoptera	Buprestidae	Agrilus	numt-002	ATCCACCATTGGCAGCTAATATTGCCCATAGAGGAGGTTCCGTCGATTTAGCAATTTTTAGACTTCATTTAGCCGGGATTTCCTCAATTTTAGGAGCAATTAATTTTATTACAACAGTAATTAATATACGAGCAATAGGGATAACCTTAGACCAAACACCTCTGTTAGTTTGGTCTATTGCTATTACAGCCCTTCTTCTTCTTTTATCCCTACCTGTTCTTACAGGAGCAATCACTATGCTTTTAACAGACCGAAATTTAAATACATCATTTTTTGACCCCGCTGGAGGAGGAGATCCTATTCTTTATCAACATTTATTT	320	90.312	353.057	28329	124.7	high	NA
Agrilus planipennis	Coleoptera	Buprestidae	Agrilus	numt-003	ATATTGCTAATAGAGGGGATTCTATTGATTTAGCGATTTTTAGACTTCATTTAGCTGAAATTTCTTTAATGTTATTACAGTAATAATTAACATACAAGCAATTGGAATGACTTTAGATCAAACACCTCTTTTAATGTGTTTAATTACCATTACAACTCTTCTTCTTCTTCTATCCTTGCATGTACTTGCAGGAGCAATCACTATACTTTTAACTGACCGAAATTTAAACACGTCATTCTTTGACCTCGTTTGAGGAGTAGATAGTATTCTCTATAAACAT	280	77.027	353.057	28329	124.7	high	NA
Agrilus planipennis	Coleoptera	Buprestidae	Agrilus	numt-004	CAAAACTAGGATACTCTAGAGCTTTAATTAGAAATAACTAACTTTATAACGTTATCGTTACTGCTCATACTTTCATTAAAATTTGTATGGTTATAATAGAAGTATTTGAATTTTTTTTGGTACTTTTAATGTTAGGGGCACCTGATACAGCTTTTTGACCAATAAATATCATAATATTCTGACTTTTCCCTTCATCCTTAACTTAATAAGAAAAATAGTAGAAAGAGGAGCAGTAACTGGTTTAACATTTTATTCTCCTCTTGTAGTTAACGTTGCCTATAGAGGTGGTTTCATAGATCTTTCAATTTTTAGACTCCTCTTAGCTGGGATCTCCTCAATTTTAGGAGCAACTA	353	72.581	353.057	28329	124.7	high	NA
Agrilus planipennis	Coleoptera	Buprestidae	Agrilus	numt-005	TACTTTCTCTTTCCTTGACCTTACTTCTAATAAGAAGGATAGTAGAAAGAGGGGTAGGAACTGGTTGAACAGTCTACCCTCCATTAGCAGCTAATATTGCCTACAGAAGAGGTTCCGCTTTTTTAAACTTCATTTAGCTGGGATTTTTTCAATTCTGATGGGCAATTAATTTTACTATAACACTTATTAATATATGAAAGGTTAAATACCTTTTTAGTATGATCAGTTGATATTACAGCTCTTCTACTTCTTTCATCCCTGTTCTAGCAGAAGCTATTACCAT	283	72.93	353.057	28329	124.7	high	NA
Agrilus planipennis	Coleoptera	Buprestidae	Agrilus	numt-006	AATCAATTTCATTATAACAGTAATTAACATACGAGCAATTGGAATAGCCCTAGACCAGACACCCCTATTAGTTTGATGAATGCTATAACAGTTCTTCTTCTTTTATTATCCTAAC	115	81.897	353.057	28329	124.7	high	NA
Agrilus planipennis	Coleoptera	Buprestidae	Agrilus	numt-007	AATCAATTTCATTATAACAGTAATTAACATACGAGCAATTGGAATAGCCCTAGACCAGACACCCCTATTAGTTTGATGAATGCTATAACAGTTCTTATTCTTTTATTATCCTAAC	115	81.034	353.057	28329	124.7	high	NA
Agrilus planipennis	Coleoptera	Buprestidae	Agrilus	numt-008	TGACTGCTTCCTCCATCACTAACCACACTTTTAATAAAAAGAACTGTAAAAGGAAAAACTGAAACTGATCCGATATTTATCCCCCGCTTGCAGGCAACGCTCCCCATAGAGGTTTTGTAGACCTTGCAAACTTTAAATTCCATTTAACTAGAGATTCCTTAATTTTAGGTGCAGTCAATTTCATTACGAC	190	67.526	353.057	28329	124.7	high	NA
Agrilus planipennis	Coleoptera	Buprestidae	Agrilus	numt-009	ACTTTTAATAAAAACAACTATAAAAAGGGGAACCGAAACTGATTGGATATTTATCCCCCGCTTGCAAGCAACGTTCCTCATAGAGGCTTTGTAGATCTTACAAGGTTTAAACTCCAATTACCTAGATATTCCTTAATTTTAGGGACAATCAATTTCAT	158	69.325	353.057	28329	124.7	high	NA
Cantharis rustica	Coleoptera	Cantharidae	Cantharis	numt-001	AACCTTATATTTCATTTTTGGTGCATGATCTGGGTCTCTAGGATTAGCTCTAAGTCTTTTAATTCGAGCTGAATTAGGAACTCCAGGAACATTAATTGGTAATGACCAAATTTATAATGTTATTGTAACCGCTCATGCTTTTATTATAATTTTTTTTACAGTTATACCTATTATAATTGGTAGATTT	187	96.791	445.918	17823022	43	high	NA
Cantharis rustica	Coleoptera	Cantharidae	Cantharis	numt-002	AGGAACCTTAATTGAAAATTACCGAATTTATAATGTGTTGTTACTGCTCACACTTTTAACATAAATTTTTTTATAGTTATACCTA	85	83.721	445.918	17823022	43	high	NA
Cantharis rustica	Coleoptera	Cantharidae	Cantharis	numt-003	CTTATACTTAATTTTTGGTGCATGATCTAGATCTCTAGGATTAGCTCTAAGTCTTTTAATTCGAGCTGAATTAGGAACTCCAGAAACATTAATT	94	93.617	445.918	17823022	43	high	NA
Cantharis rustica	Coleoptera	Cantharidae	Cantharis	numt-004	TAATTTTTTTTATAGTTATACCTATTATAATTGCTGGGTTTGAAGAAATT	50	94	445.918	17823022	43	high	NA
Cantharis rustica	Coleoptera	Cantharidae	Cantharis	numt-005	TTCTAGCTGGAGCTATTACTATACTTTTATCAGATCGAAACTTAAATATATCTTT	55	85.455	445.918	17823022	43	high	NA
Cantharis rustica	Coleoptera	Cantharidae	Cantharis	numt-006	CGAATAGACAATATAAGATTTTGATTTTTACACTCTTTTCTTATATTTTTACTTATAAGAAATATAATAGAAGGAAGAGCACGCGATAAACTGTTTATTCCACTCTTTTTTTTTAATATTGCTCATAGAGGGCCATCTGTCGATTTA	147	79.47	445.918	17823022	43	high	NA
Cantharis rustica	Coleoptera	Cantharidae	Cantharis	numt-007	AGTAAATTTTATTTCTACTATTATAAATATAAAACC	36	91.667	445.918	17823022	43	high	NA
Cantharis rustica	Coleoptera	Cantharidae	Cantharis	numt-008	TTATTAGTATTTTTTTTAGAGATATACCTATTATAATT	38	89.474	445.918	17823022	43	high	NA
Cantharis rustica	Coleoptera	Cantharidae	Cantharis	numt-009	TTTTATTATTATTTTTTATTATAATTATAACTATTATAATT	41	90.244	445.918	17823022	43	high	NA
Rhagonycha fulva	Coleoptera	Cantharidae	Rhagonycha	numt-001	ATATTTTTATTAATAAGAAGAATAGTAAAAAGAGGGGCTTGTACAAGATGAACTGTTTA	59	89.831	424.662	21086067	41	high	NA
Pogonus chalceus	Coleoptera	Carabidae	Pogonus	numt-001	AATACTTTTAACTGATCGAAATTTAAATATATCATTT	37	97.297	280.876	5623	30	high	NA
Pogonus chalceus	Coleoptera	Carabidae	Pogonus	numt-002	CATGCTTTTGTAATAATGTTCTTTATAGTAATACCAATTTTAATTGGATTATTTGGAGATTGCTTAGTTCCTTTAATATTAGGAGCATCTGATATAGCATTTTCTCGGAAAAATACTATAAGTTTTTCATTATTACCTTCTTC	143	90.909	280.876	5623	30	high	NA
Pogonus chalceus	Coleoptera	Carabidae	Pogonus	numt-003	AATTGGAGGATTTGGAAATTGATTAGTTCCTTTAATGTTAGGAGCACCTGATATAGCATTTCCTCGAATAAATAATATAAGTTTTTGAC	89	98.876	280.876	5623	30	high	NA
Pogonus chalceus	Coleoptera	Carabidae	Pogonus	numt-004	ATTTTTTGACCCTGCGGGAGGAGGAGACCCTATTTTATACCAACATTTATTT	52	96.154	280.876	5623	30	high	NA
Pogonus chalceus	Coleoptera	Carabidae	Pogonus	numt-005	TATAACGTAATGATTACAGGGCATGCGGTAATAATGGTGTTTTTTATGATAATGCCAGCCTTAATGGGAGGATTTGGTAATTGGTTCGTACCTCTCATGATTGGTGCACCAGATATGGCATTTCCTCGTATGAATAATTTAAGTTTTTGGTTGTTAGTTTCATCTTTTATTTTGCTTATCCTCTCGGTATTTGCTGGCGAAGGTCCTGGAACAGGATGGACTTTATACCCACCTCTATCGCAAATCATGTCTCACCCAAGTGCAGGAGTTGATCTTGCTATACTTGCACTTCATATTGCTGGTATGTCATCAATTGTTGGGGCGATCAACTTTATAGTCACTATATTCAATATGCGTGCAAAAGGTATGTCACTCACTAAAATGCCACTATTTGTTTGG…	539	66.605	280.876	5623	30	high	NA
Pogonus chalceus	Coleoptera	Carabidae	Pogonus	numt-006	ACTGCACATGCGGTGATTATGGTGTTTTTTATGATCATGCCAGCTTTGTTCGGTGGTTTCGGTAATTACTTTGTACCTTTACTAATAGGGGCTCCCGATATGGCATTCCCACGCCTCAACAATATCAGTTTCTGGCTGCTAGTTCCGGCTTTCATCCTACTTATGGGGTCAGCGTTTGTTGACGGCGGACTAGGAACGGGCTGGACGCTCTACCCTCCTTTAAGTAGTATAAGCGGACATCCAGGAGCAGCGGTTGATATGGCTATTTTCAGTCTGCATTTAACAGGGCTTTCATCAATACTTGGATCAATTAACTTAATCGTTACTATCTTTAATATGAGAGCACCTGGGATGGGACTATTCAAAATGCCGTTATTTGTCTGGTCTATTTTAGTTACT…	531	65.421	280.876	5623	30	high	NA
Pogonus chalceus	Coleoptera	Carabidae	Pogonus	numt-007	ATTTAAACCTCATCATTTTTTGACCCTGCTGGAGGAGGAGACCCAATTTTATACCAACATTTATTT	66	95.455	280.876	5623	30	high	NA
Pogonus chalceus	Coleoptera	Carabidae	Pogonus	numt-008	CGAAATTTAAATACATCATTCTTTGATCCTGCAGGAGCAGGAGATCCAATTTTATATTAACA	62	88.71	280.876	5623	30	high	NA
Pogonus chalceus	Coleoptera	Carabidae	Pogonus	numt-009	GCTGGAGGAGGAGACCCAATTTTATACCAACATTTATTT	39	100	280.876	5623	30	high	NA
Pogonus chalceus	Coleoptera	Carabidae	Pogonus	numt-010	ATTTTAGGGGTTGTATATTTTATTACAACTATCATTAATATACAATC	47	89.362	280.876	5623	30	high	NA
Pogonus chalceus	Coleoptera	Carabidae	Pogonus	numt-011	TTCAGTAGATTTAGCTATTTTTAGTCTTCATTT	33	100	280.876	5623	30	high	NA
Pogonus chalceus	Coleoptera	Carabidae	Pogonus	numt-012	TCGAAATTTAAATACATCATTTTTCGATCCTGCAGGAAGA	40	90	280.876	5623	30	high	NA
Pterostichus madidus	Coleoptera	Carabidae	Pterostichus	numt-001	GATCATTAATTGGTGATAATCAAATTAATAATGTTATTATTACTGCTCATGTATTTGTTTTAATTTTTTTTCTAGTAATACCAATTATAATTGGAGGATTTGGAAATTGATTAGTCCCTTTAA	123	90.244	705.14	15821749	34	high	NA
Pterostichus madidus	Coleoptera	Carabidae	Pterostichus	numt-002	AACATTATATTTTATTTTTGGAATATGAGCTGGAATAGTAGGAACTTCATTAAGCATATTAATTCGAGCTGAATTAGGGAATCCTGGATCATTAATTGGTGACGATCAAATTTATAACGTAATTGTAACTGCCCATGCATTTGTTATAATTTTTTTTATAGTAATACCAATTATAATTGGAGGATTTGGAAATTGATTAGTTCCTTTAATATTAGGAGCTCCTGATATGGCCTTTCCTCGAATAAATAATATAAGTTTTTGATTACTTCCTCCTTCATTAACATTACTTTTAATAAGAAGTATAGTTGAAAGTGGTTCAGGTACAGGATGAACAGTTTACCCCCCCCTCTCATCAGGTATTGCCCATGCAGGAGCTTCAGTTGATTTAGCTATTTTTAG…	658	98.328	705.14	15821749	34	high	NA
Pterostichus madidus	Coleoptera	Carabidae	Pterostichus	numt-003	AACATTATATTTTATTTTTGGAATATGATCTGGAATAGTAGGAACTTCATTAAGAATATTAATTCGAGCTGAATTAGGTAACCCTGGATCATTAATTGGTGATGATCAAATTTATAACGTAATTGTAACTGCCCATGCATTTGTTATAATTTTTTTTATAGTAATACCAATTATAATTGGAGGATTTGGAAATTGATTAGTTCCTTTGATATTAGGAGCTCCTGATATAGCCTTCCCTCGAATAAATAATATAAGTTTTTGATTACTTCCTCCTTCATTAACATTACTTTTAATAAGAAGTATGGTTGAAAGTGGTTCAGGTACAGGATGAACAGTTTATCCCCCCCTTGCATCAGGAATTGCCCATGCAGGAGCTTCAGTTGATTTGGCTATTTTTAG…	658	96.201	705.14	15821749	34	high	NA
Pterostichus madidus	Coleoptera	Carabidae	Pterostichus	numt-004	AACATTATATGTTATTTTTGGAATATGAGCTGGAATAGTAGGAACTTCATTAAGCATATTAATTCGAGCTGAATTAGGGAATCCTGGATCATTAATTGGTGACGATCAAATTTATAACGTAATTGTAACTGCCCATGCATTTGTTATAATTTTTTTTATAGTAATACCAATTATAATTGGAGGATTTGGAAATTGATTAGTTCCTTTAATATTAGGAGCCCCTGATATGGCCTTTCCTCGAATAAATAATATAAGTTTTTGATTACTTCCTCCTTCATTAACATTACTTTTAATAAGAAGTATAGTTGAAAGTGGTTCAGGCACAGGATGAACAGTTTACCCCCCCCTCTCATCAGGTATTGCCCATGCAGGAGCTTCAGTTGATTTAGCTATTTTTAG…	658	97.72	705.14	15821749	34	high	NA
Pterostichus madidus	Coleoptera	Carabidae	Pterostichus	numt-005	ATTAACATTACTTTCAATAAGAAGTATAGTTGAAAGTGGCTCAGGTACAGGATGAACAGTTTACCCCCCTCCCTCATCAGGAATTGCCCATGCAGGAGCTTCAGTTGATTTAGCTATTTTTAGCTTACATTTAGCTGGAATTTCTTCTATTTTAGGGGCTGTACATTTTATTAC	174	94.828	705.14	15821749	34	high	NA
Pterostichus madidus	Coleoptera	Carabidae	Pterostichus	numt-006	ATTAACATTACTTTCAATAAGAAGTATAGTTGAAAGTGGCTCAGGTACAGGATGAACAGTTTACCCCCCTCTCTCATCAGGAATTGCCCATGCAGGGAGCTTCAGTTGATTTAGCTATTTTTATCTTACATTTAGCTGGAATTTCTTCTATTTTAGGGGCTGTACATTTTATTAC	175	94.286	705.14	15821749	34	high	NA
Pterostichus madidus	Coleoptera	Carabidae	Pterostichus	numt-007	ATTAACATTACTTTCAATAAGAAGTATAGTTGAAAGTGGCTCAGGTACAGGATGAACAGTTTACCCCCCTCTCTCATCAGGAATTGCCCATGCAGGGAGCTTCAGTTGATTTAGCTATTTTTATCTTACATTTAGCTGGAATTTCTTCTATTTTAGGGGCTGTACATTTTATTAC	175	94.286	705.14	15821749	34	high	NA
Pterostichus madidus	Coleoptera	Carabidae	Pterostichus	numt-008	AACATTATATTTTATTTTTGGGATATGAGCTGGAATAGTATGAATTTCATGAAGTATATTAATTCGAGCTGAATTAGGTAATCCTGTATCATTAATTGGTGACGATCAAATTTATAAAGTAATTGTAACTGCTCATGCATTTGTTATAATTTTTTTATAGAAATACCAATTATAATTGGAGGATTTGGAAATTGACTAGTTCCTTTGATATTAGGAGCTCCTGATATAGACTTCCCTCGAATAAATAATATAAGTTTTTGATTACTTCCTCCTTCATTAACATTACTTTTAATAAGAAGTATAGTTGAAAGTGGCTCAGGTACAGGATGAACAGTTTACCCTCCTCTCTCATCAGGAATTGCCCATGCAGGAGCTTCAGTTGATTTAGCTATTTTTAGT…	657	94.985	705.14	15821749	34	high	NA
Pterostichus madidus	Coleoptera	Carabidae	Pterostichus	numt-009	TTACATTTAGCTGAATTTTTTTCTAATTTAGAATCTGTAAATTTTATTACTGCAATTATTAATATACGATCTGTATGAATAACATTTGATCGAATACCATTATTTATTTGATCTATAAGAATTACCGCTTTATTAGTACTTTTATCATTACATGTATTAGCTGGAGCTATTACAATACTATTAACAGATTGAAATTTAAATACTTCTTTCTTTGATCCAGCAGGAGGAGGAGATCCTATTTTATATCAGCATTTGTTT	258	87.597	705.14	15821749	34	high	NA
Pterostichus madidus	Coleoptera	Carabidae	Pterostichus	numt-010	AACATTATATTTTATTTTTGGAATATGAGCTGGAATAGTAGGAACTTCATTAAGTATATTAATTCGAGCTGAATTAAGTAATCCAGGATCATTAATTGGTGACGATAAAATTTATAATGTAATTGTAACTGCTCATGCATTTGTTATAATTTTTTTTATAGTAATACCAATTATAATTGGAGGATTTTGAAATTCATTAGTTCCTTTAATATTAGGAGCTCATGATATAGCATTCCCTCGAATAAATAATATAAGTTTTTGATTCCTTCCTCCTTCATTAACATTACTTTTAATAAGAAGTATAGTT	307	94.788	705.14	15821749	34	high	NA
Pterostichus madidus	Coleoptera	Carabidae	Pterostichus	numt-011	TAATATAAGTTTTTGTTTACTTCCTCCTCCATTCATACTTCTTTTAATGAGAAATAGAGTTAGTACATGATGAACAGTTTACCCTTCTTTATCATCAGGAATTTCCTATGCAGGAGCTTCAGTTGATTTAGTTATTTTTAGTATACATTTAGCAGGATTTTATTTTATTTCAAGAGTTGTACGATCACATTTGATGGAATACCATTATTTGTTTGACCAGTAGGAATTATTGTTTTACTTTTACTCCTTTCATTGTCTATATTACCTGTTGCAATT	276	70.462	705.14	15821749	34	high	NA
Pterostichus madidus	Coleoptera	Carabidae	Pterostichus	numt-012	ATTTTATTACTACAATTATTAATATACGATCTACAGGAATAACATTTGATCGAATACCATTACTTGTTTGATCAGTTTGTATTACTGCTTTATTACTACTTTTATCTTTACCTGTATTAGCTGGAGCTATTACAATATTATTAACACATCGAAATTTAAGTACTTCCTTTTTTGATCCTGCAGGAGGAGGAGATCCTATTTTATATCAACATTTATTT	218	94.495	705.14	15821749	34	high	NA
Pterostichus madidus	Coleoptera	Carabidae	Pterostichus	numt-013	ATTTTATTATTACAATTATTAATATACGATCTACAGGAATAACATTTGATCGAATACCATTACTTGTTTGATCAGTTTGTATTACTGCTTTATTACTACTTTTATCTTTACCTGTATTAGCTGGAGCTATTACAATATTATTAACACATCGAAATTTAAGTACTTCCTTTTTTGATCCTGCAGGAGGAGGAGATCCTATTTTATATCAACATTTATTT	218	94.037	705.14	15821749	34	high	NA
Pterostichus madidus	Coleoptera	Carabidae	Pterostichus	numt-014	AACATTATATTTTATTTTGGAATATGAGCTGGAATAGTAGGAACTTCATTAAGTATATTAATTCGAGCTGAATTAGGTAATCCTGGATCATTAATTGGTGACGATCAAATTTATAACGTAATTGTAACTGCCCATGCATTTGTTATAATTTTTTTATAGTAATACCAATTATAATTGTGGGATTTGGA	188	96.316	705.14	15821749	34	high	NA
Pterostichus madidus	Coleoptera	Carabidae	Pterostichus	numt-015	AACATTATATTTTATTTTGGAATATGAGCTGGAATAGTAGGAACTTCATTAAGTATATTAATTCGAGCTGAATTAGGTAATCCTGGATCATTAATTGGTGACGATCAAATTTATAACGTAATTGTAACTGCCCATGCATTTGTTATAATTTTTTTATAGTAATACCAATTATAATTGTGGGATTTGGA	188	96.316	705.14	15821749	34	high	NA
Pterostichus madidus	Coleoptera	Carabidae	Pterostichus	numt-016	AGTAGAATTTCATTAAGTATGCTAATTAGAGCTCAATTAGGTAATCCTGGATCATTAATTGGTGATGATCAAATTTATAATGTTATTGTTACTGCTCATGCATTTGTTACAATTTTTTTATAGTCATAACAATTATAATTGGAGGATTCGGAAATTGAATTAGAAGCTCCTGATACGATTTTTCTTCAAATAAATAATATACGTTTTTGATTACTTCCTCCTTCCTTAACACTCCTTTTAATAAGAAGCATAGTTGAAAGTGATTCAGCTACAGGATAAACAATTATCCTCC	292	82.848	705.14	15821749	34	high	NA
Pterostichus madidus	Coleoptera	Carabidae	Pterostichus	numt-017	AACATTATATTTTATTTTTGGAATATGAGCTGGAATAGTAGAAACTTCATTAAGTATATTAATTCGAGCTGAATTAGGTAATCCAGGATCATTAATTGGACACGATCAAATTTATAACGTAATTGTAACTGCTCATGCATTTGTTATAATTT	152	94.737	705.14	15821749	34	high	NA
Pterostichus madidus	Coleoptera	Carabidae	Pterostichus	numt-018	TTTTCTAGTGATGCCAATTTTAATTGGAGGATTTGGAAATTGATTAGTTCCTTTAATATTAGGAGCTCCTGATATGGCTTTTCCTCGTATAAATAATATAAGTTTTTGATTATTCCCTCCTTTATTAACACTCTTTTTAATAAGAAGCATATTTGAAAGTG	161	90.683	705.14	15821749	34	high	NA
Pterostichus madidus	Coleoptera	Carabidae	Pterostichus	numt-019	ATCATAATTGGAGCATTTGGAAATTGAATAGTTTCTTTAATATAAGGAGCTCCTGATATAGCTTTTCCTCGAATAAGCAGTATAAGTTTTTGATTACTTCCTCCTTCATAACACTTCTATTAA	123	87.903	705.14	15821749	34	high	NA
Pterostichus madidus	Coleoptera	Carabidae	Pterostichus	numt-020	TAGAAATAACGTTAGATCAAATACCATTATTTGTTTAATCAGTAGGGATTA	51	86.275	705.14	15821749	34	high	NA
Pterostichus madidus	Coleoptera	Carabidae	Pterostichus	numt-021	TACGATCTGTAGGAATAACATTTGATCGAATATCATTATTTGTCTGATTAGTAGGTATTAC	61	90.164	705.14	15821749	34	high	NA
Pterostichus madidus	Coleoptera	Carabidae	Pterostichus	numt-022	ATTAGTTCCTTTAATATTAGGAGCCTCTGATATAACTTTCCCTCGAATAAAT	52	88.462	705.14	15821749	34	high	NA
Pterostichus madidus	Coleoptera	Carabidae	Pterostichus	numt-023	GTAGGAACTTCATTAAGCATATTAATTCGA	30	100	705.14	15821749	34	high	NA
Anoplophora glabripennis	Coleoptera	Cerambycidae	Anoplophora	numt-001	ACACTTTATTTTCTCTTTGGTGCTTGAGCTAGAATAATTGGAACATCACTAAGAATAATAATTCGATCAGAATTAGGTACTCCTGGTTCATTAATTGGAGATGATCAAATTTACAATGTAATTGTCACAGCCCATGCATTCATCATAATTTTTTTTATAGTCATACCTGTTATAATTGGTGGATTTGGAAATTGATTAGTTCCACTAATATTAGGTGCTCCAGATATAGCATTTCCACGAATAAATAATATAAGATTTTGATTACTCCCGCCTTCATTAATACTACTACTAATAAGAAGAATTGTAGATAGAGGAGCAGGAACAGGATGAACAGTTTATCCTCCCTTAGCTGCTAATGTTGCACATAGAGGTTCTTCAGTTGATTTAGCTATTTTCAGA…	657	95.129	706.953	80490	121	high	NA
Anoplophora glabripennis	Coleoptera	Cerambycidae	Anoplophora	numt-002	ACACTTTACTTTCTCTTTGGTGCTTGAGCTGGAATAGTAGGAACATCACTAAGATTGATAATTCGATCAGAATTAGGTACTCCCGGCTCATTAATTGGAGATGATCAAATTTACAATGTAATTGTAACAGCTCATGCATTTATCATAATTTTTTTTTATAGTTATACCTGCCATAATTGGTGGATTTGGAAATTGTTTAGTTCCACTAGTACTAGGTGCCCCAGATATAGCATTTCCACGAATAAATAATATAAGATTTTGATTACTTCCACCTTCATTAACATTATTACTAATAAGAAGAATTGTAGATAGAGGAGCAGGAACAGGATGAACAGTTTATCCCCCATTAGCTGCTAATGTTGCACATAGAGGTTCTTCAGTCGATTTAGCTATTTTTAA…	658	92.097	706.953	80490	121	high	NA
Anoplophora glabripennis	Coleoptera	Cerambycidae	Anoplophora	numt-003	ACACTTTACTTTCTATTTGGTGCTTGAGCTGGAATAGTTAGAACATCACTAAGATTGATAATTCGATCAGAATTAGGTACTCCCGGCTCATTAATTGGAGATGATTAGATTTACAATGTGATTGTAACAGCTCATGCATTCATCATAATTTTTTTATAGTTATACCTGTCATAATTGGTGGATTTGGAAATTGATTAGTTCCACTAATACTGGGTGCTCCAGATATAGCATTTCCACGGATAAATAATATAAGATTTTGATTACTTCCACCTTCATTAACATTATTACTACTAAGAAGAATTGTAGATAGAGGGGCAGGAACAGGATGAACAGTTTATCCCCCTTTAGCTGCTAATGTTGCACATAGAGGTTCTTCAGTCGATTTAGCTATTTTTAGAT…	656	91.781	706.953	80490	121	high	NA
Anoplophora glabripennis	Coleoptera	Cerambycidae	Anoplophora	numt-004	ACACTGTATTTCCTCTTTGGTGCTTGAGCCAGAATAGTTGAAACATCACTAAGATTAATGATTCGATCAGAATTAGGTACCCCTGGTTCATTAATTGGAGATGATCAAATTTACAATGTAATTGTAACAGCTCATGCATTCATCATAATTTTTTTTATAGTTATACCTGTCATAATTGGTGGTTTCGGAAATTGATTAGTTCCGTTAATATTAGGTGCCCCAGATATAGCATTCCCACGAATAAACAACATAAGATTTTGATTACTTCCGCCTTCATTAACATTATTACTAATAAGAATTGTAGATAGAGGAGCAGATACAGGATGAACAGTTTATCCCCCATTAGCTGCTAATGTTGCACATAGAGGTTCTTCAGTTGATTTAGCTATTTTCAGATTA…	650	91.884	706.953	80490	121	high	NA
Anoplophora glabripennis	Coleoptera	Cerambycidae	Anoplophora	numt-005	ACATTTTATTTTCTCTTTGGTGCTTGAGCAGGAACAATCGGAACATCACTAAGACTAATAATTCGATCAGAATTATGAACCCCCTCTTTAATTGGAGATGATCAAATTTATAATGTAATTGTAACAGGTCATGTATTCATTATAATTATTTTTTATAGTAATGCCTGTAATAATTGGAGGATTTGGAAATTGTTTAGTGCCTTTAATACTTGATGCTCCAGACATAGCTTTTCCAAGAATAAGTAATATAAGATTTTGATTACTTCCCCCTCTTTAACACTTTTACTTATAAGTAGTATTGTAGATAGAGGAGCAGGAACATGATACCCTCTTTTTGCCAATGTTGCTCGTAGAGGTTCCTCAGTTGATATAGCTATTTTTAGATTACATCTATCTGGA…	628	80.182	706.953	80490	121	high	NA
Anoplophora glabripennis	Coleoptera	Cerambycidae	Anoplophora	numt-006	TTGGTGCTTGAGCCGGAACAATTGGAACATCACTAAGGTTAATGATTCGATCAGAATTAGGTACCTCTCGCTCATTAATTGGAGATGATCAAATTTATAATGTTATTGTAACAGCTCATGCATTCATTATAATTTTTTTTATGGTAATACCTGTTATAATTGGTGGATTTGGAAATTGATTAGTCCCGCTAATACTAGGTGCTCCAGATATAGCATTTCCACGAATAAATAATATAAGATTTTGATTACTTCCACCTTCATTAACACTATTACTAACAAGAAGAATTGTAGATAGAGGAGCAGGAACAGGATGGACAGTTT	321	91.589	706.953	80490	121	high	NA
Anoplophora glabripennis	Coleoptera	Cerambycidae	Anoplophora	numt-007	ACACTTTACTTTCTATTTGGTGCTTGAGCTGGAAGAGTTGGAACATCACTAAGATTGATAATTCGATCAGGATTAGGTACTCCCGGCTCATTAATTGGAGATGATCAAATTTACAATGTGATTGTAACAGCTCATGCATTCTTCATAATTTTTTTTTAGTTATACCTGTCATAATTGGTGGATTTGGAAATTAATTAGTTCCACTAATACTAGGTGCTCCAGATATAGCATTTCCACGGATAAATAATATAAGAATTTGATTACTTCCACCTTCATTAACATTATTACTAATAAGAAGAATTGTAGATA	309	91.613	706.953	80490	121	high	NA
Anoplophora glabripennis	Coleoptera	Cerambycidae	Anoplophora	numt-008	TTTAGGAGCAGTTAATTTTATTACAACTGTAATTAATATACGACCTAGAGGAATAAATATAGATCGATTGCCTTTATTTGTATGAGCAGTTAAAATGACTGTTATTTTACTTTTACTTTCGTTACCAGTTCTTGCTGGAGCAATTATTATACTTCACACAGATCGAAACTTAAATACTTAATTTTTTGATCCAGCAGGAGTAGGTGATTCTATTCTTTATCAACATTTATTT	232	89.655	706.953	80490	121	high	NA
Anoplophora glabripennis	Coleoptera	Cerambycidae	Anoplophora	numt-009	AGTTGATTTAGCTATTTTTAGGTTACATCTAGCTGGAATTTCTTCTATTTTAGGAGCAGTTAATTTTATTACAACTGTAATTAATATACGACCTAGAGGAATAAATATAGATCGATTACCTTTATTTGTATGAGCAGTTATTTTACTTTTACTTTCCTTACCAGTTCTTGCTGGAGCAATTGCTGTACTTCTAACAGATCGAAACTTAAACACT	214	87.168	706.953	80490	121	high	NA
Anoplophora glabripennis	Coleoptera	Cerambycidae	Anoplophora	numt-010	ACACTTTATTTCCTTTTTGGTGCTTGAGCAGGAACAGTTGGAATATCACTAAGATTAATAATTCGATCAGAATTAGGTACTCCTGGTTCTTTAATTGGAGATGATCAAATTTATAATGTAATTGTAACAGCTCATGCATTCATTATAATTTTTGGAAATTGATGAGTGCTCCAGATATAGCTTTTCCACTAATAAATAATATACGATTTTAATTACTTCCCCCTTCTTTAATACTCTTGCTAATAAGTAAGATTGTAGAT	260	74.11	706.953	80490	121	high	NA
Anoplophora glabripennis	Coleoptera	Cerambycidae	Anoplophora	numt-011	TTAATTTAGCTATTTTTAGATTACATCTAGCCGGAATTTCATCTATTTTAGGAGCAGTTAATTTTATGTAATTTTATGTAACTGTAATTAGTATACTATGAAGAGGAATAAATGTAGACCGATTACCTTTATTTGTTTGAACAGTACAAATTACTGTATTTTACTCCTTCTTTCTCTTCCTGTGTTAGCAGAGGTAATTACCATTCTTCTTACAAACCGAACTTAAATACTTCATTTGTTTATCTTGCGGGAGGGATAGATTCAATTCTTTAACAATAATTATTT	285	74.913	706.953	80490	121	high	NA
Anoplophora glabripennis	Coleoptera	Cerambycidae	Anoplophora	numt-012	TGGAATAGTTGGAACATCACTAAGATTAATAATTCGATCATTAGGCACCCCTGGCTCATTAACTGGAGATGATCAAATTTATAATGTTATTGTAACAGCTCATGCATACATCATAATTTTTT	122	89.6	706.953	80490	121	high	NA
Anoplophora glabripennis	Coleoptera	Cerambycidae	Anoplophora	numt-013	ACCTGTTATAATTGGTGGATTTGGAAATTGATTAGTTCCACTAATATTAGGTGCTCCAGATATAGCATTTCCACGAATAAATAACATAAGATTTTGAT	98	94.898	706.953	80490	121	high	NA
Anoplophora glabripennis	Coleoptera	Cerambycidae	Anoplophora	numt-014	GAAGAATTGTATATAGAGGAGCAGGAACAGGATGAACAGTTTATCCCCCATTAGCTGCTAATGTTGCGCATAGAGGTTCTTCAGTTGATTTA	92	95.652	706.953	80490	121	high	NA
Anoplophora glabripennis	Coleoptera	Cerambycidae	Anoplophora	numt-015	CATCATTGAGACTTAATTCGATCAGAATTAGTTGTCTCTGGTTCTTTAATGAGAGATTATCAAATTTACAGTGCAATTGTTACAGCTTATGCACCTATTATAACTTTTTTTTATAGTAATACCATTAATAATTGAAGGATTTGGGAATTGATTAGGGATTCTGGAATAATAGCCCTCGAACAAACAACATAAGGTTGTGACTTCTTCCGCCTTCATCAACATTAGTAATTATAAGAATTGTAGGTAGAGGAGTAGTGATAAGATAAACA	269	71.821	706.953	80490	121	high	NA
Anoplophora glabripennis	Coleoptera	Cerambycidae	Anoplophora	numt-016	AATAAATATAGATCAATTACCATTATTTGTATGAGCAGTTAAAATTACTGCTATTTTACTTTTACTTTCCTTACCAGTTCTTGCTGGAGC	90	95.556	706.953	80490	121	high	NA
Anoplophora glabripennis	Coleoptera	Cerambycidae	Anoplophora	numt-017	TTAACTGCTAATGTTGCTCATAGTGGATTCTCAGATGAATTAGCTATTTTTAGATTACCTTTTTCTGAAATCTCATCTGTTTTAGGTGCAGTTAATTTTACTACAACTATAATTAATATA	120	80.833	706.953	80490	121	high	NA
Anoplophora glabripennis	Coleoptera	Cerambycidae	Anoplophora	numt-018	ACACTTTATTTTCTCTTTGGTGCTTGAGCTGGAATAATTGGAACATCACTAAGATTAATAATTCGATCAGAGTTAGG	77	90.909	706.953	80490	121	high	NA
Anoplophora glabripennis	Coleoptera	Cerambycidae	Anoplophora	numt-019	TAATTTGTGACGATCAAATTTATAATATAATTGTAACAGCTCATGCATGTATTATAATTTTTTTATATTGAAACCTGTGATAATTGGGGGATTTGGAAATTAATT	105	83.019	706.953	80490	121	high	NA
Anoplophora glabripennis	Coleoptera	Cerambycidae	Anoplophora	numt-020	ACATAGAGGTTCTTCAGTTGATTTAGCTATTTTCAGATTACATCTAGCTGGAATTTCT	58	100	706.953	80490	121	high	NA
Anoplophora glabripennis	Coleoptera	Cerambycidae	Anoplophora	numt-021	AGGGGCAGGAACAGGATGAACAGTTTATCCCCCCTTAGCTGCTAATGCTGCACATAGAGGTTCTTCAGTT	70	92.857	706.953	80490	121	high	NA
Anoplophora glabripennis	Coleoptera	Cerambycidae	Anoplophora	numt-022	TAGATGAGCAGGAACAGGATGAACAGTTTATCCTCCCTTAGCTGCTAATGTTGCACATAGA	61	95.082	706.953	80490	121	high	NA
Anoplophora glabripennis	Coleoptera	Cerambycidae	Anoplophora	numt-023	AGATTACATCTAGCTGGAATTTCTTCAATTCTAGGAGCAGTTAATTTTATTACAAC	56	98.214	706.953	80490	121	high	NA
Anoplophora glabripennis	Coleoptera	Cerambycidae	Anoplophora	numt-024	CCCCCTTTAGCTGCTATTGTTGCACACAGAGGTTGTTCAGTTGATTTAGCTATTTTTAGATTA	63	88.889	706.953	80490	121	high	NA
Anoplophora glabripennis	Coleoptera	Cerambycidae	Anoplophora	numt-025	ATAATTGGAGGATTCGGAAATTGATTAGTGCCTTTGGTGCTCCAGATATAGCTTTCCCACGAATAAATTATAAGAT	76	80	706.953	80490	121	high	NA
Anoplophora glabripennis	Coleoptera	Cerambycidae	Anoplophora	numt-026	TTCATTAACACCATTACTAATAAGAAGAATTGTAGATAGAGGAGTAGTAGTAGGA	55	85.455	706.953	80490	121	high	NA
Anoplophora glabripennis	Coleoptera	Cerambycidae	Anoplophora	numt-027	GGGACACCATTAAAATTGTTATTTCGATCAGTATTAGGAACTCCGTGCTCTTTAATTGGAGATCAAATTTATAATG	76	77.215	706.953	80490	121	high	NA
Anoplophora glabripennis	Coleoptera	Cerambycidae	Anoplophora	numt-028	GATCCTGCAGGAGGTGGAGATCCTATTCCTTATCAACATTTATTT	45	86.667	706.953	80490	121	high	NA
Diabrotica virgifera	Coleoptera	Chrysomelidae	Diabrotica	numt-001	AACTTTATACTTTATTTTTGGAATTTGAGCAGGAATGGTAGGAACTTCATTAAGAATTTTAGTACGAGCAGAATTAGGAAGGCCCGGATCTTTAATTGGAAATGACCAAATTTATAATGTTATTGTTACAGCTCATGCATTTATTATAATTTTTTTTATAGTTATACCTGTTATAATTGGTGGTTTTGGAAATTGACTTGTACCCTTAATAATTGGTGCTCCCGATATAGCATTCCCTCGAATACATAATATAAGATTTTGATTGCTTCCCCCGTCTCTTTTTTTATTATTATTAAGAAGGATAGTAGAAAGGGGGGTTGGTACCGGATGAATAGTTTACCCGCCTCTGTCATCAAATATTGCCCATGGAGGTCCATCAGTAGATTTCGCTATTTTTAG…	658	98.784	2418.07	6238	50	high	NA
Diabrotica virgifera	Coleoptera	Chrysomelidae	Diabrotica	numt-002	GATATAGCGTTCCCTCGAATAAATAATATAAGATTTTGATTACTTCCCCCTTCTCTTTTATTATTATTATTAAGAAGAATAGTAGAAAGAGGGGTTGGTACTGGATGAACAGTTTACCCACCTCTATCATCAAATATTGCCCATGGAGGTTCATCTGTAGATTTAGCTATTTTTAGATTACATTTAGCTGGGATTTCTTCAATTTTAGGTGCAATTAATTTTATTACAACAGTTATTAATATACGACCAATAGGAATAACCTTTGATCGAATACCTCTATTTGTTTGATCTGTTATAATTACAGCAATCCTTCTTCTTCTATCTTTACCAGTCTTAGCTGGAGCTATTACAATATTATTAACAGATCGAAATTTAAATACATCATTTTTTGATCCAGCT…	435	95.632	2418.07	6238	50	high	NA
Diabrotica virgifera	Coleoptera	Chrysomelidae	Diabrotica	numt-003	AACTTTATACTTTATTTTTGGAATTTGAGGCAGGAATAGTAGGAACTTCCTTAAGAATTTTAGTACGAGCAGGATTGGGTAGACCTGGATCTTTAATTGGAAATGATCAAATTTATAATGTTATTGTTACAGCCCATGCATTTATTATAATTTATTTTATAGTTATACCTATTATAATTGGTGGTTTTGGAAATTGACTTGTACCCTTAATAATTGGTGCTCCCGATATAGCATTCCCTCGAATAAATAATATAAGATTTTGATTGCTTCCCCCGTCTCTTTTATTATTATTAT	294	96.259	2418.07	6238	50	high	NA
Diabrotica virgifera	Coleoptera	Chrysomelidae	Diabrotica	numt-004	ACTTTATATTTTATTTTTGGAATTTGAGCAGGAATAGTAGGAACTTCCCTAAGAATTTTGGTACGAGCAGAATTAGGTAGGCCTGGATCTCTAATTGGAAATGATCAAATTTATAATGTTATTGTTACAGCCCACGCATTTATTATAATTTTTTTTATAGTTATACCCATTATAATTGGTGGTTTTGGAAATTGACTTGTGCCTTTAATAATTGGTGCACCCGATATAGCATTTCCTCGAATAAACAATATTATAAGATTTTGATTACTTCCCCCCCTCTCTTTTATTACTATTATTAAGAAGAATAGTAGAAAGAGGAGTCGGTACAGG	330	91.212	2418.07	6238	50	high	NA
Diabrotica virgifera	Coleoptera	Chrysomelidae	Diabrotica	numt-005	ACTTTATATTTTATTTTTGGAATTTGAGCAGGAATAGTGGGAACCTCCTTAAGAATTCTGGTACGAGCAGAATTAGGTAGCCCGGATCTCTAATTGGAAATGACCAAATTTATAATGTTATTGTTACAGCTTATGCGTTTATTATAATTTTTTTTATAGTTATACTTATCATAATTGGAGGCTTTGGAAATTGACTTGTCCCTTTAATAATTGGCGCCCCTGATATGGCATTTCCTCGAATAAACAATATATGCTTTTGATTACTTCCTCCTTCTCTTTTATTATTATTATTAAGAAG	298	90.301	2418.07	6238	50	high	NA
Diabrotica virgifera	Coleoptera	Chrysomelidae	Diabrotica	numt-006	ACCTTATATTTTATTTTTGGAATTTGAGCAGGAATAGTAGGAACTTCCCTAAGAATCCTAGTACGAGCAGAATTAGGTAGCCCTGGATCCCTAATTGGAAGTGACCAAATTTATAATGTTATTGTTACAGCCCATGCATTTATTATAATTTTTTTATAGTTATACCTATTATAATTGGGGGTTTTGGAAATTGACTT	197	91.919	2418.07	6238	50	high	NA
Diabrotica virgifera	Coleoptera	Chrysomelidae	Diabrotica	numt-007	ACTTTATATTTTATTTTTGGAATTTGAGCAGGAATGGTAGGAACTTCCTTAAGAATTTTAGTACGAGCAGAATTAGGTAGGCCTGGATCTCTAATCGGAAATTATCAAATTTATAATGCTATTGTTACAGCCCACGCATTTATTATAATTTTTTTATAGTTATACCTATTA	171	93.023	2418.07	6238	50	high	NA
Diabrotica virgifera	Coleoptera	Chrysomelidae	Diabrotica	numt-008	ACTGCACATGCAATTTTAATAATTTTTTTTATAGTAATACCAAGAATAATTGGTGGTTTCGGTAATTGATTAGTACCTTTGATATTAGGTGCTCCTGATATAAGATTTCCTCGTTTAAATAATTTAAGATTTTGGTTATTACCTACAGCAATATTTTTAATTTTAGATTCTAGATTTGTAGACACGGGTTGTGGTACTAGATGAACTGTATATCCACCATTGAGAACAATAGCTCACCCAGGTAGAAGAGTAGATCTAGCTATTTTTAGTTTACATTGTGCTGGTTTAAGATCTATTTTAGGTGGAATTAATTTTAT	317	73.125	2418.07	6238	50	high	NA
Diabrotica virgifera	Coleoptera	Chrysomelidae	Diabrotica	numt-009	TTATCATTACCAGTATTAGCAGGTGCTATTACTATACTATTAACAGACCGTAATCTAAATACTTCTTTTTTTGATCCTAGGACTGGTGGTAATCCTTTAATTTATCAACATTTATTT	117	80	2418.07	6238	50	high	NA
Diabrotica virgifera	Coleoptera	Chrysomelidae	Diabrotica	numt-010	AACTTTATATTTTATTTTTGGTTTATGATCAGGAATGGTAGGAACTAGATTA	52	86.538	2418.07	6238	50	high	NA
Diabrotica virgifera	Coleoptera	Chrysomelidae	Diabrotica	numt-011	AGCGGGAATAGCAGTAACTTCTTTAAGAATTTTAGTTCGAGCAGAACTAGGAAGTTCTGGGTAGTTAATTGGATATGATCAAATTTCTAATTTAATTGTAACAGCTCATGCATAATTTTCTTTATTTTATA	131	80.451	2418.07	6238	50	high	NA
Diabrotica virgifera	Coleoptera	Chrysomelidae	Diabrotica	numt-012	TATTGGTATGGGGAGTAGTAATTAGAGTAATTTTATTGCTTTTATCTTTACCTACCAGTTTTAACAGGAGCAATTACAATACTACTTACAGATCGAAATTTAAAAACATAAATTTTGATCCAGCAGGTGGGGGAGACCTAATTTGTATCAATACGTATTT	160	76.543	2418.07	6238	50	high	NA
Diabrotica virgifera	Coleoptera	Chrysomelidae	Diabrotica	numt-013	TTTATGCTATTTTTAGATTACATCTAGCTGGTATTTCTTCAATTTTAGGTGCAATTAATTT	61	96.721	2418.07	6238	50	high	NA
Diabrotica virgifera	Coleoptera	Chrysomelidae	Diabrotica	numt-014	ATAAGATTTTGATTACTATCCCCCTTCACTTTTATTAATATTATTAAGAAGAATAGTAGGAAGAGG	66	87.879	2418.07	6238	50	high	NA
Diabrotica virgifera	Coleoptera	Chrysomelidae	Diabrotica	numt-015	ATAAGATTTTGATTACTATCCCCCTTCACTTTTATTAATATTATTAAGAAGAATAGTAGGAAGAGG	66	87.879	2418.07	6238	50	high	NA
Diabrotica virgifera	Coleoptera	Chrysomelidae	Diabrotica	numt-016	ATAAGATTTTGATTACTATCCCCCTTCACTTTTATTAATATTATTAAGAAGAATAGTAGGAAGAGG	66	87.879	2418.07	6238	50	high	NA
Diabrotica virgifera	Coleoptera	Chrysomelidae	Diabrotica	numt-017	TAGCAGGGGCTATTACAATATTATTAACAGACCGAAATTTAAATAC	46	93.478	2418.07	6238	50	high	NA
Diabrotica virgifera	Coleoptera	Chrysomelidae	Diabrotica	numt-018	TAATTAATATACGGCCAATAGGAAAATAATTTGATCGAATAACTTTATTTGTTTGAG	57	85.965	2418.07	6238	50	high	NA
Diabrotica virgifera	Coleoptera	Chrysomelidae	Diabrotica	numt-019	ACTTTATACTTGCTTTATTTTTGGAATTTGAGCGGGGATAGTAGTAACTTCCTTAAACATTTT	63	82.54	2418.07	6238	50	high	NA
Diabrotica virgifera	Coleoptera	Chrysomelidae	Diabrotica	numt-020	TTACAGCTCATGCATTTATTATAATTTTTTGATAGTATAC	40	92.857	2418.07	6238	50	high	NA
Diabrotica virgifera	Coleoptera	Chrysomelidae	Diabrotica	numt-021	ATATAGCATTTCCTCGAATAAATAGTATAAGACTCTGATT	40	90	2418.07	6238	50	high	NA
Galerucella tenella	Coleoptera	Chrysomelidae	Galerucella	numt-001	AACTTTATATTTTATTTTTGGAATTTGAGCCGGAATAGTTGGAACTTCATTAAGAATTCTTGTTCGAGCTGAACTAGGAAGACCAGGTACTTTAATTGGTAATGATCAAATTTATAATGTAATTGTTACTGCTCATGCTTTTATTATAATTTTTTTTATAGTAATACCTATTATAATTGGTGGATTTGGAAACTGATAAGTACCCCTAATAATTGGTGCTCCAGATATAGCTTTTCCTCGAATAAATAATATAAGATTTTGATTGCTTCCCCCATCATTATTTTTATTAATTATAAGAGGAATTGTAGAAAGAGGAGCTGGAACAGGTTGAACAGTTTATCCCCCTCTCTCATCTAATATTGCTCATGGAGGATCTTCTGTAGATCTCGCCATTTTTAG…	658	98.48	460.593	21782	110	high	NA
Galerucella tenella	Coleoptera	Chrysomelidae	Galerucella	numt-002	AACTTTATATTTTATTTTTGGAATTTGAGCCGGAATAGTTGGAACTTCATTAAGAATCCTTGTTCGAGCTGAACTAGGAAGACCAGGCACTTTAATTGGTAATGACCAAATTTATAATGTAATTGTTACTGCTCATGCTTTTATTATAATTTTTTTTATAGTAATACCTATTATAATTGGTGGATTTGGAAACTGATTAGTACCCCTAATAATTGGTGCTCCAGATATAGCTTTTCCTCGAATAAATAATATAAGATTTTGATTGCTTCCCCCATCATTATTTTTATTAATTATAAGAAGAATTGTAGAAAGAGGAGCTGGAACAGGTTGAACAGTTTATCCCCCTCTTTCATCTAATATTGCTCATGGAGGATCTTCTGTAGATCTCGCCATTTTTAG…	509	100	460.593	21782	110	high	NA
Galerucella tenella	Coleoptera	Chrysomelidae	Galerucella	numt-003	ACAGCTCATCCCCCTCTATCATCTAATATTGCTCATGGAGGGTCTTCAGTAGATCTTGCCATGTTTAGTCCTCATTTAGCTGGAATCTCTTCAATTTTAGGTGCAATTAATTTTATTACTACAATTATTAATATACGACCTAAAGGAATAACATTAGACCGAATACCTTTATTTGTTTGAGTTGTAATAATTACAGCTGTTCTTTTATTACTTTCTCTACCTGTATTAGCAGGAGCAATTACAATATTATTAACAGATCGAAATTTAAACACTGCCTTTTTTGATCCAGCTGGAGGAGGAGACCCAATTTTATATCAACATCATTT	326	92.355	460.593	21782	110	high	NA
Galerucella tenella	Coleoptera	Chrysomelidae	Galerucella	numt-004	TTTTTATAGTAAAACCTATTATAATTTGTGGATTTGGAAACTGATTAGTACCCCTAATAATTGGTGCCCCGGATATAGCTTTTCCTCGAATAAATAATATAAGATTTTGATTGCTTCCCCCATCATTATTTTTATTAATTATAAGAAGAATTGTAGAAAGAGGAGCTGGGACAGGTTGAACAGCTT	186	96.774	460.593	21782	110	high	NA
Galerucella tenella	Coleoptera	Chrysomelidae	Galerucella	numt-005	TCCTGTTTTAGCAGGTGCAATCACAATATTATTAACAGATCGAAATATAAACACTTCTTTTTTTGATCCAGCAGGAGGAGGAGACCCAATTTTATATCAACATCTATT	108	94.444	460.593	21782	110	high	NA
Galerucella tenella	Coleoptera	Chrysomelidae	Galerucella	numt-006	CATGATTATGTTCATTAAGTATGGGAAAGATTGTGGAAAGAAGTGCTGGGAAATGTTGAACAGTTTATCCCCTCCTTTATCCAATATTGCTCATGGAGGTACATCTGTGCTAGCTAGCTATTCTTAAACTACATTTAGCTGAAAACTCTTCCATTTTAGGTGCAAATAATTTGATTACTACAA	183	79.891	460.593	21782	110	high	NA
Galerucella tenella	Coleoptera	Chrysomelidae	Galerucella	numt-007	GTCTTCATTTAGCTGGAATCTCTTCAATTTTAGGTGCAATTAATTTTATTACTACAATTATTAATATACGACCT	74	98.649	460.593	21782	110	high	NA
Gonioctena quinquepunctata	Coleoptera	Chrysomelidae	Gonioctena	numt-001	TACGCTTTATTTTATTTTTGGAATTTGAGCAGGAATAGTAGGAACTTCCCTAAGAATTTTAATTCGAGCTGAGTTAGGGAATCCTGGAACATTAATTGGTAACGATCAAATTTATAATGTGATTGTAACAGCCCATGCTTTCATCATAATTTTTTTATAGTTATGCCGATTATAATTGGCGGATTTGGAAATTGACTAGTCCCTTAATACTGGGTGCCCCAGATATAGCATTTCCCCGAATAAATAACATGAGATTTTGATTACTCCCCCCATCGTTATTTTTCTTAATTATAAGAAGAATTGTAGAAAGAGGGGCTGGAACAGGTTGAACTGTTTACCCTCCTCTTTCTGCTAATATTGCCCATAGAGGTTCATCTGTAGATTTAGCTATTTTTAGGC…	655	98.176	1731.95	432124	128	high	NA
Gonioctena quinquepunctata	Coleoptera	Chrysomelidae	Gonioctena	numt-002	TACGCTTTATTTTATTTTGGAATTTGAGCAGGAATAGTAGGAACTTCCCTAAGAATTTTAATTCGAGCTGAGTTAGGGGAATCCTGGAACATTAATTGGTAACGATCAAATTTATAATGTGATTGTAACAGCCCATGCTTTCATCATAATTTTTTTTATAGTTATGCCGATTATAATTGGCGGATTTGGAAATTGACTAGTCCCCTTAATACTGGGTGCCCCAGATATAGCATTTCCCCGAATAAATAACATGAGATTTTGGTTACTCCCCCCATCGTTATTTTTTCTTAATTATAAGAAGAATTGTAGAAAGAGGGGCTGGAACAGGTTGAACTGTTTACCCTCCCCTTTCTGCTAATATTGCCCATAGAGGTTCATCTGTAGATTTAGCTATTTTTT…	643	93.967	1731.95	432124	128	high	NA
Gonioctena quinquepunctata	Coleoptera	Chrysomelidae	Gonioctena	numt-003	TACGCTTTATTTTATTTTTGGAATTTGAGCAGGAATAGTAGGAACTTCCTAAGAATTTTAATTCGAGCTGAGTTAGGGAATCCTGGAACATTAATTGGTAACGATCAAATTTATAATGTGATTGTAACAGCCCATGCTTTCATCATAATTTTTTTTATAGTTATGCCGATTATAATTGGCGGATTTGGAAATTGACTAGTCCCCTTAATACTGGGTGCCCCAGATATAGCATTTCCCCGAATAAATAACATGAGATTTTGATTACTCCCCCCATCGTTATTTTTCTTAATTATAAGAAGAATTGTAGAAAGAGGGCTGGAACAGGTTGAACTGTTTACCCTCCTCTTTCTGCTAATATTGCCCATAGAGGTTCATCTGTAGATTTAGCTATTTTTAGGC…	654	98.024	1731.95	432124	128	high	NA
Gonioctena quinquepunctata	Coleoptera	Chrysomelidae	Gonioctena	numt-004	TACGCTTTTATTTTATTTTTGGAATTTGAGCAGGAATAGTAGGAACCTCCCTAAGAATTTTAATTCGAGCTGAGTTAGGGAATCCTGGAACATTAATTGGTAACGATCAAATTTATAATGTGATTGTAACAGCCCATGCTTTCATCATAATTTTTTTTATGGTTATACCAATTATAATTGGTGGATTTGGAAATTGACTAGTCCCCTTAATATTGGGTGCCCCAGACATAGCATTTCCTCGAATAAATAACAGAAGATTTTGATTACTCCCACCATCATTGTTTTTCTTAATTATAAGAAGGGTTGTAGAAAGAGGAGCTGGAACAGGTTGAACTGTTTACCCTCCCCTTTCTGCTAATATTGCCCATAGAGGTTCATCTGTAGATTTGGCTATTTTTA…	659	94.841	1731.95	432124	128	high	NA
Gonioctena quinquepunctata	Coleoptera	Chrysomelidae	Gonioctena	numt-005	TACGCTTTATTTTATTTTTGGAATTTGAGCAGGAATAGTAGGAACCTCCCTAAGAATTCTAATTCGAGCTGAGTTAGGGAATCCTGGAACATTAATTGGTAACGATCAAATTTACAATGTGATTGTAACAGCCCATGCTTTCATCATAATTTTTTTTATGGTTATACCAATTATAATTGGTGGATTTGGAAATTGGCTAGTCCCCTTAATATTGGGTGCCCCAGACATGGCATTTCCTCGAATAAATAACATAAGATTTTGATTACTCCCACCATCATTGTTCTTCTTAATTATAAGAAGAGTTGTAGAAAGAGGAGCTGGAACAGGTTGAACTGTTTACCCTCCCCTTTCTGCTAATATTGTCCATAGGGTTCATCTGTAGATTTAGCTATTTTTAGA…	657	94.073	1731.95	432124	128	high	NA
Gonioctena quinquepunctata	Coleoptera	Chrysomelidae	Gonioctena	numt-006	TACGCTTTATTTTATTTTGGAATTTGAGTAGGAATATAGGAACTTCTAAGAATTTTAATTCGAGCTGAGTTAGGAATCTGGAACATTAATTGGTAACGATCAAATTTTATAATGTGATTGTAACAGCCCATGCTTTCATCATAATTTTTTATAGTTATGCCGATTATAATTGGGGATTTGAAATTGACTAGTCCCCTTAATACTAGCCCAGATATAGCATTTCGAATAAATAACATGAGATTTTGGTTACTCCCCATCGTTATTTTTTCTTAATTATAAGAAGAATTGTAGAAAGAGGCTGGAACAGGTTGAACTGTTTACCTCCCCTTTCTGCTAATATTGCTCATAGAGGTTCATCTGTAGATTTAGCTATTTTAGGCTTCATTTAGCAGGGATTTC…	637	95	1731.95	432124	128	high	NA
Gonioctena quinquepunctata	Coleoptera	Chrysomelidae	Gonioctena	numt-007	TGCTATTACTATGCTTTAAACAGATCGAAATTTAAATAGGTACATCATTTTTTTATCC	58	87.931	1731.95	432124	128	high	NA
Gonioctena quinquepunctata	Coleoptera	Chrysomelidae	Gonioctena	numt-008	TACGCTTTATTTTATTTTTGGAATTTGAGCAGGGATAGTAGGAACCTCCCTAAGAATTTCAATTCGAGCTGAGTTAGGGAATCCTGGAACATTAATTGGTAATTATCAAATTTATAATGTGATTGTAACAGCCCATGCTTCCATCATAATTTTTTTTTATAGTTATACCAATTATAATTGGTGGGTTTGGAAATTGACTAGTCCCCTTAATATTGGGTGCCCCAGACATAGCATTTCTTCGAATAAATAACATAAGGTTTTGATTACTCCCACTATCATTGTTTTTCTTAATTATGAGAAGAGTTGTAGAAAGAGGGGCTGGGACAGGTTGAACTATTTACCCTCCCCTTTCTGCCAATAGTGCCCATAGAAGTTCATCTGTAGATTTAGCTATTTTCA…	659	92.716	1731.95	432124	128	high	NA
Gonioctena quinquepunctata	Coleoptera	Chrysomelidae	Gonioctena	numt-009	TACGCTTTATTTTATTTTTGGAATTTGAGCAGGAATAGTAGGACTCCCTAAGAATTTTAATTCGAGCTGAGTTAGGGAATCCTGGAACATTGATTGGTAACGATCAAATTTACAATGTGATTGTAACAGCCCATGCTTTCATCATAATTTTTTTATGGTTATACCAATTATAATTGGCCGATTTGGAAATTGGCTAGTACCCTTAATATTGGGTGCCCCAGACATAGCATTTCCTCGAATAAATAACATAAGATTTTGATTACTCCCACCGTTCTTTTTGATTATAAGAAGAGTTGTAGGAAGAGGGGCTGGAACAGGTTGAACTGTTTACCCTCCCCTTTCTGCTAATATTGCCCATAGTGGTTCATCTGTAGATTTAGCTATTTTTAGACTTCATTT…	649	92.705	1731.95	432124	128	high	NA
Gonioctena quinquepunctata	Coleoptera	Chrysomelidae	Gonioctena	numt-010	TACGCTTCATTTTATTTTTGGAATTTGAGCAGGAATAGTAGGAACATCCCTAAGAATTTTAATTCGAGCTGAGTTAGGGAATCCTGGAACATTGATTGGTAACGATCAAATTTACAATGTAATTGTAACAGCCCACGCTTTCATCATAATTTTTTTTATGGTTTTACCAATTACAATTGGTGGATTTGGAAATTGACGAGTCCCCTTAATACTGGGTGCCCCAGACATAGCATTTCCTCGAATAAATAACATAAGATTTTGGTTACTTCCTCCATCACTATTTTTTTAATTATAGGAAGAATTGTAGAAATAGGAGCTGGGACAGGTTGAACTGTTTATCCCCCGCTTTCTGCTAATATTGCCCATAGAGGGTCATCTGTAGATTTGGCTATTTTTAGG…	649	89.514	1731.95	432124	128	high	NA
Gonioctena quinquepunctata	Coleoptera	Chrysomelidae	Gonioctena	numt-011	GAATTTGAGCAGGAATAGTAGGAACCTCCCTAAGAATTTTAATTCGAGCTGAGTTAGGGAATCCTGGAACATTGATTGGTAACGATCAAATTTACAATGTGATTGTTACAGCCATCATAATTATCCATCCATCCATCATAATTTTTTTATAGTTATACCAATTATAATTGGTGGATTTGGAAATTGACTAGTCCCCTTAATATTGGATGCCCCAGACATAGCATTTCCTCGAATAAATAACATAAGATTTTGATTACTCCCACCATCATTGTTCTTCCTGATTATAAGAAGAGTTGTAGAAAGAGGGGCTGGGACAGGTTGAACTGTTTATCCTCCTCTTTCTGCTAATATTGCCCATACAGGTTCATCTGTAGATTTAGCTATTTTTAGGCTTCATTT…	634	89.385	1731.95	432124	128	high	NA
Gonioctena quinquepunctata	Coleoptera	Chrysomelidae	Gonioctena	numt-012	TACGCTTTATTTTATTTTTGGAATTTGAGCAGAAATAGTAGGAACCTCCCTAAGAATTTTAATTCGAGCTGAGTTAGGGTATCCTGGAACATTGATTGGTTACGATCAAATTTATAATGTAATTGTAACAGCCCATGCTTCCATCATATTTTTTTTATGGTTTTACCAATTATAATTGGTGGATTTGGAAATCGACTAGTTCCTTCAATATTAGGTGCCCTAGACATAACATTTCCTCGAATAAATAACATAAGATTTCGATTATTTCCTCTGTCGTTATTCTTTTCAATTATAAGAAGAATTGTAGAAAGAGGGGCTGGAACAGGTTGAACTGTTCACCCTCCCCTTTCTGCAAATATTTCTCAGAGGGTCATGTGTAGATTTGGCTATTTGCAGACT…	653	88.737	1731.95	432124	128	high	NA
Gonioctena quinquepunctata	Coleoptera	Chrysomelidae	Gonioctena	numt-013	TACGTTTTATTTTATTTTTGGAATTCGAGTAGGAATAGTAGAAACCTTCACAAGAATTTCAATTCGAGCTGAGTTAGGGAATCCTGGAACATTGATTGGCAATGATCAAATTTACAATGTAATTGTAACAGCCCATGCTTTCATTATAATTTTTCTTATGGTTATACCAATTATAATTGGTGGATTTGGAAATTGACTAGTCCTTTTATATTAGGTGCCCCAGACAAAGCAGTTTCTTGAATAAATAACATAAGATTTTGGCTACCCTCCGTCATTATTCTTTTTAATTATAAGAAGAGCTGTAGAAAGAGGGGCTGGAACAGGTTGAACTTTTTACCCTCTTCTTCCTGCTAATGTTGCTCATAGAGGATCATCTGTAGATTTTGCTATTTTCAGACT…	654	87.671	1731.95	432124	128	high	NA
Gonioctena quinquepunctata	Coleoptera	Chrysomelidae	Gonioctena	numt-014	TACGCTTTATTTTATTTTTTGGAATTTGAGCAGGAATAGTAGGAACTTCCCTAAGAATTTTAATTCGAGCTGAGTTAGGAATCCCGGAACATTAATTGGTAACGATCAAATTTATAATGTGATTGTAACAGCCCATGCTTTCATCATAATTTTTTTTATAGTTATGCCGATTATAATCGGTGGATTTGGAAATTGACTAGTCCCCTTAATACTGGGTGCCCCAGACATAGCATTTCCTCGAATAAATAACATAAGATTTTGATTACTCCCACCATCATTGTTTTTCTTAATTATAAGAAGAGTTGTAGAAAGAGGGGCTGGGACAGGTTGAACTGTTTACCCTCCTCTTTCTGCTAATATTGCCCATAGGGGTTCATCTGTAGATTTAGCTATTTTTAG…	501	95.817	1731.95	432124	128	high	NA
Gonioctena quinquepunctata	Coleoptera	Chrysomelidae	Gonioctena	numt-015	TACGCTTTATTTCATTTTTGGAATTTGAGCAGGAATAGTAGGAACCTCCCTAAGAATTTTAATTCGAGCTGAGTTAGGGAATCCTGGAACATTGATTGGTAACGATCAAATTTACAATGTAATTGTAACAGCCCATGCTTTCATCATCATTTTTTGTATGGTTATATCAATTATAATTGGTGGATTTGGAAATTGACTAGTCCCTTTTGATATTGGGTGCCCCAGACATAGCATTTCCTCGAATAAATAACATAAGATTTTGATTACTCCCACCATCATTGTTCTTCCTGATTATAAGAAGGGTTGTAGAAAGAGGAGCTGGAACAGGTTGAACTGTTTATCCCCCCCCTTTCTGCCAATATTGCCAATAGGGGTTCATCTGTAGATTTGGCTATTTTT…	578	90.657	1731.95	432124	128	high	NA
Gonioctena quinquepunctata	Coleoptera	Chrysomelidae	Gonioctena	numt-016	ACTATGCTTTTAACAAATCGAAATTTAAATACATCATTTTTTGACCCAGCAGGTGGAAGAGACCCAATTCTTTACCAACATTTATTT	87	93.103	1731.95	432124	128	high	NA
Gonioctena quinquepunctata	Coleoptera	Chrysomelidae	Gonioctena	numt-017	TGGAATTTGAGCAGGAATAGTAGGAACATCCCTAAGAATTTTTATTCGAGCTGATGGATGGAACATTGATTGGTAACGATCAAATTTATAATGTAATTGTGACAGCCCATGCTTTCATCATATTTTTTTTTATAGTTACACCAATTATAATTTGTGGATTTGGAAATTGACTAGTTTCCTTAATATTGGGTGCCCCAGACATAGCATTTCCCCGAATAAATAATATGAGATTTTGGTTACTCCCTCCATCACTATCCTTTTTAATTATGAGATGAATTGTAGAAAGAGGGGCTGGGACAGGTTGAACTGTTTACCCTCCACTTTCTGCTAATATTGCCCATAAAGGGTCATCTGTAGATTTGGCTATTTTTAGACTTCATTCAGCTGGAATCTTCTCAA…	593	87.854	1731.95	432124	128	high	NA
Gonioctena quinquepunctata	Coleoptera	Chrysomelidae	Gonioctena	numt-018	TACGCTTCACTTCATTTTTGGAATTTGAGCAGGAATAGTAGGAACCTCCCTAAGAATTTTAATTCGAGCTGAGTTAGGGAATCCTGGGACATTGATTGGCAACGATCAAATTTATAATGTAATTGTAACAGCCCATGCTTTCATCATAATTTTTTTTATGGTTATACCAATTATAATTGGTGGATTTGGAAATTGACTAATCCCTTTAATATTAGGTGCCCCAGAAATAGCATTCCTTCGAATAAATATCATAAGATGTTGATTACTCCCTCCGTCGTTATTCTTTTTGATCATAAGAAGAATTGTAGAAAGAGGGGCTGGGACAGGTTGAACTGTTTACCCCCCCCCCCTGTTTCTGCTAATATTGCTCACAGGGGGTCATCTGTAGATTTGGGTATT…	589	88.285	1731.95	432124	128	high	NA
Gonioctena quinquepunctata	Coleoptera	Chrysomelidae	Gonioctena	numt-019	TGGAACATTGATTGGTAACGATCAAATTTACAATGTAATTGTAACAGCCCATGCTTTCATCATAATTTTTTTATGGTTATACCAATTATAATTGGTGGATTTGGAAATTGACTAGTCCCCTTAATACTGGGTGCCCTAACATAGCATTTCTTCGAATAAAAAACATAAGATTTTGATTGCTCCCTCCATCGCTGTTCTTTCTAATTATAAGGAGAATTGTAGAAAGAGGGGTTGGAACAGGTTGAACTGTTTACCCTCCACTTTCTGCTAATATTGCCCATAGAGGATGATCTGTAGATTTGGCTATTTTTAGACTTCACTTAGCCGGAATTTCCTCTATTATGGGTGCAATTAATTTTATTACTACAATTATTAATATACGACCCACAGGAATAACAA…	571	89.373	1731.95	432124	128	high	NA
Gonioctena quinquepunctata	Coleoptera	Chrysomelidae	Gonioctena	numt-020	TACGCTTTATTTTATTTTTGGAATTTGAGCAGGAATAGTAGGAACATCCCTAGGAATTTTAATTGGTAACGATCAAATTTACAATGTAATTGTAACAGCCCATGCTTTCATCATAATTTTTTTATGGTTATACCAATTATAATTGGTGGATTTGGAAATTGACTGGTCCCCTTAATACTGGGTGCCCCAGATATAGCATTTCCTCGAATAAATAACATATGATTTCGATTACTCCCCCCATCGCTGTTCTTTCTAATTATAAGAAGAATTGTAGAAAGAGGAGCTGGAACAGGTTGAACCTTCTACCCTCCACTTTCTGCCAATATTGCCCATAGAGGTTCATCTGTAGATTTGGATATTTTTAGACTTCATTTAGCCGGAACTTCCTCCATTCTGGGT…	607	84.347	1731.95	432124	128	high	NA
Gonioctena quinquepunctata	Coleoptera	Chrysomelidae	Gonioctena	numt-021	TACGCTTTATTTTATTTTTGGAATTTGAGCAGGAATAGTAGAAACATCCCTAAGAATTCTAATTCGAGCTGAGTTAGGGAATCCTGGAACATTGATTGGTAACGATCAAATTTACAATGTAATTGTAACAGCCCATGCTTTCATCATATTTTTTTTATGGTTATACCAATTGTTATACCAAAATTGGTGTATTTGGAAATTGACGAGTCCCCTCAATACTGGGTGTCCCAGACATAGCATTTCTTCGAATAGATAACATAAGATTTTGATTACTCCCCCATCACTATTTTTTCTAATTATAAGAAGAGTTGTAGAAAGAGGGACTGGGACGGGTTGAACTGTTTACCCCCCACTTTCTGCTAATATTGCCCATAGAGGAGCATCTGTAGATTTGGCTAT…	588	87.797	1731.95	432124	128	high	NA
Gonioctena quinquepunctata	Coleoptera	Chrysomelidae	Gonioctena	numt-022	TACACTTTACTTTATTTTTGGAATTTGAGCAGGAATAGTAGGAACCTCCCTAAGAATTTTAATTCGAGCTGAGTAAGGGAATCCTGGAACTTTGATTGGTAATGATCAAATTTATAATGTAATTGTAACAGCTTTCAATTTTTTTTTATGGTTATTCTAATTATAATTGGTGGATTTGGAAATTGACTTGTCCCTTTAATAGTAGGTGCCCCAGACATAGCTTTTCTTCGAACAAATAACATAAGATTTTGATTACTCCCTCCTTCATTATTCCATTTAATTATGACAAAAATTGTAGAAAAAGGAGCTCAAACAGGTTGAACCGTTATTCCCCCCTTTCTGCTAATATTGCCCATAGTGGATCTTCTGTAGATTTACCTATTTTAAGTCTCCATTTAG…	641	84.743	1731.95	432124	128	high	NA
Gonioctena quinquepunctata	Coleoptera	Chrysomelidae	Gonioctena	numt-023	TACGCTTCATTTTATTTTTGGAATTTGAGCAGGAATAGTAGGAACCTCCCTAAGAATTTTAATTCGAGCTGAGTTAGGGAATCCTGGAACATTGATTGGTAACGATAAAATTTATAATGTAATTGTAATAGCCCATGCTTTCATCATATTTTTTTTTTATGGTTATACCAATTATAATTGCCGTATTCGGAAATTGACTAGTCCCCAAACATAGCATTTCCTCCAATAAATAACATAAGATTTTGATTACTTCCTCCGTCGTTATTCCTTTTAATTATGAGAAGAATTGCAGTGGAGCTAGAACAGGTTGAACTTTATCCCCCTCCTTCTTCCAATATTGCCCATAAGGATCATCTGTAGATTTAGCTATTTTTAGACTCCATTTAGCTGGAATTTCCT…	618	84.067	1731.95	432124	128	high	NA
Gonioctena quinquepunctata	Coleoptera	Chrysomelidae	Gonioctena	numt-024	TGTAATTGTAACAGCCCATGCTTTCATAATATTTTTTGTTATGGTTATACCAATTATAATCGGTGGATATGGAAATTAACTAGTCCCCTTAATACTGGGTGCCCCAGACAGCATTTCCTCGAATAAATAACATAATCTTTTGATTACTCCCCCCATCACTGTTCTTTCTAATTATAAGAAGAATTGTAGAAAGAGGGGCTGGAACAGGTTGAACTGTCTACCCTCCACTTTCTGCTAATATTGCCCATAGAGGTTCATCTGTAGATTTGGCTATTTTTAGACTCTATTTAGCCGGAATTTCCTCTATTTTAGGTGCAATTAATTTTATGACTATAATTATTAATATACGGCCCATAGGAATAACAATAGACCGAATACCCTTATTTGCTTGAGCTGTAT…	538	89.649	1731.95	432124	128	high	NA
Gonioctena quinquepunctata	Coleoptera	Chrysomelidae	Gonioctena	numt-025	TACGCTTTATTTTATTTTTGGAATTTGAGCAGGAATAGTAGGAACATCCCTAAGAATTTTAATTCGAGCTGAGTTAGGTAATGATCAAATTTACAATGTAATTGTAACAGCCCATGCTTTCATAATATTTTTTGTTATGGTTATACCAATTATAATCGGTGGATATGGAAATTAACTAGTCCCCTTAATACTGGGTGCCCCAGACAGCATTTCCTCGAATAAATAACATAATCTTTTGATTACTCCCCCCATCACTGTTCTTTCTAATTATAAGAAGAATTGTAGAAAGAGGGGCTGGAACAGGTTGAACTGTCTACCCTCCACTTTCTGCTAATATTGCCCATAGAGGTTCATCTGTAGATT	363	86.788	1731.95	432124	128	high	NA
Gonioctena quinquepunctata	Coleoptera	Chrysomelidae	Gonioctena	numt-026	TGGAACATTGATTGGTAACGATCAAATTTACAATGTAATTGTAACAGCCCATGCTTTCATCATAATTTTTTTATGGTTATACCAATTATAATTGGTGGATTTGGAAATTGACTAGTCCCCTTAATACTGGGTGCCCTATACATAGCATTTCTTCGAATAAAAAACATAAGATTTTGATTGCTCCCTCCATCGCTGTTCTTTCTAATTATAAGAAGAATTGTAGAAGAGGGGTTGGAACAGGTTGAACTGTTTACCCTCCACTTTCTGCTAATATTGCCCATAGAGGATGATCTGTAGATTTGGCTATTTTTAGACTTCACTTAGCCGGAATTTCCTCTATTATGGGTGCAATTAATTTTATTACTACAATTAATATACGACCCACAGGAATAACAATAG…	563	88.133	1731.95	432124	128	high	NA
Gonioctena quinquepunctata	Coleoptera	Chrysomelidae	Gonioctena	numt-027	TGGAACATTGATTGGTAACGATCAAATTTACAATGTAATTGTAACAGCCCATGCTTTCATCATTTTTTTTGTATGGTTATACCAATTATAATTGGCGGATTTGGAAATTGACTAGTTCCCTTACTATTGGGTGCCCCAGACGTAGCATTTCCTCGAATAAATAACATAATATTTTGATTACTCCCCCCATCACTATTCTTTCTAATTATAAGAAGAATTGTAGAAAGAGGAGCCGGGACAGGTTGAACTGTTTACCCTCCACTTTCTGCTAATATTGCCCATAGGGGATCATCTGTAGATTTGGTTATTTTCAGACTCCATTTAACTGGGATGTCCTCTATTCTGGGTGCAATTAATTTTATTACTACAATTATTAATATATGGCCTACAGGAATAACA…	567	86.261	1731.95	432124	128	high	NA
Gonioctena quinquepunctata	Coleoptera	Chrysomelidae	Gonioctena	numt-028	TGGAATTTGAGCAGGAATAGTAGGAACATCCCTAAGAATTTTTTTTCGAGCTGATGGATGGAACATTGATTGGTAACGATCAAATTTTATAATGTAATTGTGACAGCCCATGCTTTATCATATTTTTTTTTATAGTTACACCAATTATAATTTGTGGATTTGGGAAAATTTACTAGTTTCCTTAATATTGGGTGCCCCAGACATAGCATTTCCGAATAAATAATATGAGATTTTGGTTACCCTCCATCACTATCCTTTTAATTATGAGATGAATTGTAGAAAGGGGGGCTGGGACAAGGTTGAACTGTTTACCCTCCACTTTCTGCTAATATTGCCCCATAAGGGTCATCTGTAGATTTGGCATTTTTAGACTTCATTCAGCTGGAATCTTTCAACCCT…	585	83.553	1731.95	432124	128	high	NA
Gonioctena quinquepunctata	Coleoptera	Chrysomelidae	Gonioctena	numt-029	TTTTAGAAAGAGGGGCTGGGACAGGTTGAACTGTTTACCCTCCTCTTTCTGCTAATATTGCCCATAGGGGTTCATCTGTAGATTTAGCTATTTTTAGGCTTCATTTAGCAGGAATTTCTTCTATTTTAGGTGCAATTAATTTCATTACTACAATTATTAATATACGACCCATAGGAATAACAATAGACCGAATACCTTTATTTGCTTGAGCTGTATTAATCACAACTATTCTACTTCTTTTATCCTTACCAGTTTTAGCCGGTGCAATTACTATGCTTTTAACAGATCGAAATTTAAATACTTCATTTTTTGATCCAGCAGGTGGAGGAGATCCAATTCTTTACCAACACTTATTT	356	96.348	1731.95	432124	128	high	NA
Gonioctena quinquepunctata	Coleoptera	Chrysomelidae	Gonioctena	numt-030	TACGCTTTATTTTATTTTTGGAATTTGAGCAGGAATAGTAGGAACTTCCCTAAGAATTTTAATTCGAGCTGAGTTAGGGAATCCCGGAACATTAATTGGTAACGATCAAATTTCCCTTTAATTTTTTTTATGTTATGCCATTATAATGGGGTTTGGAAATTGACTAGTCCCCTTAATATAATTGCCC	187	81.448	1731.95	432124	128	high	NA
Gonioctena quinquepunctata	Coleoptera	Chrysomelidae	Gonioctena	numt-031	TACGCTTTATTTTATTTTTGGAATTTGAGCAGGAATAGTACGAACATCCCTAAGAATTTCAATTCTAGCTGAGTAAGGAAATCCTGGAACATTGATTGGTAGCGATCAAATTCACAATGTATTTGTAACAGTCCATGCTTTCATCCAATTTTTTTTTATGGTTACACCAATTATAATTGGTTGATTTGGAAATTGACTAGTCCCTTTAATATTAGGTGCCCCAGAATAAATAACATAAGATTTTTGTTACTCTCACCATCGCTATTTTTTCTAATTATAAGAAGGATTGTAGAAAGAGGGGCTGAACAGATTGAACTGTTTACCCTCCACTTTCTGCTAATATTGCCCATAGGGGATCATCTGTAGATTTGGCTATTTTTAGACTTCATTTAGACGGAA…	479	84.879	1731.95	432124	128	high	NA
Gonioctena quinquepunctata	Coleoptera	Chrysomelidae	Gonioctena	numt-032	TACGCTTTATTTTATTTTTGGAATTTGAGCAGGAATAGTAGGAACCTCCCTAAGAATTTTAATTCGAGCTGAGTTAGGGAGTCCTGGAACATTGATTGGTAACGATCAAATTTACAATGTAATTGTAACAGCCCATGCTTTCATCATAATTTTTTTTATGGTTATACCAATTATAATTGGTGGATTCGGAAATAGACTAGACCCCTTAATATTGGGTGTCCCAGACATAGCATTTCCTCGAATAAATAACATAAGATTTTGATTGCTCCCACCATCACTGTTTTTCCTAATTATAAGAAGAGTTGTAGAAAGAGGGG	317	92.744	1731.95	432124	128	high	NA
Gonioctena quinquepunctata	Coleoptera	Chrysomelidae	Gonioctena	numt-033	TACGCTTCACTTTATTTTTGGAATTTGAGCAGGAATAGTAGGAACCTCCCTAAGAATTTTAATTCGAGCTGAATTAGGAAATCCCGGGACATTGATTGGCAACGATCAAATTTATAATGTAATTGTAACATCCCATGCTTTCATCATAATTTTTTTTATGGTTATACCAATTATAATTGGTGGATTTGGAAATTGACTAGTCCCTTTAATATTAAGTGCCCCAGACATAGCATTTTCTCGAATAAATATAATAAGATTTTGATTACTTCCTCCGTTGTTATTCTTTTTA	289	89.965	1731.95	432124	128	high	NA
Gonioctena quinquepunctata	Coleoptera	Chrysomelidae	Gonioctena	numt-034	CTCAATTATACGGAAAATTGTAGAAAGGGGAGCTGGGACAGGTTGAACT	49	83.673	1731.95	432124	128	high	NA
Gonioctena quinquepunctata	Coleoptera	Chrysomelidae	Gonioctena	numt-035	TACGCTTTACTTTATTTTTGGAATTTGAGCAGGAATAGTAGGAACCTCCCTAAGAATTTCAATTCGAGCTGAGTTAGGGAATCCCGGAACATTGATTGGCAACGATCAAATTTATAATGTAATTGTAACAGCCCATGCTTTCATCATAATTTTGTTCATAGTTATATCAATTATAATTGGTGGATTTGGAAATTGACTAGTTCCTTTAATATTAGGTGCCCCAGAGATAGAGTTTCCTCGAATGAATAAATAAAGATTTTGATTACT	267	91.011	1731.95	432124	128	high	NA
Gonioctena quinquepunctata	Coleoptera	Chrysomelidae	Gonioctena	numt-036	CTGTAGATTTGGCTATTTTTTGACTCCAATTAGCTGGAATTTCTTCTATTTTAGGTGCAATTAACTTTATCACCACAATTAACAATATACGGCCTACAGGAATAACAATAGACCGAATACCTGAGCATGAGCTGTATTGATTTCAACTATTTTGCTTCTTTTATCTTCACCTGGTGCAATTACTATACTTTTAACAGATCGAAATTTAAATATATGATTGTTCATCCGGCAGGTGGAGGAGACCCAATTCTTTACCAACATTTATTT	267	82.918	1731.95	432124	128	high	NA
Gonioctena quinquepunctata	Coleoptera	Chrysomelidae	Gonioctena	numt-037	TAGCATTTCCTCGAATAAATAACATAAGATTTTGAATACTCCCTCCGTCGTTATTCTTTTAAATTATAAGAAGAGTTATAGAAAGAGGGGCTGGGAGAGGTTGAACTGTTTACCCCCCCCCCCTCTTTCTGATAATATTGCTCACAGAGGATCATCTGTAGATTTGACTATTTTAGACTCCATTCAGCTGGAATTCCTTCTTCATTACCACAATTATCAATGTACGGCCCACAGGAATAACAATAGACCGAATACCTTTATTTGCTTGAGCTGTGTTAATTACAACTTTTAGCTTCTGTTATCTTTACCAGTTTTAGTTGGTGCTATT	328	80.802	1731.95	432124	128	high	NA
Gonioctena quinquepunctata	Coleoptera	Chrysomelidae	Gonioctena	numt-038	TACGCTTCACTTTGTTTTTGGAATTTGAGCAGGAATAGTAGAAACCTCCCTTAGAATTTTAATTCGAGCTGAGTTAGGGAATCCCGGGACATTGATTGGCAACGATCAAATTTATACTGTAATTGTAACAGCCCATGCTTTCATCATATTTTTTTTT	157	92.357	1731.95	432124	128	high	NA
Gonioctena quinquepunctata	Coleoptera	Chrysomelidae	Gonioctena	numt-039	TACGCTTTATTTTATTTTTGGGATTTGAGCAGGAATAGTAGGAACCTCCCTAAGAATTGTCATTCGAGCTGAGTTAGGGAATCCTGGAACATTGATTGGTAACGATCAAATTAACAATGTAATTGTAACAGCCCATTTTTTTATGGTTATACCAATTATAATTGGTGGATTTGGAAATTGACTAGTCCCCTCAATACTGGGTGCCCCAGATATAGCATTTCATCGAATAAATAACATACGA	241	87.891	1731.95	432124	128	high	NA
Gonioctena quinquepunctata	Coleoptera	Chrysomelidae	Gonioctena	numt-040	AACCTCCCTAAGAATTTCAATTCGAGCTGAATTAGGGAACCCCCTGGTACATTGATTGGCAACGATCAAATTTATAATGTAATTGTAACAGCCCATGCTTTCATAATTTTTTTTTAATTGTTATACCAATTATAATGGGTGGATTTGGAAATTGACTAGTCCCTTCAATATTAGGTGCCCCAGACATAGCGTTTCCTCGAATAAATAACATAAGATTTGGATTACTCCCACCGTCGTTATTCTTTTTAATTATAAGCAGA	260	88.123	1731.95	432124	128	high	NA
Gonioctena quinquepunctata	Coleoptera	Chrysomelidae	Gonioctena	numt-041	CATAGAGGTTCATCTGTAGATTTAGCTATTTTTAGACTTCATTTGGCAGGAATTTCCTCTATTTTAGGTGCAATTAATTTTATTACTACTATTATTAATATACGGCCCATAGGAATAACAATAGATCGAATACCTTTATTTGCTTGAGCTGTATTAATCACAACTATTTTACTTCTTCTATCTTTACCGGTTTTAGCTGGTGC	203	94.089	1731.95	432124	128	high	NA
Gonioctena quinquepunctata	Coleoptera	Chrysomelidae	Gonioctena	numt-042	ATGATTTTTTTTATGGTTATACCTACCAATTATAATTGGTGGATTTGGGAATTGACTAGTCCCCTTAAGATTGGGTGCCCCAGACAGCATTTTCTCGAATAAAAAACATGAAATTATGGTTACTCCTCCCATCACTATTCTTTTTAATTATAAGAAGAGTTGTAGAAAGAGGGTCTGGGACAGGTTGAACTGTTTACCCTCCGCTTTCTGCTAATATTGCCCGTAGGGGATCATCTGTAGATTTGGCTATTTTTAG	256	86.434	1731.95	432124	128	high	NA
Gonioctena quinquepunctata	Coleoptera	Chrysomelidae	Gonioctena	numt-043	TAGACAGAATACCTTTATTTGCTTGAGCTGTATTAATTACAACTATTTTGATTCTGTTATCTTCACCAGTTTTAGCTGGTGCTTTTAACAGATCCAAATTTAAATATATCGTTTTTTGAACCGGCAGGTGGAGGAGACCCAATTCTTTACCAACATTTATTT	162	83.815	1731.95	432124	128	high	NA
Gonioctena quinquepunctata	Coleoptera	Chrysomelidae	Gonioctena	numt-044	TTTAGGAGCAATTAACTTTATTACTACAATTATCAATATACGGCCTACAGGAATAACAATGGATCGAATACCTTTATTTCCTTGAGCTGTGTCGATTACAACCATTTTGCTTCTCCTATCTTTACCAGTTTTAGATGGTGCTATCACTATGCTTTTAACAGATCGAAATTTAAATACATCATTTTTCTGATCCAGGGGTGGAGGAGACCCAATCCTTCACCAATACTTATT	231	87.069	1731.95	432124	128	high	NA
Gonioctena quinquepunctata	Coleoptera	Chrysomelidae	Gonioctena	numt-045	CATTAAGCTGGAATTCCTTCTATTTTAGGTTTGATTAACTTTATCAACACAATTATCAATATACGGCCTACAGGAATAACAATAGACCGAATACCTTTATTTGCTTAAGCTGTATTAATTACAACTATTTTGCTCCTTTTATCTTTACCAGTTTTAGCTGGTGCTTTACTATACTTTTAACAGATCGAAATTTATATACAT	201	86.139	1731.95	432124	128	high	NA
Gonioctena quinquepunctata	Coleoptera	Chrysomelidae	Gonioctena	numt-046	AATACCTTTATTTGCTTGAGCCGTATTAATTACAACTATTTCACTTCTCCTATCTTTGCCAGTTTTAGCCGGAGCTATTACTATCCTTTTAACAGATCGAAATTGAAATCCATCATTTTTTGATCCGGCAGCTGGAGGAGGTCCAATTCTTTACCAACATTTATTT	166	88.554	1731.95	432124	128	high	NA
Gonioctena quinquepunctata	Coleoptera	Chrysomelidae	Gonioctena	numt-047	TACGCTTTATTTTATTTTTGGAATTTGAGCAGGAATAGTAGGAACGTCCTTAGGAATTTTAAATCGAGCTGAGTTAGGGAATCCTGGAACATTGATTGGTAATGATCAAATTGACAATGTAATTGTAACAGCCCATGCTT	140	93.571	1731.95	432124	128	high	NA
Gonioctena quinquepunctata	Coleoptera	Chrysomelidae	Gonioctena	numt-048	GAGCTGTATTAATCACAACTATTCTACTTCTTTTATCCTTACCAGTTTTAGCCGGTGCAATTACTATGCTTTTAACAGATCGAAATTTAAATACATCATTTTTTGATCC	109	100	1731.95	432124	128	high	NA
Gonioctena quinquepunctata	Coleoptera	Chrysomelidae	Gonioctena	numt-049	TTCTGATAATATTGCCCATAGAGGTTCATCTATAGATTTGGCTATTTTGAGACTTCATTCAGCTGGAATTTCCTCTATTTTGGGTGCAATTGATCTTATTAATACGATTATTAATATATGACCTACAGGAATAACAAAAGACCGAATACCTTTATTTGCTTGA	163	86.503	1731.95	432124	128	high	NA
Gonioctena quinquepunctata	Coleoptera	Chrysomelidae	Gonioctena	numt-050	TTTTTTTATGGTTATACCAATTATAATTGGTGGATTTGGAAATTGACTAGTCCCCTTAATATTGGGTGCCCCAGACATAGCATTTCCTCGAATAAATAACATAAGATTTTGATTACTCCCACCGTCATTGTTTTTCCTA	139	89.928	1731.95	432124	128	high	NA
Gonioctena quinquepunctata	Coleoptera	Chrysomelidae	Gonioctena	numt-051	ACTACAATTATTAATATACGGCCCATAGGAATAACAATAGACCGAATACCTTTATTTGCTTGAGCTGTATTAATCACAACTATTTTACTTCTCCTATCTTTACCAGTTTTAG	112	94.643	1731.95	432124	128	high	NA
Gonioctena quinquepunctata	Coleoptera	Chrysomelidae	Gonioctena	numt-052	ATTCGAGCTGAGTTAGGGAATCCTGGAACATTGATTGGTAACGATCAAATTCATAATGTAATTGTAACAGCCCATGCTTTCATCAATTTTTTTTTAATAGTTTTACCAATTATAATTGG	119	91.597	1731.95	432124	128	high	NA
Gonioctena quinquepunctata	Coleoptera	Chrysomelidae	Gonioctena	numt-053	GGGAATCCTGGAACATTGATTGGTAACGATCAAATTTACAATGTAATTGTGAAAGCCCATGCTTTCTTCATAATTTTTTTCATGGCTATACCAATTATAATTGGTGGGTTTGGAAATTGACTAGTC	126	89.683	1731.95	432124	128	high	NA
Gonioctena quinquepunctata	Coleoptera	Chrysomelidae	Gonioctena	numt-054	GGTGCAATTAATTTTATTACTACAATTATTAATATACGGCCCACAGGAATAACAATAGACCGAATACCTTTATTTGCTTGAGCTGTGTTAATTACAACTATTCT	104	94.231	1731.95	432124	128	high	NA
Gonioctena quinquepunctata	Coleoptera	Chrysomelidae	Gonioctena	numt-055	TTGATTACTACAATTATCAATATACGACCCACAGGAATAACAATAGACCGAAAATCTTTATTTGCTTGAGCTGTATTAATGACAACTATTTTGATTCTGTTATCTTTACCGGTTTTAGCTGGTGCTATTAC	131	87.023	1731.95	432124	128	high	NA
Gonioctena quinquepunctata	Coleoptera	Chrysomelidae	Gonioctena	numt-056	ATAGAAATAACAATAACAATAGATCTATTTGCTTGAGCTGTATTGATTAAAACTATCTTACTTCTATCTTTACCAGTTTTAGCTGGTGCCATTA	94	81	1731.95	432124	128	high	NA
Gonioctena quinquepunctata	Coleoptera	Chrysomelidae	Gonioctena	numt-057	AGAATTTTATTTCGAGCTTAGTTAGGGAATCCTGGAACATTGATTGGTAACGATCAAATTAAATGTAATTGTAACAGCCCATGCTTTCATCATAATTTTGTTTATGGTTA	110	91.964	1731.95	432124	128	high	NA
Gonioctena quinquepunctata	Coleoptera	Chrysomelidae	Gonioctena	numt-058	ACAATTATTAATATACGGCCCATAGGAATAACAATAGACCGAATTCCTTTATTTGCTTGAGCTGTATTAATCACAACTATTCTACTTCTTCTATCAACTGTTTTAGC	107	91.818	1731.95	432124	128	high	NA
Gonioctena quinquepunctata	Coleoptera	Chrysomelidae	Gonioctena	numt-059	GAATTTGAGCAGGAATAGTAGGAACCTCCCTAAGAATTTTCATTCGAACGGAGTTAGGGAATTCTGGAACATTTATCAAATTTTTAATGTAATTCATTACAATTTTTTTATGGTTATGCCAACTATAATTGGTGGATTTGGAAATTGACTTGTTCC	156	76.63	1731.95	432124	128	high	NA
Gonioctena quinquepunctata	Coleoptera	Chrysomelidae	Gonioctena	numt-060	TAGGAACATCTCTAGGAATTTTAATTCGAACTGAGTTAGGGAATCCTGGAACATTGATTGGTAACGATGAAATTTACAATTTGATTGTAACAGCCCTTGCTTT	103	91.262	1731.95	432124	128	high	NA
Gonioctena quinquepunctata	Coleoptera	Chrysomelidae	Gonioctena	numt-061	GGGAATCCTGGAACATTGATTGGTAACGATCAAATTTATAATGTAATTGTAACAGCCCATGCTTTCATCATATTTTTTTTTATGGTTATACC	92	94.565	1731.95	432124	128	high	NA
Gonioctena quinquepunctata	Coleoptera	Chrysomelidae	Gonioctena	numt-062	TTTTTCTTAATTATAAGAAGAGTTGTAGAAAGGGGAGCTGGGACAGGTTGAAATGTTTATCCTCCCCTTTCTGCTAATATTGCCCATAGAGGTT	94	93.617	1731.95	432124	128	high	NA
Gonioctena quinquepunctata	Coleoptera	Chrysomelidae	Gonioctena	numt-063	TGCTAATATTGCCCATATAGAGGATCATCAGTAGATTTGGCTATTTTCAGGCTTCATTTAGCCGGAATTTCCTCTATTCTAGGTGCAATTAATTTCATTACTACGATAAT	110	89.091	1731.95	432124	128	high	NA
Gonioctena quinquepunctata	Coleoptera	Chrysomelidae	Gonioctena	numt-064	AAGAGTTGGGCTGGGACAGGTTGAACTGTTTACCCTCCGCTTTCTGCTAATATTGCCCATAGGGGATCATCTGTAGATTTGGCTATTTTTAGACTTCATTTATCA	105	90.476	1731.95	432124	128	high	NA
Gonioctena quinquepunctata	Coleoptera	Chrysomelidae	Gonioctena	numt-065	TCTATTTCAGGTGCAATTAATTTTATTACTACAATTATTAATATACGACCCACAGGAATAACAATAGACCGAATACCTTTATTTGATTGAGCTGTA	96	92.708	1731.95	432124	128	high	NA
Gonioctena quinquepunctata	Coleoptera	Chrysomelidae	Gonioctena	numt-066	AGTTCCTTTGATATTGGGTGCCCCAGATATAGCATTTCCTCGAATAAATAACATAAGATTTTGGTCACTGCCTCCATCACTATTCTTTCTAATTATAAGAAGAATTGTAGAAA	113	86.726	1731.95	432124	128	high	NA
Gonioctena quinquepunctata	Coleoptera	Chrysomelidae	Gonioctena	numt-067	ACAACTATTTTGCTTCTGTTATCTTTACCAGTTTTAGCTGGTGCTATTACTATGCTTTCAACAGATCGAAATTTAAATACATAATTTTTTTAT	93	90.323	1731.95	432124	128	high	NA
Gonioctena quinquepunctata	Coleoptera	Chrysomelidae	Gonioctena	numt-068	GGGATTTTCTCTATTTTATATGCAATTAACTTCATTACCACAATTATCAATATACGGCCTACAGGAATAACAATAAATACCTTTATTTGCTTGAGCTGTATTA	103	86.111	1731.95	432124	128	high	NA
Gonioctena quinquepunctata	Coleoptera	Chrysomelidae	Gonioctena	numt-069	AGGTTGAATTGTTTACCCTCCGCTTTCTGGTAATATTGCACATAGAGGGTCATCAGTAGATTTGGCCATTTTTAGACTTCATTTAGCTGGAATTTCCTCTAT	102	87.255	1731.95	432124	128	high	NA
Gonioctena quinquepunctata	Coleoptera	Chrysomelidae	Gonioctena	numt-070	GGTGGATTTGGGAATTGACTAGTCCCCTTAAAACTGGGTGCCCCAGACATAGCATTTCCTCGAATAAATAACATAAGATTTTG	83	92.771	1731.95	432124	128	high	NA
Gonioctena quinquepunctata	Coleoptera	Chrysomelidae	Gonioctena	numt-071	TACGCTTTATTTTATTTTTGGAATTTGAGCAGGAATAGTAGGAACATCCCTAAGAAT	57	98.246	1731.95	432124	128	high	NA
Gonioctena quinquepunctata	Coleoptera	Chrysomelidae	Gonioctena	numt-072	GTGCTATAACTATGCTTTTAACAGATCGAAATTCGAATACATCATTTTTTTATCCGGCAGGAGGAGGAGATCTAATTCTTTACAAACATTTATTT	95	88.421	1731.95	432124	128	high	NA
Gonioctena quinquepunctata	Coleoptera	Chrysomelidae	Gonioctena	numt-073	AGGTTGAATTGTTTATCCTCCGCTTTCTGGTAATATTGCACATAGAGGGTCATCAGTAGATTTGGCCATTTTTAGACTTCATTTAGCTGGAATTTCCTCTAT	102	86.275	1731.95	432124	128	high	NA
Gonioctena quinquepunctata	Coleoptera	Chrysomelidae	Gonioctena	numt-074	TTAACAGATCGAAATTTAAAAACATCATTTTTTGATCCAGCAGGTGGAGGAGACCCAATTCTTTACCAACATTTATT	77	94.805	1731.95	432124	128	high	NA
Gonioctena quinquepunctata	Coleoptera	Chrysomelidae	Gonioctena	numt-075	TACAATTATTAATATGCGGCCTATAGGAATAACGATAGACCGAATACCTTTATTTGCTTGAGCTATCACAACTATTTTGCTTCTACTATCTTTACCGGTTTT	102	84.259	1731.95	432124	128	high	NA
Gonioctena quinquepunctata	Coleoptera	Chrysomelidae	Gonioctena	numt-076	CTTTCTGCTAATATTGCCCATAGCGGTTCATCTGTCGATTTGGCTATTTTTAGGCTTCATTCAGCTGGAATTTCCTCTATTCATAGGTG	89	89.888	1731.95	432124	128	high	NA
Gonioctena quinquepunctata	Coleoptera	Chrysomelidae	Gonioctena	numt-077	CGAATAAATAACATAAGATTTTGATTACTCCCACCATCATTGTTTTTCTTAATTATAAGAAGAGTTGTAGAAAG	74	94.595	1731.95	432124	128	high	NA
Gonioctena quinquepunctata	Coleoptera	Chrysomelidae	Gonioctena	numt-078	GGGAATCCTGGAACATTGGTAACGATCAAATTTACAATGTAATTGTAAACAGCCCATGCTTTTCATCATAATTTTTTTTTGTGTTTATACCAATTATAATT	101	86.667	1731.95	432124	128	high	NA
Gonioctena quinquepunctata	Coleoptera	Chrysomelidae	Gonioctena	numt-079	CAATTAATTTTATTACTACAATTATTAATATACGGCCCATAGGAATAACAATAGACCGAATACCTTTATT	70	95.714	1731.95	432124	128	high	NA
Gonioctena quinquepunctata	Coleoptera	Chrysomelidae	Gonioctena	numt-080	AGGGAATCCTGGAACATTGATTGGCAACGATCAAATTTACAATGTGATTGTAACAGCCCATGCTTTCATC	70	95.714	1731.95	432124	128	high	NA
Gonioctena quinquepunctata	Coleoptera	Chrysomelidae	Gonioctena	numt-081	AATTTAAATACATTATTTTTTGATCCGGCAGGTGGAGGAGACCCAATTCTTTACCAACACTTATTT	66	96.97	1731.95	432124	128	high	NA
Gonioctena quinquepunctata	Coleoptera	Chrysomelidae	Gonioctena	numt-082	TACGCTTTATTTTATTTTTGGAATTTGAGCAGGAATAGTAGGAACATCCCCAAGAATTTTAATTCTAG	68	95.588	1731.95	432124	128	high	NA
Gonioctena quinquepunctata	Coleoptera	Chrysomelidae	Gonioctena	numt-083	GGGAATCCTTGAACATTGATTGGTAACGATCAAATTTACAATGTAATTGTAACAGCCCATGCTTTCATTATA	72	93.056	1731.95	432124	128	high	NA
Gonioctena quinquepunctata	Coleoptera	Chrysomelidae	Gonioctena	numt-084	CTTTCTGCTAATATTGTCCATACAGGATCATCTGTAGATTTGGCTATTTTTAGGCTTCATTTAGCCGGAATTTCCTC	77	90.909	1731.95	432124	128	high	NA
Gonioctena quinquepunctata	Coleoptera	Chrysomelidae	Gonioctena	numt-085	ATGATAATTTTTTTTATGGTTATACCAATTATAATTGGTGGATTTGGAAATTGACTGGTCCC	62	90.323	1731.95	432124	128	high	NA
Gonioctena quinquepunctata	Coleoptera	Chrysomelidae	Gonioctena	numt-086	TTCACTGTGGATTTGGCTATTTTTGGACTCCATTTAGCTGGAATTTCCTTTATTCTAGGTGCAACTAATTTTATTACTACAATTATCAATATACG	95	85.417	1731.95	432124	128	high	NA
Gonioctena quinquepunctata	Coleoptera	Chrysomelidae	Gonioctena	numt-087	CATGCTTTCATCATAATTTTTTTTATGGCTATACCAATTATAATTGGTGGATTTGGAAATTGACTAGTCCC	71	92.958	1731.95	432124	128	high	NA
Gonioctena quinquepunctata	Coleoptera	Chrysomelidae	Gonioctena	numt-088	ATTTCCTCGAATAAATAACATAAGATTTTGATTACTCCCACCATCG	46	93.478	1731.95	432124	128	high	NA
Gonioctena quinquepunctata	Coleoptera	Chrysomelidae	Gonioctena	numt-089	TACACTTCATTTTATTTTTGGAATTTGAGCAGGAATAGTAGAAACCTCCCTAAGAATTTTAATTCG	66	95.455	1731.95	432124	128	high	NA
Gonioctena quinquepunctata	Coleoptera	Chrysomelidae	Gonioctena	numt-090	GGAATAGTAGGAACCTCCCTAAGAATTTTAATTCGAGCTGAGTCAGGGAATCCTGGAACAT	61	98.361	1731.95	432124	128	high	NA
Gonioctena quinquepunctata	Coleoptera	Chrysomelidae	Gonioctena	numt-091	CCCGGAACATTAATTGGTAACGATCAAATTTATAATGTGATTGTAACAGCCCATGCTTTGATC	63	96.825	1731.95	432124	128	high	NA
Gonioctena quinquepunctata	Coleoptera	Chrysomelidae	Gonioctena	numt-092	CTAATATTGCCCATAGAGGTTCATCTGTAGATTTAGCTATTTTTAGGCTTCATTCAGCAG	60	98.333	1731.95	432124	128	high	NA
Gonioctena quinquepunctata	Coleoptera	Chrysomelidae	Gonioctena	numt-093	TGCAATTAATTTTATTACTACGATTATTAATATACGGCCCACAGAAATAACAATGGACCAAATACCTTTATTTGCT	76	89.474	1731.95	432124	128	high	NA
Gonioctena quinquepunctata	Coleoptera	Chrysomelidae	Gonioctena	numt-094	TCTGCTAGTATTGCCCATAGAGGATCATCTGTAGATTTAGCTAATTTTAGACTTCATTTAGCTGGAATTTC	71	91.549	1731.95	432124	128	high	NA
Gonioctena quinquepunctata	Coleoptera	Chrysomelidae	Gonioctena	numt-095	CCCTTTGATATTAGGTGCCCCTGACATAGAATTTCCTCGAATAAATAACAAAAGATTTTGATTACTTCCCCCATCGTTAT	80	87.5	1731.95	432124	128	high	NA
Gonioctena quinquepunctata	Coleoptera	Chrysomelidae	Gonioctena	numt-096	TATGCTTCATTTCATTTTTGGAATTTGAGCAGGAATAGTAGGAACATCCCTAAGAATTTTAATTGGA	67	92.537	1731.95	432124	128	high	NA
Gonioctena quinquepunctata	Coleoptera	Chrysomelidae	Gonioctena	numt-097	AGGGGTTCATCTGTAGATTTGGCTATTTTTAGACTTCATTTAGCCGGAATTTCCCCTATTCTGGGTGCAATTAATTT	77	88.312	1731.95	432124	128	high	NA
Gonioctena quinquepunctata	Coleoptera	Chrysomelidae	Gonioctena	numt-098	ACTGGGTACCCCAGACATAGCATTTCCTCGAATAAATAACATAAGATTTTGGTTACTCCCCCCCATCACTGTTCTTTCATAATGAT	86	87.209	1731.95	432124	128	high	NA
Gonioctena quinquepunctata	Coleoptera	Chrysomelidae	Gonioctena	numt-099	CGATCAAATTTATAATGTAATTGTAACAGCCC	32	96.875	1731.95	432124	128	high	NA
Gonioctena quinquepunctata	Coleoptera	Chrysomelidae	Gonioctena	numt-100	TCCCCTTAATATTGGGTGCCCCAGATATAGCATTTCCTCGAATAAACAACATAAGATTTTGATTACT	67	92.537	1731.95	432124	128	high	NA
Gonioctena quinquepunctata	Coleoptera	Chrysomelidae	Gonioctena	numt-101	AGGGAATCCCGGAACATTGATTGGTAACGATCAAATTTATAATGTAATTGTATCAGCCCATGCT	64	93.75	1731.95	432124	128	high	NA
Gonioctena quinquepunctata	Coleoptera	Chrysomelidae	Gonioctena	numt-102	TACGCTTTATTTTATTTTTGGAATTTGAGCAGGAATAGTAGGAACCTCCCTAACAA	56	98.214	1731.95	432124	128	high	NA
Gonioctena quinquepunctata	Coleoptera	Chrysomelidae	Gonioctena	numt-103	GGGAATCCTGGAACATTGATTGGTAATGATCAAATTCATAATGTGATTGTAACAGCCTATGCT	63	93.651	1731.95	432124	128	high	NA
Gonioctena quinquepunctata	Coleoptera	Chrysomelidae	Gonioctena	numt-104	TACGCTTTATTTTATTTTTGGAATTTGAGCAGGAATAGTAGGAACCTCCCTA	52	100	1731.95	432124	128	high	NA
Gonioctena quinquepunctata	Coleoptera	Chrysomelidae	Gonioctena	numt-105	GCTGGTGCTATTACCATGCTTTCAACAGATCGAAATTTAAATACATCATTTCTTGATCTGGCAGGTGGA	69	89.855	1731.95	432124	128	high	NA
Gonioctena quinquepunctata	Coleoptera	Chrysomelidae	Gonioctena	numt-106	ACAATTATTAATATACGACCCACAGGAATAACAATAGACCGAATACCTTCATTCACTTGAGCTGTATT	68	89.706	1731.95	432124	128	high	NA
Gonioctena quinquepunctata	Coleoptera	Chrysomelidae	Gonioctena	numt-107	ATTTTTTTTATGGTTATACCAATTATAATTGGTGGATTTGGAAATTGACTAGTCCCTTTAATA	63	92.063	1731.95	432124	128	high	NA
Gonioctena quinquepunctata	Coleoptera	Chrysomelidae	Gonioctena	numt-108	TACGCTTCATTTTATCCTTGGAATTTGAGCAGGAATAGTAGGAACATCCCTAAAAAATTTAATTC	65	90.769	1731.95	432124	128	high	NA
Gonioctena quinquepunctata	Coleoptera	Chrysomelidae	Gonioctena	numt-109	TACGCTTTATTTTATTTTTGGAATTTGAGCAGGAATAGTAGGAACCTCCC	50	100	1731.95	432124	128	high	NA
Gonioctena quinquepunctata	Coleoptera	Chrysomelidae	Gonioctena	numt-110	GAATAACAATAGATTGAATACCTTTATTTGCTTGAGCTGTATTAATAACAACAATTTTACTCCTCCTATC	70	88.571	1731.95	432124	128	high	NA
Gonioctena quinquepunctata	Coleoptera	Chrysomelidae	Gonioctena	numt-111	TTTTATGCAATTAACTTTATTACTACAATTATCAATATACGACCCATTGGAATAACAATAGACCGAATAACT	72	87.838	1731.95	432124	128	high	NA
Gonioctena quinquepunctata	Coleoptera	Chrysomelidae	Gonioctena	numt-112	GCAGGCATTTCCTCTATTTTAGGTGCAATTAATTTTATCACTACAATTATTAATGTACGGCC	62	91.935	1731.95	432124	128	high	NA
Gonioctena quinquepunctata	Coleoptera	Chrysomelidae	Gonioctena	numt-113	TTATTCTTGGAATTTGGGCAGGAATAGTAGGAACATCCCTAAGCATTTTAATTCGAGCT	59	93.22	1731.95	432124	128	high	NA
Gonioctena quinquepunctata	Coleoptera	Chrysomelidae	Gonioctena	numt-114	TAGTACCCTCAATATTGGGAGCCCCAGACATAGCATTTCGTCGAATAAATAACATAAGATTTTGATTACTC	71	87.324	1731.95	432124	128	high	NA
Gonioctena quinquepunctata	Coleoptera	Chrysomelidae	Gonioctena	numt-115	ATTTCAATTCGAGCTGTGTTAGGAAATCCTGGAACATTGATAAACGATCAAATTTACAATGTAATTGTAAC	71	86.486	1731.95	432124	128	high	NA
Gonioctena quinquepunctata	Coleoptera	Chrysomelidae	Gonioctena	numt-116	GAAGAATTGTAGAAAGAGGAGCTGGAACAGGTTGAACTGTCTACCTCCCCACTTTCTGCCAATAT	65	90.769	1731.95	432124	128	high	NA
Gonioctena quinquepunctata	Coleoptera	Chrysomelidae	Gonioctena	numt-117	ATTACTATACTTTTAACAGATCGAAATTTAAATACATCATTTTTTTATCCGGC	53	96.226	1731.95	432124	128	high	NA
Gonioctena quinquepunctata	Coleoptera	Chrysomelidae	Gonioctena	numt-118	AGGGATAACAATAGACCGAATACCTTCAGTTGCTTGAGCTGTATTAATTACAACTATTTTGCTTCTGTTA	70	87.143	1731.95	432124	128	high	NA
Gonioctena quinquepunctata	Coleoptera	Chrysomelidae	Gonioctena	numt-119	TACTCTTTATTTTATTTTTGGAATTTGAGCAGGAATAGTAGGAACCTCC	49	97.959	1731.95	432124	128	high	NA
Gonioctena quinquepunctata	Coleoptera	Chrysomelidae	Gonioctena	numt-120	TACTCTTTATTTTATTTTTGGAATTTGAGCAGGAATAGTAGGAACCTCC	49	97.959	1731.95	432124	128	high	NA
Gonioctena quinquepunctata	Coleoptera	Chrysomelidae	Gonioctena	numt-121	TATCTTTACCGGTTTTAGCTGGTGCTATTACTATACTTTAAACAGATTGAAATTTAAATATATTTTTATGAT	72	85.135	1731.95	432124	128	high	NA
Gonioctena quinquepunctata	Coleoptera	Chrysomelidae	Gonioctena	numt-122	GGGGCTGGAACAGGTTGAACTGTTTACACTCCCCTTTCTGCCAATATTTCTCATAGA	57	91.228	1731.95	432124	128	high	NA
Gonioctena quinquepunctata	Coleoptera	Chrysomelidae	Gonioctena	numt-123	AGGTGCAATTAACTGTATTACTACAATTATCAACATATGACCCACAGGAATAACAATGGACCGAATACTCTA	72	84.932	1731.95	432124	128	high	NA
Gonioctena quinquepunctata	Coleoptera	Chrysomelidae	Gonioctena	numt-124	CTATGCTTTTAACAGATCGAAATTTAAATACGTCATTTTTTGATCC	46	97.826	1731.95	432124	128	high	NA
Gonioctena quinquepunctata	Coleoptera	Chrysomelidae	Gonioctena	numt-125	ACGCTTTATTTTATTTTTGGAATTTGAGCAGGAATAGTAGGA	42	100	1731.95	432124	128	high	NA
Gonioctena quinquepunctata	Coleoptera	Chrysomelidae	Gonioctena	numt-126	CAGACATAGCATTTCCCCGAATGAATAACATAAGATTTTGATTACTCCCACC	52	92.308	1731.95	432124	128	high	NA
Gonioctena quinquepunctata	Coleoptera	Chrysomelidae	Gonioctena	numt-127	TACGCTTTATTTTATTTTTTGAATTTGAGCAGGAATAGTAGGAA	44	97.727	1731.95	432124	128	high	NA
Gonioctena quinquepunctata	Coleoptera	Chrysomelidae	Gonioctena	numt-128	AATAACAATAGACCGAATACCTTCATTTGCTTGAGCTGTATTGATTACAACTAT	54	90.741	1731.95	432124	128	high	NA
Gonioctena quinquepunctata	Coleoptera	Chrysomelidae	Gonioctena	numt-129	TACGCTTTATTTTATTTTTGGAATTTGAGCAGGAATAGTAG	41	100	1731.95	432124	128	high	NA
Gonioctena quinquepunctata	Coleoptera	Chrysomelidae	Gonioctena	numt-130	ATTCTTCCTGATTGTAAGAAGGGTTGGAGAAAGAGGGGCTGGAACAGGTTGAACCGTTTA	60	86.667	1731.95	432124	128	high	NA
Gonioctena quinquepunctata	Coleoptera	Chrysomelidae	Gonioctena	numt-131	TTATTTTATTTTTGTAATTTGAGCAGGAATAGTAAGAACATCCCTAAAAA	50	92	1731.95	432124	128	high	NA
Gonioctena quinquepunctata	Coleoptera	Chrysomelidae	Gonioctena	numt-132	ATAGCATTTCCTCGAATAAATAACATAAGATTTTGATTACTTCCACCGTCATTGTTCTTC	60	86.667	1731.95	432124	128	high	NA
Gonioctena quinquepunctata	Coleoptera	Chrysomelidae	Gonioctena	numt-133	TATACCAATTATAATTGGCGGGTTTGGAAATTGACTAGTCCCCTTAA	47	93.617	1731.95	432124	128	high	NA
Gonioctena quinquepunctata	Coleoptera	Chrysomelidae	Gonioctena	numt-134	TGATTGTAACAGCCCATGCTTTCATCATAATTTTTTATATATTT	44	95.455	1731.95	432124	128	high	NA
Gonioctena quinquepunctata	Coleoptera	Chrysomelidae	Gonioctena	numt-135	CATGCTTTTATCATAATTTTTTTCCATGGTTATACCAATTATAATTGATGGTTTTGGAAATTG	63	85.714	1731.95	432124	128	high	NA
Gonioctena quinquepunctata	Coleoptera	Chrysomelidae	Gonioctena	numt-136	TATGCTTAACTTTATTTTTGGAATTTGAGCAGGAATAGTAGGAACC	46	93.478	1731.95	432124	128	high	NA
Gonioctena quinquepunctata	Coleoptera	Chrysomelidae	Gonioctena	numt-137	CTTGTTCCATCAATATTAAGTGCACCAGATATAGCTCTCCCTCGAATAAATAATATAAGATTTCGATTACCACTTCTACCGCTCTTTCATTAGTTATCAGAAGAATCGTTGGAAGCCGAAGGAGATATAATGAATTGTTTATCATCTCTTTGTGAAATATGATTCATACGGGATCATCCGTAGACTAAGACATTTTTGGGTGTTACCTAGCAG	213	67.873	1731.95	432124	128	high	NA
Gonioctena quinquepunctata	Coleoptera	Chrysomelidae	Gonioctena	numt-138	TACGCTCTATTTTATTTTTGGAATTTGAGCAGGAATAGT	39	97.436	1731.95	432124	128	high	NA
Gonioctena quinquepunctata	Coleoptera	Chrysomelidae	Gonioctena	numt-139	TTGATTATAAGAAGAATCGTAGAAAGAGGGGCAGGAACAGGTTGATCTG	49	89.796	1731.95	432124	128	high	NA
Gonioctena quinquepunctata	Coleoptera	Chrysomelidae	Gonioctena	numt-140	TACGCTTTATTTTATTTTTGGAATTTGAGCAGGAAT	36	100	1731.95	432124	128	high	NA
Gonioctena quinquepunctata	Coleoptera	Chrysomelidae	Gonioctena	numt-141	TTGTACAGTCCATGCTTTCATCATATTTTTTTTATGGTTGTACAATTATAATTGGTGGATTAGG	64	85.075	1731.95	432124	128	high	NA
Gonioctena quinquepunctata	Coleoptera	Chrysomelidae	Gonioctena	numt-142	AACTTTATTACTACAATTATCAATGAACGATCCACAGAAATAACAATAGACCGAATACCTTTAGTT	66	81.818	1731.95	432124	128	high	NA
Gonioctena quinquepunctata	Coleoptera	Chrysomelidae	Gonioctena	numt-143	TGGTGGATTTGGAAATTGACTAGTCCCATTAATATTGGGTGCCCC	45	91.111	1731.95	432124	128	high	NA
Gonioctena quinquepunctata	Coleoptera	Chrysomelidae	Gonioctena	numt-144	TACGCTTCACTTTATTTTCGGAATTTGAGCAGGAATAGTAGG	42	92.857	1731.95	432124	128	high	NA
Gonioctena quinquepunctata	Coleoptera	Chrysomelidae	Gonioctena	numt-145	ATGTTTTCTATGGTTATGCCAATTATAATCGCTGAATTTGGAAATTGACTTGCCCCTTTAAT	62	82.258	1731.95	432124	128	high	NA
Gonioctena quinquepunctata	Coleoptera	Chrysomelidae	Gonioctena	numt-146	TTAACAGATCGAAATTTAGATACATCATTTTTTTATCCG	39	94.872	1731.95	432124	128	high	NA
Gonioctena quinquepunctata	Coleoptera	Chrysomelidae	Gonioctena	numt-147	CTTCTGCCATCTTCACCAGTTTTAGCTGGTGCTGTTACTATGCTTTTAAC	50	84	1731.95	432124	128	high	NA
Gonioctena quinquepunctata	Coleoptera	Chrysomelidae	Gonioctena	numt-148	TGGAGGAGACCCAATTCTTTACCAACACTTATTT	34	100	1731.95	432124	128	high	NA
Gonioctena quinquepunctata	Coleoptera	Chrysomelidae	Gonioctena	numt-149	TTTTAATTGGTGGGTTTGGAAAGACTTTGTCCCCCAATACTGGGTCCCCCCATATAGCATTTCATCGAAAAAAATAACATACGA	84	79.545	1731.95	432124	128	high	NA
Gonioctena quinquepunctata	Coleoptera	Chrysomelidae	Gonioctena	numt-150	TATGCTTCATTTTATTTTTGGAATTTGAGCAGGAATAG	38	94.737	1731.95	432124	128	high	NA
Gonioctena quinquepunctata	Coleoptera	Chrysomelidae	Gonioctena	numt-151	AGCTGGAATTTCTTCTATTTTAGGTGCAATTAACTTCATT	40	92.5	1731.95	432124	128	high	NA
Gonioctena quinquepunctata	Coleoptera	Chrysomelidae	Gonioctena	numt-152	TGGTGGATTTGGAAATTGGCTAGTCCCCTTAATATTGGGTG	41	90.244	1731.95	432124	128	high	NA
Gonioctena quinquepunctata	Coleoptera	Chrysomelidae	Gonioctena	numt-153	GGTGGAGGAGACCCAATTCTTTATCAACATTTATTT	36	94.444	1731.95	432124	128	high	NA
Gonioctena quinquepunctata	Coleoptera	Chrysomelidae	Gonioctena	numt-154	GGTGGAGGAGACCCAATTCTTTACCAGCATTTATTT	36	94.444	1731.95	432124	128	high	NA
Gonioctena quinquepunctata	Coleoptera	Chrysomelidae	Gonioctena	numt-155	GGTGCTATTACTATACTTTTAACAGATCGAAATTTCAA	38	92.105	1731.95	432124	128	high	NA
Gonioctena quinquepunctata	Coleoptera	Chrysomelidae	Gonioctena	numt-156	ATAGCATTTCCTCGAATAAATAACATAAGATATTG	35	94.286	1731.95	432124	128	high	NA
Gonioctena quinquepunctata	Coleoptera	Chrysomelidae	Gonioctena	numt-157	CGAATGAATAACATAAGATTTTGACTTATTTCCCCGTCGTTATTCCTTTTAATTATA	57	80.702	1731.95	432124	128	high	NA
Gonioctena quinquepunctata	Coleoptera	Chrysomelidae	Gonioctena	numt-158	GAGGAGACCCAATTCTTTACCAACATTTATTT	32	96.875	1731.95	432124	128	high	NA
Gonioctena quinquepunctata	Coleoptera	Chrysomelidae	Gonioctena	numt-159	CGCTGGAGGAGACCCTATTCTTTACCAACATTTATTT	37	91.892	1731.95	432124	128	high	NA
Gonioctena quinquepunctata	Coleoptera	Chrysomelidae	Gonioctena	numt-160	CAATTAATTTTATTACCACAATTATTAATATACG	34	94.118	1731.95	432124	128	high	NA
Gonioctena quinquepunctata	Coleoptera	Chrysomelidae	Gonioctena	numt-161	TTATAATTGGCGGATTTGGAAATTGACTA	29	100	1731.95	432124	128	high	NA
Leptinotarsa decemlineata	Coleoptera	Chrysomelidae	Leptinotarsa	numt-001	AACTTTATATTTTATTTTTGGTGTTTGAGCTGGAATATTGGGTACTTCTTTAAGAATTCTAATTCGGGCAGAATTAGGGAATCCTGGTACTTTAATTGGCAATGATCAAATTTATAATGTTATTGTTACCGCTCATGCTTTTGTAATAATTTTTTTTATAGTTATACCAATTATAATTGGGGGATTTGGTAATTGGTTAGTCCCCTTAATATTAGGGGCCCCTGATATGGCCTTCCCTCGAATAAACAATATAAGATTCTGACTTCTACCCCCCTCTCTTTTATTCTTAATTATAAGATCCATTGTTGAGAGAGGAGTCGGAACAGGATGAACAGTTTACCCCCCTCTATCATCTAATATTGCACATAGTGGATCTTCTGTAGATTTAGCTATTTTTAG…	658	98.328	641.993	46596	52.3	high	NA
Leptinotarsa decemlineata	Coleoptera	Chrysomelidae	Leptinotarsa	numt-002	AACTTTATATTTTATTTTTGGAGTATGAGCAGGAATATTAGGTACTTCATTAAGAATTTTAATTCGAGCAGAACTGAGAAACCCTGGAACTTTAATCCGTAATGATCAAATTTATAATGTTATCGTAACTGCTAATGCTTTCGTTATAATTTTTTTATAGTT	162	86.503	641.993	46596	52.3	high	NA
Leptinotarsa decemlineata	Coleoptera	Chrysomelidae	Leptinotarsa	numt-003	AACTTTATATTTAATTTTTGGTGTTTGAGCTGGAATATTGGGCACTTCAATAAGAATTTTAATTCGGGCAGAACTAGGAAATCCTGGAACTTTAATTGGTAATGATCAAATTTGTAATGTTATTGTAACCGCCCATG	137	90.511	641.993	46596	52.3	high	NA
Leptinotarsa decemlineata	Coleoptera	Chrysomelidae	Leptinotarsa	numt-004	GTGTTTGGGTTGGTATATTGGAAACCTCATTAGGAATTTGAATTCGAGCAGAATTAAGTAATCCGGGAACTTCAATTGGCAATTATCCAATTCATAATGTTGATGTCACTGCTTATGCTTTTGTTATACTTTTTTCATAGTTACACTCATTATAATTAGTGATTTTGGAAATTGACTGGTTCCATTAATACTAGGAGCTCCAGATACAGCATTTCCTGAAATGAATAATATAAGATTTTGA	241	77.273	641.993	46596	52.3	high	NA
Leptinotarsa decemlineata	Coleoptera	Chrysomelidae	Leptinotarsa	numt-005	AATAAAAATAGATCAAAAACATCCTTGGGCTGTAATAATTACCAGCTATTTAACTTCTTCTCTATCATCCTCTATTAGCTGAAGCCATAACTATGTTTTCAACTGATCTGAATTTAAATACTTCATCCTTTGACCCTTCAAGAGGAATATATCATATTGTTTAAAAACAATAATTT	176	72.283	641.993	46596	52.3	high	NA
Leptinotarsa decemlineata	Coleoptera	Chrysomelidae	Leptinotarsa	numt-006	TATTTTATTTTTGGAGTATGAGCAGGAATATTAGGTACTTCATTAAGAATTTTAATTCGAGCAGAATTGACAAACCTTGGAACTTCAATTGGTAATGATCAAATTTATAATGTTATCGTAACTGCTTATGCTTTTGTTATAACTTTTTTATAGTT	155	85.897	641.993	46596	52.3	high	NA
Leptinotarsa decemlineata	Coleoptera	Chrysomelidae	Leptinotarsa	numt-007	AACTTTATATTTCATTTTTTGGAGTATGAGCAGGAATATCAGGTACTTCATTAAGAATTTTAATTCGAGCAGAATTGAGAAACCTTGGAACTTCAATCGGTAATGATCAAATTTATAATGTTATCGTAACTGCTTATGCTTTTGTTATAACTTTTTTATAGTT	163	84.756	641.993	46596	52.3	high	NA
Leptinotarsa decemlineata	Coleoptera	Chrysomelidae	Leptinotarsa	numt-008	AATACGGGCAGAATTAGGAAATCCAGGTACTTTAATTGGTAATGACCAAATTTACAATGTTATTGTTACTGCCCCTGCTTTTGTTATAATTTTTTTTTATAGTTATACCAATTATAATTGGTGGATTTG	129	89.922	641.993	46596	52.3	high	NA
Leptinotarsa decemlineata	Coleoptera	Chrysomelidae	Leptinotarsa	numt-009	AACTTTATATTTTATTTTTGGAGTATGAGGGGGAATATTACATACTTCATTGAGAATTTTAATTCAAGCAGAATTGGTAAACCCTGAAACTTTAACTGGTAATGATCAAATTTATATCGTTATCGTAACTGCTCCTGCTTTTGTTATAATTTTTTTATAGTT	162	83.436	641.993	46596	52.3	high	NA
Leptinotarsa decemlineata	Coleoptera	Chrysomelidae	Leptinotarsa	numt-010	CAATTATAATTGGAGGTGTTGGAAATCGATTAGTCTCATTAATATTGGGAACCCCAAATAAAACGTTTTTCCAAATAAATAATATGAGATTGTAATTTCCTTCCCTCTTACTTTTATTCTGAATTATAAGTAGAATTGTTGAAAGAGGTATTGGAACACACTGAACGGTCTATCACCTGCCCAAAGCTGTTTTTCAGTAGATTTAGCTATTTTTACCCTTCATCTAGTTGGAATTTCTTCTATTTTAGATGCTATCAATTTTATTACAACAGTAATGAATATAC	284	71.333	641.993	46596	52.3	high	NA
Leptinotarsa decemlineata	Coleoptera	Chrysomelidae	Leptinotarsa	numt-011	AACTTTATATTTTATTTTTGGAGTATGAGCAGGAATATTAGGTACTTTATTAAGAATTTTAATTCGAGCAGAATTGACAAACTGGTGATCAATCGGTAATGATCAAATTTATAATGTTGTCGTAAATGCTAATGCTTTTGTTATAACTTTTTTATAGTT	159	82.822	641.993	46596	52.3	high	NA
Leptinotarsa decemlineata	Coleoptera	Chrysomelidae	Leptinotarsa	numt-012	AACTTTATATTTTATTTTTGGAGTATGAGTATATATATTAGTTACTTCATTAAGAATTTTAATTCAAGCAGAATTGACAAACCTTGGAACTTTATTCGGTAATGATCAAATTTATAATGTTATCGTAACTGCTTATGCTTTTG	143	81.818	641.993	46596	52.3	high	NA
Leptinotarsa decemlineata	Coleoptera	Chrysomelidae	Leptinotarsa	numt-013	ATTTTATTTTTGGAGTATGAGCAGGAATGTTAGGAATTTTAATTTGAGCAGTATTGGGAAACCCTGGCCCTTTAATCGATAATGATCAAATTTGTAATGTTATCGTAACTGCTCATGCTTTTGTTATAATTTTTTTATAGTT	142	78.065	641.993	46596	52.3	high	NA
Leptinotarsa decemlineata	Coleoptera	Chrysomelidae	Leptinotarsa	numt-014	CTTGAAACTTTATATTTTGGAGTATGAGCAGGAATATTAGGTACTTCATTACAAATTTCAATTCGAGCAGAATTGAGAAACCTTGGAACTTCAATCGGTAATGATCAAATTTATAATGTTATCCTAACTGCATATGCTTTTTTA	144	79.861	641.993	46596	52.3	high	NA
Leptinotarsa decemlineata	Coleoptera	Chrysomelidae	Leptinotarsa	numt-015	TTTATGGTATTTGAGTTTTAGTGCTAAGTACTTCATTGAGAATTTCAAATCGAACAAAATTAGAAAATTTCGGCACCTTAGTTAGGAATGATCAAATTTTTAATGTTATTTTGACAGCTCATGCTTCCAATTTAATTTTCTTCATAGTTATACCTATCATAATTTGAGGTTTCGAGAATTGATAAGTCCTCTTGATATGCTGAACTCCTGGTATAGC	217	72.811	641.993	46596	52.3	high	NA
Leptinotarsa decemlineata	Coleoptera	Chrysomelidae	Leptinotarsa	numt-016	TACTTCATTGAGAATTTTAATTCGAGCAGAATTGGTAAACCCTGAAACTTTAATCGGTAATGATCAAATTTATAATGTTATCGTAACTGCTAATGCTTTTTTTATATTTTTTTAATAGTT	120	83.471	641.993	46596	52.3	high	NA
Leptinotarsa decemlineata	Coleoptera	Chrysomelidae	Leptinotarsa	numt-017	TTTATGGTATCTGAGTTTAAGTGCTAAGTACTTCATTGAGAATTTCAAATCGAACAAAATTTGGAAATTTCGGTACCTCAGTTAGGAATGATCAAATTTTTAATGTTATTTTGACAGCTCATGCTTTCAATTTAATTTTCTTCATAGTTATACCCATCATAATTTGAGGTTTCGAGAACTGATAAGTCCTCTTGATATGCCGAACTCCTGGTATAGC	217	72.35	641.993	46596	52.3	high	NA
Leptinotarsa decemlineata	Coleoptera	Chrysomelidae	Leptinotarsa	numt-018	AATTCGAGCAGAATTGAGAAACCCTGGAACTTTAATCGGTAATGTTCAAATTTATAATGTTATCGTTACTGCTTATGATTTAGTTATAATTTTTTTATAGTT	102	84.466	641.993	46596	52.3	high	NA
Leptinotarsa decemlineata	Coleoptera	Chrysomelidae	Leptinotarsa	numt-019	TTAATATTTTATTTTTGGAGTATGAGCAGGAATATTAGGTACTTCATTAAGAATTTTAATTCGAGCAGAATT	72	90.278	641.993	46596	52.3	high	NA
Leptinotarsa decemlineata	Coleoptera	Chrysomelidae	Leptinotarsa	numt-020	ATTAATTTTTTTACAACTGTAATAAATATACATCCTGTAAGAATAAAATTAGATCAAATACC	62	93.548	641.993	46596	52.3	high	NA
Leptinotarsa decemlineata	Coleoptera	Chrysomelidae	Leptinotarsa	numt-021	CTTTTGACTGATGGGAATTTAAATGACTCTTTCTTCGATCCCTCAAGTGGAGAAGACCCCATTCTTTATCAACATTTATTT	81	77.778	641.993	46596	52.3	high	NA
Leptinotarsa decemlineata	Coleoptera	Chrysomelidae	Leptinotarsa	numt-022	AACCCTGGAACTTGATCGGTAATGATCAAATTTATAACGTTATCGTAACTGATTATGCCTTTGTTATGATTTCTTTATAGTT	82	79.762	641.993	46596	52.3	high	NA
Leptinotarsa decemlineata	Coleoptera	Chrysomelidae	Leptinotarsa	numt-023	TTTTTTACAGTTATACCAATTATATTTGATGGATTTGGTAACTGAGTAGTCCCATTGGTATTGGG	65	81.538	641.993	46596	52.3	high	NA
Leptinotarsa haldemani	Coleoptera	Chrysomelidae	Leptinotarsa	numt-001	AACTCTATATTTTATTTTTGGTATTTGAGCTGGAATACTCGGTACTTCATTAAGAATTTTAATTCGAGCAGAATTAGGTAATCCAGGAACTTTGATCGGTAATGATCAAATTTATAATGTTATTGTAACTGCCCATGCTTTTGTTATAATTTTTTTTATAGTTATACCAATTATAATTGGAGGATTCGGTAATTGACTGGTTCCTTTAATATTAGGAGCTCCAGATATAGCATTCCCTCGAATAAATAATATAAGATTCTGACTATTACCCCCCTCTCTTTTATTTTTAATTATAAGATCTATTGTTGAAAGAGGAGTAGGAACAGGATGAACAGTTTATCCCCCCCTGTCATCTAATATTGCACATAGAGGATCTTCCGTAGATCTTGCTATTTTTAG…	658	96.657	549.179	2472	22.6	high	NA
Leptinotarsa haldemani	Coleoptera	Chrysomelidae	Leptinotarsa	numt-002	ATTGTATAGGTCCCTCTAATATTAGGTGCTCCTGATATAGCATTCCCCCGGATAAATAATATAATATTCTGATTACTACCTCCTTCCCTTTTATTTTTAATTATAAGATCAATCATTGCACATAGAGGATCTTCTGCTGATTTAACGATTTTCAGTCTCCATTTGGCAGGAGTTTCCTCTATTTTAGGTGCTATTAATTTTATTACAACTGTAATAAATATACATCCTGTAAGAATAAAATCAGACCAAATACCCCTTTTCTCTTGAGCTGTAAAGATTACTGCTATTCTTCTTCTTTTATCATTACCTGTTTTAGCTGGAGCAATTACTATGCTTTTAACTGATCGTACTTTGAATACTTCCTTCTTTGATCCTTCAAGTGGTGGATATCCTATTCTT…	414	77.137	549.179	2472	22.6	high	NA
Leptinotarsa haldemani	Coleoptera	Chrysomelidae	Leptinotarsa	numt-003	AACTCTATATTTTATTTTTGGTATTTGAGCTGGAATGCTCGGTACTTTGTTAAGAATTTCAATTCGAGCAGAATTAGGAAATCCAGGAACTTTAATTGGTAATGATCAAATTTATAACGTTATTGTAACTGCCCTTGCTTTTGTTATAATTTTTTTATAGTTATACTAATTATAATTGGAGGATTCGGTAATTGACTGGTTCCTTCAATACTAGTAGCTCCTGATATAGCATTCCCCCGAATGAATAAT	249	93.2	549.179	2472	22.6	high	NA
Leptinotarsa haldemani	Coleoptera	Chrysomelidae	Leptinotarsa	numt-004	CAATATTGCCCATAGAGGATCTTCTGTAGATTTAGCTGGAGTTTCTTCTATTTTAGGTGCTATTAATTTTATTACAACTGTAATAAATATACATCCTGTAAGAATAAAATTAGACCAAATACCCCTTTTCTCATGAGCTGTAATAATTACTGCTATTCTTCTTCTCTT	168	84.127	549.179	2472	22.6	high	NA
Leptinotarsa haldemani	Coleoptera	Chrysomelidae	Leptinotarsa	numt-005	TTCTTAACCTTCAATTAGCCGGGGTTTCTATTTTAAATACAATTAATTTTGTTACAACTGTTATAAATATACAATATACATCCTGTAAATTAGATCAAATACCACTTTTTTCTTGAGCTGTAATAATTACAGCTTTCTTTCTTTCTCTCCCTTTATTAGCTGGAGCAAGTAATATACTTCTAACTGATAGAAATTTAAATACTTCTTTCTTCGACCCTTCAAGAGGTGAAGACCCAATTCTGTATCAATATTTATTT	257	76.557	549.179	2472	22.6	high	NA
Leptinotarsa haldemani	Coleoptera	Chrysomelidae	Leptinotarsa	numt-006	TTGTAGAAAGAGGTGTAGGATCAGGGTGGACAGTTTATCCTCTTTTATCATCTAATATTGCCCATAGATGCTCTTCTGTAGATTTACCTATTTTTAGCCTCCATTTAGCTGGAGTTTCTTCTATTTTAGGTGCAATCAATTTTAATACAACTGTAATGAGTATACACCCTATAAGGATAAAATTGAACCAAATATCCTCCTCCTTCTGTCTCTTCCTGTATTAACAGGGACAATTTCTGTACTTCTAACTAATCTAAATTCAAACACCTTCTTCTTTGACCTCTCCAGAGGGGGACCATATTCTTTATCAGCATTTATTT	320	71.429	549.179	2472	22.6	high	NA
Leptinotarsa haldemani	Coleoptera	Chrysomelidae	Leptinotarsa	numt-007	GTTTCTTTTATTTTGGGAGCTATTAAATTTACTACAAATGTTATAAATATGCATCCTGTGAGAATAAAATTAGATCAAATGCCTCTTTTTTCTCAAGTCGTTATAATTACAGCTATTCTTTTTCTTCTGTCTCTGCC	137	81.022	549.179	2472	22.6	high	NA
Leptinotarsa haldemani	Coleoptera	Chrysomelidae	Leptinotarsa	numt-008	TGGAATCTGAGTTTGAGTGCTAGGTACTTCATTGAGAATTTCAAATCGAACAAAATTAGGAAATTTCGGAAACCTTACTTGAAATTGATCAAATTTTTAATGTTGTGACAGCTCATGCTTTCATTTTGATTTTCTTCATAGTTATACCCATCATAATTTGAGGTTTCGAGAACTGATAAGTCCTTCTAATATACGAAGCTCCTTGTATAGC	211	73.832	549.179	2472	22.6	high	NA
Leptinotarsa haldemani	Coleoptera	Chrysomelidae	Leptinotarsa	numt-009	TAGCTGGAGTTTCTTCTATTTTATGTGCTGTTAATTTTGTTACAACAGATAAATATATACCCTACAGGAATAAAATGATACTAAATATTTCTTCCTTCTCAGTCTGTTATAATTACGGCTATTTAACTCCTGTCTCTTTTTGTACTGGCAGGCGTTATCACTATACTTTCAACTGATCAGAATTCTAACACTTTTTTGACTTATCTGGAGGAGATCCTATTCTTCATCTATACTTAATT	239	71.032	549.179	2472	22.6	high	NA
Leptinotarsa haldemani	Coleoptera	Chrysomelidae	Leptinotarsa	numt-010	CTGATCCTAATTTAAATACTTCTTTCTTTGACCACTCAAGTCGTGGAGATCCTATTCTATATCAACATTTATTT	74	90.541	549.179	2472	22.6	high	NA
Leptinotarsa haldemani	Coleoptera	Chrysomelidae	Leptinotarsa	numt-011	TCATGTAGCCGGAAATTCTTCTATTTTAGGTTCAATTAATTTTATTACTATTGTAATGAAAATACATTCCGTTCGAACAAAAATAGATCAAATACTTTTTTGTCTTGGGCTGTATAATTGAAACTATTTTCCTGTATTAGCTGGAGGCATTACTAAGCTTTCAACTGATTTGAATTTGAATACTTTATCCGTTGACCCTACAAGAGGTG	209	69.604	549.179	2472	22.6	high	NA
Leptinotarsa haldemani	Coleoptera	Chrysomelidae	Leptinotarsa	numt-012	CTTTTTTCTTGAGCTGTTATAATTACAACTATTTCACTTCTTTCATCTCTTCCTGTACTAGCTGGTGCAATTACTATACTTTTAATTGATCGCAAAAGTGAATGCTTCATTTTTCGACCC	120	78.333	549.179	2472	22.6	high	NA
Leptinotarsa haldemani	Coleoptera	Chrysomelidae	Leptinotarsa	numt-013	AATACCTTTTGACTGATCGGAATTTAAATAACTCTTTCTTCGATCCCTCAAGTGGAGGAAACCCAATCTTTATCAACATTTATTT	85	86.047	549.179	2472	22.6	high	NA
Leptinotarsa haldemani	Coleoptera	Chrysomelidae	Leptinotarsa	numt-014	GTGCATTCATTTCTTACAACTGTAATGAATATACATCCTGTAAGAATAAAATTGGATCAAATACC	65	92.537	549.179	2472	22.6	high	NA
Leptinotarsa haldemani	Coleoptera	Chrysomelidae	Leptinotarsa	numt-015	GTGCATTCATTTCTTACAACTGTAATGAATATACATCCTGTAAGAATAAAATTGGATCAAATACC	65	92.537	549.179	2472	22.6	high	NA
Leptinotarsa haldemani	Coleoptera	Chrysomelidae	Leptinotarsa	numt-016	AGATTCTCCTATTCTAGGGGCTATTAATTTTATTACAACTGTCATAAATATACACCCTGTAAGA	64	90.625	549.179	2472	22.6	high	NA
Leptinotarsa haldemani	Coleoptera	Chrysomelidae	Leptinotarsa	numt-017	CTAGGTACTTCATTGAGAATTTTAAGTCAAACAAAATTAGGAAATTTCGAAAACCTTACTTGAAATTGATCAAATTTTTTAATGTTGTTGTGACAGCTCATGCTTTCATTTTGATTTTCCTCATAGTTATACCCATCATTGAGGTTTCGATAACTGA	157	73.292	549.179	2472	22.6	high	NA
Leptinotarsa haldemani	Coleoptera	Chrysomelidae	Leptinotarsa	numt-018	TTTTTTATAGTTATACCAATTATACTTGGTGGATTTGGTAATTGACTAGTCCCAATAGTATT	62	85.484	549.179	2472	22.6	high	NA
Leptinotarsa haldemani	Coleoptera	Chrysomelidae	Leptinotarsa	numt-019	TTTTGGTATTTGAGCTGGAATGCTCGGTACTTCGTTA	37	94.595	549.179	2472	22.6	high	NA
Leptinotarsa juncta	Coleoptera	Chrysomelidae	Leptinotarsa	numt-001	AACTTTATATTTTATTTTGGGTGTATAAGCTGGTATACTAAGTACTTCATTAAGAATTCTAATTCGAGGGGAATTAGGAAATCCAGGTATTTTAATTGGTAATGATCAAATTTAAAATGTTATTATAACTCCCCATGCTTTTGTTGTAATTTTATTCATAGTTATACCAATTATAATTGGTGGATTTGGTAATTGATTATTCCCATCAATATCAGGTGCCCTTGATATGGTATTTCCACGAATAAATGATATAAGATTTTGATTCCCCCTGTCTCTTATTTTTGATCATAAGTTCTATTGTAGAAAAAGGATAAACAGTTTATCCCCCCTTATCATCCAATAT	343	80.556	578.212	2814	20.5	high	NA
Leptinotarsa juncta	Coleoptera	Chrysomelidae	Leptinotarsa	numt-002	ATAATTTATTTGTTTGAGCTGGTATATTGGAAACTTCACTAACAATTTCAATTCGAGCAGGATTAGGTAGGTAATGATAGAACTTTAATTGGCAATGATCTAATTTATAATGTGAATGTCACTGTCACTTTGTTATACTTTTTTGTCACTGTCACTTTGTTATACTTTTTTCATAGGTACACTCATCATAATTGGTGATTTTGGAAATTGACTTAATCCATTAATATTAGGAGCTCCAGACATAGCATTTCCTGGAATAAATAAAATGAAATTTTTATTACTTCTCCTATCTTTTTTATTCGTAATAATGAGCTCAATTGTTGAAAGAG	329	74.251	578.212	2814	20.5	high	NA
Leptinotarsa juncta	Coleoptera	Chrysomelidae	Leptinotarsa	numt-003	AACTTTATATTTTATTTTTGAAGTATGAGCAGGAATATTAGGTACTTCATTAAGAATTTTAATTCGAGCAGAATTGAGAAACCTTGGAACTTCAATCGGTAATGATCAAATTTATAATGTTATCGTAACTGCTTATGCTTTTGTTATAACTTTTTTATAGTT	162	88.957	578.212	2814	20.5	high	NA
Leptinotarsa juncta	Coleoptera	Chrysomelidae	Leptinotarsa	numt-004	AACTTTATATTTTATTTTTGGAGTATGAGCAGGAATATTAGGTACTTCATTAAGAATTTTAATTCGAGCAGAATTGAGAAACCTTGGAACTCCAATCGGTAATGATCAAATTTATAATGTTATCGTAACTGCTTATGCTTTTGTTATAAACTTTTTTATAGTT	163	88.344	578.212	2814	20.5	high	NA
Leptinotarsa juncta	Coleoptera	Chrysomelidae	Leptinotarsa	numt-005	AACTTTATATTTTATTTTTGGAGTATGAGCAGGAATATTAGGTACTTCATCAAGAATTTTAATTCGAGCAGAATTGAGAAACCTTGGAACTTCAATCGGTAATGATCAAATTTATAATGTTATCGTAACTGCTTATGCGTTTGTTATAACTTTTTTATAGTT	162	88.344	578.212	2814	20.5	high	NA
Leptinotarsa juncta	Coleoptera	Chrysomelidae	Leptinotarsa	numt-006	AACTTTATCTTTTATTTTTGGAGTATGAACAGGAATATTAGGTACCTCATTAAGAATTTTAATTCGAGCAGAATTGGTAAAACCTGGAACTTTAATGGGCAATGATCAAATTTAAAATGTTATCGTAACTGTTCATGCTCTTGTTATATTTTTTTTATAGTT	162	87.117	578.212	2814	20.5	high	NA
Leptinotarsa juncta	Coleoptera	Chrysomelidae	Leptinotarsa	numt-007	AACTTTAAACTTTTTTCTGGAGTACGAGCAAGAATATTAAGTACTTCATTAAAAATTTATATTCGAGCAGAAATGAGAAACCTTGGAACTTCAATCGGTAATGATCAAATGTATAATGTTATCGTAACTGCTTATGCTTTTGTTATAACTTTTTTATACTTAT	163	81.818	578.212	2814	20.5	high	NA
Leptinotarsa juncta	Coleoptera	Chrysomelidae	Leptinotarsa	numt-008	TATATTTTATTTTTGAAGTATAAGCAGGAATATTAGGAATTTTAATCCGAGCAGTATTGGGAAACCCTGGAACTTTAATCGATAATGATCAAATTTATAATGTTATCGTAACTGCTCATGTTTTGTTATAATTTTTTTTATAGTT	145	81.013	578.212	2814	20.5	high	NA
Leptinotarsa juncta	Coleoptera	Chrysomelidae	Leptinotarsa	numt-009	AACTTTATATTCAATTTTTGGTGTTTGAGCTGGAATATTGGTTACTTCACTAAGAATTTTAATTCGGGCAGAACTAGAAAATCCTGGAACTTTAATTGGCAATTATCAAATTTATAA	117	87.179	578.212	2814	20.5	high	NA
Leptinotarsa juncta	Coleoptera	Chrysomelidae	Leptinotarsa	numt-010	ATACCAATTATAATTGGAGGTTTTGGAAATCGATTAGTCCCAATAATATTGGGAGCCTCAAATAAAACGTTTCCCCAAATAAATAATATAAGATTGTGATTACCTTCCCTCTTACTTTTATTCTTAATTATGAGTAAAATTGTTGAAAGAGGTATTGGAACAGGCTGAACGGTCTA	176	78.531	578.212	2814	20.5	high	NA
Leptinotarsa juncta	Coleoptera	Chrysomelidae	Leptinotarsa	numt-011	GGTACTTCATTGAGAATTATAAATCGAACAAAATTAGGAAATTTCGAAAATCTTAGTTGAAAATGATCAAATTTTTAATGTTTCCGTGACAGCTCATGCTTTCATTATGATTTCTTTCATAGTTATACTCATCATAATTTGAGGTTTCGAGAACTAATAAGTCCTCCTAATATACGGAGCTCCTGGTACAGCT	193	75.13	578.212	2814	20.5	high	NA
Leptinotarsa juncta	Coleoptera	Chrysomelidae	Leptinotarsa	numt-012	GGAAACCCTGGAACTTTAATCGGTAATGATCAAATTTATAATGTTATCGTAACTGCTTATGCTTTTGTTATAATTTTTTTATAGTT	86	89.655	578.212	2814	20.5	high	NA
Leptinotarsa juncta	Coleoptera	Chrysomelidae	Leptinotarsa	numt-013	AATAAAAATAGATCAAAAACAATTGTTTTCTTGGACTTTGATAATTACAGCTATTTAACTTATTCTCTATCATCCTGTATTAGCTGAAGCTATCAATATGTTTTCAACTGATCTGAATTCAAATACTTCATCTTTTGACCCTTCAAGAAGAAGAGACCCTATTCTTTACCAAAAATAATTT	181	72.928	578.212	2814	20.5	high	NA
Leptinotarsa juncta	Coleoptera	Chrysomelidae	Leptinotarsa	numt-014	GCTGGAATATTGGGCACTTTACTAAGAATTTTAACTCGAGCAGAACTAGAAAATCGTGGAATTTAAATTAGTAATGATCAAATTTATAA	89	84.27	578.212	2814	20.5	high	NA
Leptinotarsa juncta	Coleoptera	Chrysomelidae	Leptinotarsa	numt-015	GAATAAAATTAGACCAAGTATACATTTTTCTCGAGCTGTTATAATTACAACTATTTTACTTTCTTACATCTCTTTCTGTACTAGCTGGTGCAATTACTATACTTTTATCTGATCGCAA	118	75.63	578.212	2814	20.5	high	NA
Leptinotarsa juncta	Coleoptera	Chrysomelidae	Leptinotarsa	numt-016	GCCCCAGATGTACTATTTCCCCGAATGAATAATATAAGATTTTGATTA	48	87.5	578.212	2814	20.5	high	NA
Leptinotarsa juncta	Coleoptera	Chrysomelidae	Leptinotarsa	numt-017	AATGAATAATATGAGATTTTGATTATAACCTCCCTCACTCATATTTTCAATTATA	55	81.818	578.212	2814	20.5	high	NA
Leptinotarsa juncta	Coleoptera	Chrysomelidae	Leptinotarsa	numt-018	CTATCCTCTAATATTGCTCATAGAGGTTCTTCGATTTAGCTATTTTGAGGCTT	53	80.702	578.212	2814	20.5	high	NA
Leptinotarsa lineolata	Coleoptera	Chrysomelidae	Leptinotarsa	numt-001	TACTTTATATTTTATTTTCGGAATTTGATCAGGCATATTAGGAACTTCTTTAAGAATTTTAATTCGTGCAGAACTAGGTAATCCGGGAACTTTAATTGGAAATGACCAAATTTATAATACTATTGTTACCGCTCATGCTTTTGTTATAATTTTTTTTATAGTTATACCTATTATAATTGGGGGATTTGGAAACTGATTAGTTCCCCTTATATTAGGCGCCCCAGATATGGCATTTCCTCGAATAAATAATATAAGTTTCTGACTTCTACCCCCTTCTCTTCTTTTCTTAATCATAAGTTCTGTCATTGAAAGGGGAGTAGGAACAGGATGAACTGTATACCCTCCGCTATCCTCTAATATTGCACATAGAGGACCATCTGTAGACTTAGCAATTTTTAG…	657	92.694	647.43	6286	19	high	NA
Leptinotarsa lineolata	Coleoptera	Chrysomelidae	Leptinotarsa	numt-002	CTCGAATAAATAATATAAGAGTTTGATTACTCCCCCCTTCTTTTTTATTTTCAATTATAAGTTCGATTATTGAAAGAGGTGTAGGAACAGGTTTTGAACAGTTTATCCTCCATTATCTTCTAATACTGCTCATAGAGGCCACTCTGTAGATCTAGCTACTTTTAGACGTCATTTAGTTGGAGTTTCCATTTTAAGAGCAATTAACTTTATTACAACAGTTATAAATATAAACCCTGTTAGTATAGGATTAGATCAAATACCCCTTTTTTCTTGAGCTGTAATAATTACTGCTATTCTACTTCTTCTTTCTCCGCCTGTGTTAGCTGGGGCAATCACTATACTTTTAACTGATCCAAATTTAAATACATACTTTTCTGAACCTGCAAGTGGTGGT	394	82.116	647.43	6286	19	high	NA
Leptinotarsa lineolata	Coleoptera	Chrysomelidae	Leptinotarsa	numt-003	ACGTTGTGTTTTATTTTTGGTGTTTGAGCTAGAATACTTATTAGGTACTCCGTCAAGAATTTTAATTCGAGCGGAACTAGGAAATCCAGGAACTTTAATTGGTAATGATCAAATTTATAATGTTACTGTAACCGCCCATGCTTTTGTTATAATTTTTTTATTGTTATACTTGGAGGTTTTGGAAATTCATTAGTCCCATTGATATTACGAGTTCCAAATATAGCATTCCCTCGAATAAATAATATAAGATTTTGGTTACTTCAATCTTCTCTTCTATTTTCAATAAGTAGAGTTGTTGAATGAGGTGTGGTACAGTCTGAACAGTATATTCCGCCCTATCCTCTAATATTGCAATCATTTAGCGGGAATTTTTATCTACCTTAGCTGCAATCAATTTTA…	553	70.358	647.43	6286	19	high	NA
Leptinotarsa lineolata	Coleoptera	Chrysomelidae	Leptinotarsa	numt-004	ATTTAATTTTTGGTATCTAAACTGGAACAGGTATATACTTTCCTAAAGCATTCCAATTCTAGCAGAGTTACGTAGTACGAAAAGTTCAATTGAAAGTGATCAAATTTATATTGTTATGGTGAATGTTGATACTTTCGTAATGTTTGATAATGGTAATACCCATCATCATTGGATTTTGTAATTGATTAGTCCGCATAATCTAGGAGCTGCTGTTATAGCCTTCCCGAAAATAAATTATATAATATTCTGAATACCCCTTTCTCACCCCTCACTATTATTTCTGATTATAAGAACAATCGCAGAAAGATGTGTAGTCACAAGCTGAACAGTTTACCCCGCCCCCTTCCCCTATATGGCTCATTGAAAATCCTCAGTCGATTTAGCTATTTTTAGACTTCA…	467	68.288	647.43	6286	19	high	NA
Leptinotarsa lineolata	Coleoptera	Chrysomelidae	Leptinotarsa	numt-005	ACCTTATACTTCATTTTTGGAATTTGGTCTGGAATATTAGGAACTTCTCTGAGAATTTTATTTCGATCAGAATCAGGAAATCCAGGAACTTCAGCTGGTAACGATAAAATTTATAATCTGATTGTTACTGCTCATGCTTTCATCATAATTTT	152	81.579	647.43	6286	19	high	NA
Leptinotarsa lineolata	Coleoptera	Chrysomelidae	Leptinotarsa	numt-006	AGGGCCTTCTGTAGATCTAGCTATTTTTAGGCTAAATTCAGCTGGGATTTTCTCCATTTTAGGATTAATTAATTTTATTACAACAGTTATAAATATACACTCTGTTAGTATAAGATTAGATCAAATACCTCTGTATTAGCTGGAGCAATCACTATACTTTTAACTGATCGAAATTTAAACACATTCATTTTGACCCCACAAGAGGTGGAGATTCTATTCTTTATCAATATTTATT	235	68.858	647.43	6286	19	high	NA
Leptinotarsa lineolata	Coleoptera	Chrysomelidae	Leptinotarsa	numt-007	ACCTTATACTTCATTTTTGGAATTTGGCCTGGAATATTAGGAATTTCTCTGAGAATTTTATTTCGATCAGAATTAGGAAATCCAGGAACTTCAGTTGGTAACGATCAAATTTATAATCTGATTATTACTGCTCATGCTTTCATCATGATTTT	152	80.921	647.43	6286	19	high	NA
Leptinotarsa lineolata	Coleoptera	Chrysomelidae	Leptinotarsa	numt-008	ATGTTTAGCTTTCATCTAGCTAGAATTGGTACTATCTTAGATGCTAGCAATTTTTTTACAACGGTAATAAATATACATACCTCACGAATGAAATTAGACCAAGTATCCTTTTTTCTTGAGCTATTATAGCTACAGCTAGTTTATTTCTTTCATCTCTTCCGTAACTAGCCGGTGCAATTACTTTACTCTCAACTAATCACAATTTTAATACTAAATTTCTTGGCCCAACA	230	72.294	647.43	6286	19	high	NA
Leptinotarsa lineolata	Coleoptera	Chrysomelidae	Leptinotarsa	numt-009	ACTCTGTACTTCATTTTTGGAATTTGGGCTGGAATATTAGGAACTTCACTGAAAATTTTAATTCGAGCAGAATTTGGAAATCCTGGAACTTGGTAATGATCAAATTTATAATGTTATCGTAACTGCCCAT	130	80	647.43	6286	19	high	NA
Leptinotarsa lineolata	Coleoptera	Chrysomelidae	Leptinotarsa	numt-010	TGGTTAGTCCTCCTAATAGTAGGTGCTCCAGATATAGCATTCCCTCGAATGAATAATATATTTTTCTATTTTCAATCATAAGTTCAATTATTGAAAGAGGTGTAGGTTGAACAGTTTATGTCCCCTATCTTCTTATATTGCTC	143	68.023	647.43	6286	19	high	NA
Leptinotarsa lineolata	Coleoptera	Chrysomelidae	Leptinotarsa	numt-011	ACTTTATATTTAATTTTTAGTATCTGAAATGGAATACTTGATATCGCACCAAGAATTTTAATTCGAACAGAATCAGGAAATCCAGGAGCTTCTATTTGAAACGACCAAATT	111	75.676	647.43	6286	19	high	NA
Leptinotarsa rubiginosa	Coleoptera	Chrysomelidae	Leptinotarsa	numt-001	AACTTTATATTATATTTTTTGTGTATGGGCTAGGTACTTTGTTAAGAATCCTAATTCGATCAGAATTAGGAAATCCAGGTACTTTAATTGATATTGATCAAATTTATAATACTTTTGTTATAATTTTTTATATAATTATACCAATTATAATTGGTGGATTTGGTAATTGATGAGTTCCATTAATATTAGGTGCCCCTGATATAGTATTCCCTTGAATGAATAATATAAGATTTTGATTACTACCCCCGTCAATCTTACTTTATTCTATTGTAGAAAGAGGTGTGGCAACAGGATGAATAGTTTATCCCCCCCCCTATCATCTAATATTGCCCATAGAGGATCTTCTGTAGATTTACCTATTTTTAGTCTTCAGTTAGCCGGAGTTTCTTCTATTCTAGG…	443	81.172	566.667	2836	19.3	high	NA
Leptinotarsa rubiginosa	Coleoptera	Chrysomelidae	Leptinotarsa	numt-002	AACTTTATATTTCATTTTTGGAGTATGAGCTGGCATATTAGGAACTTCATTAAGAATTTTAATTCGAGCAGAATTAGGAAACCCTGGAACTTTAATTGGTGATGATCAAATTTATAATGTTATTGTAACTGATCATGCTTTTGTTATAATTTTTGTATAGTTATACCAATTACAATTGGAGGATTTGGAAATTGATTAGTCCCATCAGTATCAGGTGCCCCATATATAGCATTTCCCTGAATAAATAATATTAGATTTT	259	88.462	566.667	2836	19.3	high	NA
Leptinotarsa rubiginosa	Coleoptera	Chrysomelidae	Leptinotarsa	numt-003	AACTTGATATTTTATTTTTGGTGTATGAGCTGATATACTTGGTACTTCGTTAGGAATACTCATTCCAGCAGAATTAGAAAATCAAGGTTCTTCAGTTGGTAATGATCAAATTTATAATGTTATTGTAACTACCCATGCTTTTGTTATAGTTTTTTTCATAGTTTTACCAATTATTATTGGCGGATTTGGTAATTAATTAGTCCCTTTAATATTAGGTGCTCCTGATAAGATTTTGAATCTCCTTCTCTCTTATTTTCAATCATAAGTTTTATTGTTGAAAGAGGTTTAGGAA	292	77.09	566.667	2836	19.3	high	NA
Leptinotarsa rubiginosa	Coleoptera	Chrysomelidae	Leptinotarsa	numt-004	AACTTTATATTTTATTTTTGGAGTATGAGCAGGAATATTAGGTACTTCATTAAGAAATTTAATTCGAGCAGAATTGAGAAACCCTGGAACTTTAATCGGTAATGATCAAATGTATAATGTTATCGTAACTGCTTATGCTTTTGTTATAATTTTTTTATAGT	161	87.654	566.667	2836	19.3	high	NA
Leptinotarsa rubiginosa	Coleoptera	Chrysomelidae	Leptinotarsa	numt-005	AACTTTAAATTTTATTTTTGGAGCAGGAATATTTGGTACTTCATTAAGAATTTCAATTCGAGCAGAATTGGGAAATCCTGGAACTTTAATCGGTAATGATCAAATTTATAATGTTATCGTAACTGCTCATGCTTTTTTGTAATTTTTTTATAGT	154	85.802	566.667	2836	19.3	high	NA
Leptinotarsa rubiginosa	Coleoptera	Chrysomelidae	Leptinotarsa	numt-006	TTTTAATTCGAGCTGGATTAGGTAATCCTGGAACTTCAATTGGCAATGATCGAATTCACAATGTTATTGTCACTGCTCCTGCTTTTGTTATAATTTTTTCATAGTTACATCCACCATAAATGATGGTTTTGGAAATTGACTGGTTCCATTAATACAAGGAGTTCCTGGAATGAATAATTTAAGATTTTGGTTACTTCCCTCATCTTTTTTATCCTTAATAATACGCTCGATTGTTGGAAGAGGTGTAG	248	74.242	566.667	2836	19.3	high	NA
Leptinotarsa rubiginosa	Coleoptera	Chrysomelidae	Leptinotarsa	numt-007	TGTAGATTTGCTATTTTAAGCCTTTATTCAGCCGAAAATTCTTCTATTTCAGGTGCAATTGATTTTATTACAACTGTAATGAAAATGCAACACGTTAGAATAAAATTAAATCAAGTACCATTTTTTTCTTGGGCTGTAATAATTACAGATATTTCACTTCT	161	82.099	566.667	2836	19.3	high	NA
Leptinotarsa rubiginosa	Coleoptera	Chrysomelidae	Leptinotarsa	numt-008	ATGTAACTGGAATTTCTTCTATTTTAGGTGCTGTTAATTCTGTTACAACAGAGATAAATGTATACCCTACAGGAATAAAATGATACTAAACATTTTTTTTCTTGATCTGTTATAATTAGGGCTCTTTTACTCCTTCTGTGATTTCTTGTACTGGCAGGCGTAATTACTATACTTTTAACTGATCAGAATTTAAACACTTTTTTGACTTATCTACAGGAGATGATCCTATTCTTTATCTACACTTAATT	248	74.803	566.667	2836	19.3	high	NA
Leptinotarsa rubiginosa	Coleoptera	Chrysomelidae	Leptinotarsa	numt-009	TATATTTTATTTTTGGAGTATGAGCAGGAATATTAAGAATTTTAATTCGAGCAGAATTGGGAAACCCTGGAACTTTAATCGATAATGATCAAATTTATAATTGTTATGTTATCGTAACTGCTCATGCTTTTGTTATAATTTTTTCATAGTA	151	79.268	566.667	2836	19.3	high	NA
Leptinotarsa rubiginosa	Coleoptera	Chrysomelidae	Leptinotarsa	numt-010	GAATAAAATTAGACCAAGTACCCTTTTTTCTTGAGCTGTTATAAATACAACTATTTTACTTCTTTCATCTCTCCCTGTACTAGCTGGCACAATTACTATACTTTTAACTGATCGCAATTTGAATACTTAATTTTTTTGACCC	142	83.217	566.667	2836	19.3	high	NA
Leptinotarsa rubiginosa	Coleoptera	Chrysomelidae	Leptinotarsa	numt-011	TACCCGTATTGGCCGGGGCAATTACTAGACTCTTAACTGATCGTAATTTAAATACTTTTTTCTTTGACCTTTCAAGTGAAGAAGACCCTATTCTTTACCAACATTTATTT	110	83.636	566.667	2836	19.3	high	NA
Leptinotarsa rubiginosa	Coleoptera	Chrysomelidae	Leptinotarsa	numt-012	TTTATGGTATCTGAGTTTGAGTGCTACTTCATTGAGAATTTTAAAATAGAACAAAATTAGAAAATTTCGGAACCTTAGTTAAAAATGATGAAATTTTTAATGTTATTGTGACAGCTCATGCTTTCATTTTAATTCTCTTCATAATTTGAGGTTTCGAGAACTGATAAGTCCTCTTAATATACGGAGCTCCTG	192	69.194	566.667	2836	19.3	high	NA
Leptinotarsa rubiginosa	Coleoptera	Chrysomelidae	Leptinotarsa	numt-013	CCTTCATTTAGCCAGGATTTCTTCTATTTTAGGTGCAATTAATTTTATTGCAACTGTTATAAATATA	67	88.06	566.667	2836	19.3	high	NA
Leptinotarsa rubiginosa	Coleoptera	Chrysomelidae	Leptinotarsa	numt-014	CTATTCTCCGTCTTCTTTCTCTTTCTGTATAAGCAGGGGCAATTACTATACTTTTAACTGTGATCGAAATT	71	81.69	566.667	2836	19.3	high	NA
Leptinotarsa rubiginosa	Coleoptera	Chrysomelidae	Leptinotarsa	numt-015	TTTTTTAAAGTTATCCCAATTATAATTGGTTGATTCGGTACTTGACTACTCCCATTATTATTGGGA	66	81.818	566.667	2836	19.3	high	NA
Leptinotarsa rubiginosa	Coleoptera	Chrysomelidae	Leptinotarsa	numt-016	GAATTTCTTCTATATTAAGAGCAATTAATTTTATTACTACAGTTTCGAATAAACATCTTGTTAGA	65	81.538	566.667	2836	19.3	high	NA
Leptinotarsa rubiginosa	Coleoptera	Chrysomelidae	Leptinotarsa	numt-017	ATATTGCTCATAGAGGTTCTTCCGTGGATTCAGCTATTTTAAGGCTT	47	87.234	566.667	2836	19.3	high	NA
Leptinotarsa texana	Coleoptera	Chrysomelidae	Leptinotarsa	numt-001	AACTTTATATTTTATTTTTGGAGTATGAGCTGGAATATTAGGTACTTCATTAAGAATCCTAATTCGAGCAGAATTAGGCAATCCTGGTACTTTAATTGGAAATGATCAAATTTATAATGTTATTGTAACTGCTCATGCTTTTGTAATAATTTTTTTTATAGTTATACCAATCATAATTGGTGGTTTTGGAAATTGATTAGTCCCTTTAATATTAGGAGCTCCAGACATAGCTTTTCCCCGAATGAATAATATGAGATTTTGATTATTACCCCCCTCTCTATTATTCTTAATCATAAGCTCTATTGTAGAAAGAGGAGTAGGTACAGGATGAACAGTTTATCCCCCACTGTCATCTAATATTGCTCATAGAGGATCTTCTGTAGATTTAGCTATTTTTAG…	655	99.389	640.408	5536	19	high	NA
Leptinotarsa texana	Coleoptera	Chrysomelidae	Leptinotarsa	numt-002	ATATTTTATTTTTGGTGCATGAGCTGGAATATTAGGTACTTCGTTAAGAATTATAATCCGAGCAGAATTAGGTAATCCAGGTACTTTAATTGGTAATGACCAAATTTATAATGTTATTGTAACTGCTCACGCTTTTGTAATAATTTTTTTCATGGTTATACCAATTATAATTGGTGGATTTGATAATTGATTAGTCCCCCTAATATTAGGAGCCGCTGATATAGCTTTCCCTCGAATAAATAATATAAGATTTTGATTATTACCCCCTTCTTTATTATTCTCAATTATAGGTTCTATTGTAGAAAGAAGTGTAGGAACAGGATG	324	89.198	640.408	5536	19	high	NA
Leptinotarsa texana	Coleoptera	Chrysomelidae	Leptinotarsa	numt-003	AACTTTATATTTTATTTTTGAAGTATGAGCAGGAATATTAGGTACTTCATTAAGAATTTTAATTCGAGCAGAATTGAGAAACCTTGGAACTTCAATCGGTAATGATCAAATTTATAATGTTATCGTAACGGCTTATGCTTTTGTTATAACTTTTTTATAGTT	162	87.73	640.408	5536	19	high	NA
Leptinotarsa texana	Coleoptera	Chrysomelidae	Leptinotarsa	numt-004	AACTTTATATTTTATTTTTGGAGTATGAGCAGGAATATTAAGTACTTCATTAAGAATTTTAATTCAAGCAGAAATGAGAAACCTTGGAACTTCAATCAGTAATGATCAAATTTATAATGTTATCGTAACTGCTTATGCTTTTGTTATAACTTTTTTATAGTTTATCAAT	169	85.965	640.408	5536	19	high	NA
Leptinotarsa texana	Coleoptera	Chrysomelidae	Leptinotarsa	numt-005	AACTTTATATTTTATTTTTGAAGTATGAGCAGGAATATTAGGTTCTTCACTAAGATTTTTAATTCGAGCAGAATTGGGAAACCTTGCAACTTCAATCGGTAATGATCAAATTTATAATGTTATCGTAACTGCTTATGCTTTTGTTATAACTTTTTTATAGTT	162	86.503	640.408	5536	19	high	NA
Leptinotarsa texana	Coleoptera	Chrysomelidae	Leptinotarsa	numt-006	AACTTAATATTTTATTTTTGGAGTATGAGCAGGAATATTAGGTACTTCATTAAGAATTTTAATTCGAGCAGAATTGAGAAACCGTGAAACTTCAATCGGTAATGATCAAATTTATAATGTTATCTTATCTGCTTCTGCTTTTGTTATAACTTTTTTATAGTT	162	85.89	640.408	5536	19	high	NA
Leptinotarsa texana	Coleoptera	Chrysomelidae	Leptinotarsa	numt-007	AACTTTATATTTTATTTTTGAAGTATGAGCATGAATATTAGGTACTTCATTAAGAATTTTAATTCGAGCAGAGTTGAGAAACCTTGGAACTTCAATCGGTAAAGATCAAATTTATAATGTAATCGTGACTGCTTATGCTTTTGTTATAACTTTTTTATAGTT	162	85.276	640.408	5536	19	high	NA
Leptinotarsa texana	Coleoptera	Chrysomelidae	Leptinotarsa	numt-008	TATGAGCAGGAATATTAGGTACTTCATTAAGAATTTTAATTCGAGAAGAATTGAGAAACCTTGGAACTTCAATCGGTAATGATCAAATTTAAAATGTTATCGTAACTGCTTATGCTTCTGTTATAACTTTTTTATAGTTTATAC	144	84.828	640.408	5536	19	high	NA
Leptinotarsa texana	Coleoptera	Chrysomelidae	Leptinotarsa	numt-009	ATACCAATTATAATTGGAGGTTTAGGAAATCGATTAGTCCCATTGATATTGGGAGCCTCAAATAAAACGTTTCCCCAAATAAATAATATAAGATTGTGATTACCTTCCCTCTTACTTTTATTCTTAATTATAAGTAGAATTGTTGAAAGAGGGGTATTGGAACAGGCTGAACGGTCTATCACCCCCTATATCCTATATCGC	201	77.833	640.408	5536	19	high	NA
Leptinotarsa texana	Coleoptera	Chrysomelidae	Leptinotarsa	numt-010	TTTATATTTTATTTTTGGAGTATGAGATGGAATATTAGGTACTTCATTAAGAATTTTAATTCGAGCAGAATTGAGAAACCTTGGAACTTCAATCGGTAATGATCAAATTTATAAT	115	88.696	640.408	5536	19	high	NA
Leptinotarsa texana	Coleoptera	Chrysomelidae	Leptinotarsa	numt-011	AATTTATAATGTTAATGTCACTGCTTATGCTCTTGTTATAATTTTTTATAGGTACACTCATCATAATTGATGATTTTGGACATTGACTGGTTCCATTAATACTAGGAGCTTCAGGCATAGCATTTCCTGAAAAAAATAATATAAAATTTTTATTACTTTATCTTTATCTTTTTTATTCTCAATGAGTTCAATTGGTGAAAGAG	203	76.442	640.408	5536	19	high	NA
Leptinotarsa texana	Coleoptera	Chrysomelidae	Leptinotarsa	numt-012	TGTAAATATGCTATTTTGAGCCTTCATTTAGCCGGAAATTCTTTTATTTCAGGTGCTATTAATTTAATCGCAACTGTAATAAAAATAGATCAAAAACAATTTTTTTTCTTGGGCTGTAATAATTACTGCTATTCAACTTTTTCTCTATCATCATGTATCAGCTGGAGCTATTAATATGTTTTGAACTGCATTTATATAATTCATCTTTTGACCCTTAAAGAGGAAGAGACCCTATTCTTTAT	242	69.145	640.408	5536	19	high	NA
Leptinotarsa texana	Coleoptera	Chrysomelidae	Leptinotarsa	numt-013	AACTTTATATTCAATTTTTAGTGTTTGAGCTGGAATATTGGTTACTTCACTAAGAATTTTAATTCGGGCAGAACTAGGAAATCCTGGAACTTTAATTGACAATTATCAAATTTAT	115	84.348	640.408	5536	19	high	NA
Leptinotarsa texana	Coleoptera	Chrysomelidae	Leptinotarsa	numt-014	AAATTTATATTTTATTTTTGAAATATGAGCAGGAATATCAGGTACTTCATTAAGAATTTTAATTCGAGCAGAATTGAGAAACCTTGGAAGTTCAATCGGTAATGAT	106	83.019	640.408	5536	19	high	NA
Leptinotarsa texana	Coleoptera	Chrysomelidae	Leptinotarsa	numt-015	GAATAAAATTAGACCAAGTATACTTTTTTCTTGAGCTGTTATAATTACAACTATTTTACTTTGTTACATCTCTTCCTATACTAGCTGGTGCAATTACTATTTTTTTAACTGATCGCAAAAGTAAATGCTTAATTTTTCTACCCA	144	76.552	640.408	5536	19	high	NA
Leptinotarsa texana	Coleoptera	Chrysomelidae	Leptinotarsa	numt-016	TGAGCTGGAATATTAGGCACTTTACTAAGAATTTTAACTCGGGCAGAACTAGAAAATCCTGGAATTTAAATTAGTAATGATCAAATTTATAA	92	82.609	640.408	5536	19	high	NA
Leptinotarsa texana	Coleoptera	Chrysomelidae	Leptinotarsa	numt-017	AGTCCCTTTAATATTATGTGCTCCAAATGTACTATTTCCCCGAATAAATAATATAAGATTTTTATTACTG	70	82.857	640.408	5536	19	high	NA
Leptinotarsa texana	Coleoptera	Chrysomelidae	Leptinotarsa	numt-018	AATGATCAAATTGTTAATGTTATTGTGACAGCTCATGATTTCAATTTAATTTTCTTCAAAGTTATACCCAT	71	80.282	640.408	5536	19	high	NA
Leptinotarsa texana	Coleoptera	Chrysomelidae	Leptinotarsa	numt-019	AATGAATAATATGAAATTTTGATTATAACCACTCTCACTTATATTTTCAATTTTAAGAACTGTAGAATAAGTAGTAGGCATTGGATGAACCGTGTGTGCCCC	102	73.333	640.408	5536	19	high	NA
Leptinotarsa texana	Coleoptera	Chrysomelidae	Leptinotarsa	numt-020	TTCTATTTTGGGAGTTATCAATTTCATTACAACTGTTAGAAATATGCATCCTGTATTAAATCAAATGCCACTTTT	75	73.81	640.408	5536	19	high	NA
Leptinotarsa texana	Coleoptera	Chrysomelidae	Leptinotarsa	numt-021	CTATCCTCTAATATTGCTCATAGAGTTTCTTCGATTCAGCTATTTTAAGGCTT	53	80.702	640.408	5536	19	high	NA
Ophraella communa	Coleoptera	Chrysomelidae	Ophraella	numt-001	AACATTATATTTTATTTTTGGTATTTGAGCAGGTATAGTTGGAACCTCTTTAAGAATTTTAGTACGAACAGAATTAGGAAGCCCAGGCTCATTAATTGGAAATGATCAAATTTATAATGTTATTGTAACTGCCCATGCATTCATTATAATTTTTTTCATAGTTATGCCAATTATAATTGGAGGGTTTGGAAATTGATTAGTTCCACTAATATTAGGTGCCCCTGATATAGCTTTCCCACGAATAAATAACATAAGATTTTGATTACTACCCCCATCTTTATTCCTCTTAATTATAAGAA	299	98.662	774.411	195463	40	high	NA
Ophraella communa	Coleoptera	Chrysomelidae	Ophraella	numt-002	AACATTATATTTTATTTTTGGTATTTGAGCAGGTATAGTTGGAACCTCTTTAAGAATTTTAGTACGAACAGAATTAGGAAGCCCAGGCTCATTAATTGGAAATGATCAAATTTATAATGTTATTGTAACTGCCCATGCATTCATTATAATTTTTTTCATAGTTATGCCAATTATAATTGGAGGGTTTGGAAATTGATTAGTTCCACTAATATTAGGTGCCCCTGATATAGCTTTCCCACGAATAAATAACATAAGATTTTGATTACTACCCCCATCTTTATTTCTCTTAATTATAAGAA	299	98.328	774.411	195463	40	high	NA
Ophraella communa	Coleoptera	Chrysomelidae	Ophraella	numt-003	TCATCAGTAGACTTGGCAATTTTTAGTTTACACTTAGCCGGAATCTCTTCAATTTTAGGAGCAATTAATTTTATTACAACAATTATTAATATACGACCTAAAGGAATAAATATAGACCGACTCCCTCTTTTTGTGTGAGCTGTAATAATTACTGCAATTCTTTTACTACTTTCTCTACCAGTATTAGCAGGAGCTATTACTATACTACTAACTGATCGAAATCTAAATACCTCATTTTTTGACCCCGCTGGAGGAGGTGACCCAATTTTATACCAACATTTATTT	285	97.895	774.411	195463	40	high	NA
Ophraella communa	Coleoptera	Chrysomelidae	Ophraella	numt-004	TTTTTTGTATTTGAGCAGGTATAGTTGGAACCTCCTTTTAGTACGAACAGAATTAGGAAGCCCAGGTTCATTAATTGGTAATGATCAAATTTATAATGTTATTGTAACTGCCCATGCATTCATTATAATTTTTTCATAGTTATACCAATTATAATTGGTGGATT	164	91.279	774.411	195463	40	high	NA
Ophraella communa	Coleoptera	Chrysomelidae	Ophraella	numt-005	CTAATATTAGGAGCCCCTGATATGGCCTTTCCACGAATAAATAACATAAGATTTTGATTGCTACCTCCTTTATTTCTCTTAATTATAAGAAGAG	94	89.691	774.411	195463	40	high	NA
Ophraella communa	Coleoptera	Chrysomelidae	Ophraella	numt-006	TGCATTCATTATAATTTTTTTCATAGTCATACTAATTATAATTGGTGGGTTTGGAAATTGACTAGTGCCTCT	72	88.889	774.411	195463	40	high	NA
Ophraella communa	Coleoptera	Chrysomelidae	Ophraella	numt-007	GGTTTGTAAACTGATTATTTCTTTTAATATTAAAATCCCCTGATATAGCTATCCTGTGAATAGATAATATAAGATTTTGGCTATTTCCCCTTTGCTTCTTTTAATTAAAACAAGAATTGATGAAA	125	73.643	774.411	195463	40	high	NA
Ophraella communa	Coleoptera	Chrysomelidae	Ophraella	numt-008	AAACTGATTATTTCTTTTATTATTAAAATCCCCTGATATAGCTATCCTGTGAATAGATAATATAAGATTTTGGCTATTTCCCCCTTTGCTTCTTTTAATTAAAACAAGAATTGATGAAA	119	72.951	774.411	195463	40	high	NA
Ophraella communa	Coleoptera	Chrysomelidae	Ophraella	numt-009	GTTTGTAAACTGATTATTTCTTTTAATATTAAAATCCCCTGATACAGCTATCCTGTGAATAGATAATATAAGATTTTGGCTATTTCCCCCTTGCTTCTTTTAATTAAAATAAGAATTGATGAAA	124	71.875	774.411	195463	40	high	NA
Ophraella communa	Coleoptera	Chrysomelidae	Ophraella	numt-010	AACATTATATTTTATTTTTGTATTTGAGCAGGTGTAGTTGGA	42	95.349	774.411	195463	40	high	NA
Coccinella septempunctata	Coleoptera	Coccinellidae	Coccinella	NA	NA	0	0	398.849	16512651	76	high	420.54
Cryptolaemus montrouzieri	Coleoptera	Coccinellidae	Cryptolaemus	numt-001	AATACTTTATTTTTATTTGGATTTATTGCCGGAATAATTGGAACTTCTTTAAGAATATTAATTCGTCTTGAATTAGGGACACCTAGAGCTTTAATTGGAAATGATCAAATTTATAATGTTATTGTAACTGCCCATGCTTTCATTATAATTTTTTTTATAGTTATGCCTATTATAATTGGAGGATTTGGAAATTGATTAGTACCTTTAATAATTGGAGCCCCTGATATAGCCTTCCCTCGACTTAATAATATAAGATTTTGACTTCTTCCTCCTGCCTTAACTTTATTAATTATAAGATCAATTGTAGAAAGAGGGGCAGGGACTGGTTGAACAGTTTATCCTCCTTTATCTTCTAATTTAGCTCATAGAGGACCTTCTGTAGATTTAGCTATTTTTAGA…	657	98.024	988.107	10375940	107.91	high	NA
Cryptolaemus montrouzieri	Coleoptera	Coccinellidae	Cryptolaemus	numt-002	AATACTTTATTTTTATTTGGATTTATTGCCGGAATAATTGGAACTTCTTTAAGAATATTAATTCGTCTTGAATTAGGGACACCTAGAGCTTTAATTGGAAATGATCAAATTTATAATGTTATTGTAACTGCCCATGCTTTCATTATAATTTTTTTTATAGTTATGCCTATTATAATTGGAGGATTTGGAAATTGATTAGTACCTTTAATAATTGGAGCCCCTGATATAGCCTTCCCTCGACTTAATAATATAAGATTTTGACTTCTTCCTCCTGCCTTAACTTTATTAATTATAAGATCAATTGTAGAAAGAGGGGCAGGGACTGGTTGAACAGTTTATCCTCCTTTATCTTCTTATTTAGCTCATAGAGGACCTTCTGTAGATTTAGCTATTTTTAGA…	657	98.024	988.107	10375940	107.91	high	NA
Cryptolaemus montrouzieri	Coleoptera	Coccinellidae	Cryptolaemus	numt-003	AATACTTTATTTTTTATTTGGATTTATTGCCGGAATAATTGGAACTTCTTTAAGAATATTAATTCGTCTTGAATTAGGGACACCTAGAGCTTTAATTGGAAATGATCAAATTTATAATGTTATTGTAACTGCCCATGCTTTCATTATAATTTTTTTTATAGTTATGCCTATTATAATTGGAGGATTTGGAAATTGATTAGTACCTTTAATAATTGGAGCCCCTGATATAGCCTTCCCTCGACTTAATAATATAAGATTTTGACTTCTTCCTCCTGCCTTAACTTTATTAATTATAAGATCAATTGTAGAAAGAGGGGCAGGGACTGGTTGAACAGTTTATCCTCCTTTATCTTCTAATTTAGCTCATAGAGGACCTTCTGTAGATTTAGCTATTTTTAG…	657	98.024	988.107	10375940	107.91	high	NA
Cryptolaemus montrouzieri	Coleoptera	Coccinellidae	Cryptolaemus	numt-004	AATACTTTATTTTTATTTGGATTTATTGCCGGAATAATTGGAACTTCTTTGAGAATATTAATTCGTCTTGAATTAGGAACACCTAGAGCTTTAATTGGAAATGATCAAATCTATAATGTTATTGTAACTGCCCATGCTTTCATTATAATTTTTTTTATAGTTATGCCTATTATAATTGGAGGATTTGGAAATTGATTAGTACCTTTAATAATTGGAGCCCCTGATATAGCCTTCCCTCGACTTAATAATATAAGATTTTGACTTCTTCCTCCTGCCTTAACTTTATTAATTATAAGATCAATTGTAGAAAGAGGGGCAGGGACTGGTTGAACAGTTTATCCTCCTTTATCTTCTAATTTAGCTCATAGAGGACCTTCTGTAGATTTAGCTATTTTTAGA…	654	97.72	988.107	10375940	107.91	high	NA
Cryptolaemus montrouzieri	Coleoptera	Coccinellidae	Cryptolaemus	numt-005	AATACTTTATTTTTATTTGGATTTATTGCCGGAATAATTGGAACTTCTTTAAGAATATTAATTCGTCTTGAATTAGGGACACCTAGAGCTTTAATTGGAAATGATCAAATTTATAATGTTATTGTAACTGCCCATGCTTTCATTATAATTTTTTTTATAGTTATGCCTATTATAATTGGAGGATTTGGAAATTGATTAGTACCTTTAATAATTGGAGCCCTGATATAGCCTTCCTCGACTTAATAATATAAGATTTTGACTTCTTCCTCCTGCCTTAACTTTATTAATTATAAGATCAATTGTAGAAAGAGGGCAGGGACTGGTTGAACAGTTTATCCTCCTTTATCTTCTAATTTAGCTCATAGAGGACCTTCTGTAGATTTAGCTATTTTTAGACTT…	654	97.72	988.107	10375940	107.91	high	NA
Cryptolaemus montrouzieri	Coleoptera	Coccinellidae	Cryptolaemus	numt-006	AATACTTTATTTTTATTTGGATTTATTGCCGGAATAATTGGAACTTCTTTAAGAATATTAATTCGTCTTGAATTAGGGACACCTAGAGCTTTAATTGGAAATGATCAAATTTATAATGTTATTGTAACTGCCCATGCTTTCATTATAATTTTTTTTATAGTTATGCCTATTATAATTGGAGGATTTGGAAATTGATTAGTACCTTTAATAATTGGAGCCCTGATATAGCCTTCCTCGACTTAATAATATAAGATTTTGACTTCTTCCTCCTGCCTTAACTTTATTAATTATAAGATCAATTGTAGAAAGAGGGCAGGGACTGGTTGAACAGTTTATCCTCCTTTATCTTCTAATTTAGCTCATAGAGGACCTTCTGTAGATTTAGCTATTTTTAGACTT…	654	97.72	988.107	10375940	107.91	high	NA
Cryptolaemus montrouzieri	Coleoptera	Coccinellidae	Cryptolaemus	numt-007	AATACTTTATTTTTATTTGGATTTATTGCCGGAATAATTGGAACTTCTTTAAGAATATTAATTCGTCTTGAATTAGGGACACCTAGAGCTTTAATTGGAAATGATCAAATTTATAATGTTATTGTAACTGCCCATGCTTTCATTATAATTTTTTTTATAGTTATGCCTATTATAATTGGAGGATTTGGAAATTGATTAGTACCTTTAATAATTGGAGCCCTGATATAGCCTTCCTCGACTTAATAATATAAGATTTTGACTTCTTCCTCCTGCCTTAACTTTATTAATTATAAGATCAATTGTAGAAAGAGGGCAGGGACTGGTTGAACAGTTTATCCTCCTTTATCTTCTAATTTAGCTCATAGAGGACCTTCTGTAGATTTAGCTATTTTTAGACTT…	654	97.72	988.107	10375940	107.91	high	NA
Cryptolaemus montrouzieri	Coleoptera	Coccinellidae	Cryptolaemus	numt-008	AATACTTTATTTTTATTTGGATTTATTGCCGGAATAATTGGAACTTCTTTAAGAATATTAATTCGTCTTGAATTAGGGACACCTAGAGCTTTAATTGGAAATGATCAAATTTATAATGTTATTGTAACTGCCCATGCTTTCATTATAATTTTTTTTATAGTTATGCCTATTATAATTGGAGGATTTGGAAATTGATTAGTACCTTTAATAATTGGAGCCCTGATATAGCCTTCCTCGACTTAATAATATAAGATTTTGACTTCTTCCTCCTGCCTTAACTTTATTAATTATAAGATCAATTGTAGAAAGAGGGCAGGGACTGGTTGAACAGTTTATCCTCCTTTATCTTCTAATTTAGCTCATAGAGGACCTTCTGTAGATTTAGCTATTTTTAGACTT…	654	97.72	988.107	10375940	107.91	high	NA
Cryptolaemus montrouzieri	Coleoptera	Coccinellidae	Cryptolaemus	numt-009	AATACTTTATTTTTATTTGGATTTATTGCCGGAATAATTGGAACTTCTTTAAGAATATTAATTCGTCTTGAATTAGGGACACCTAGAGCTTTAATTGGAAATGATCAAATTTATAATGTTATTGTAACTGCCCATGCTTTCATTATAATTTTTTTTATAGTTATGCCTATTATAATTGGAGGATTTGGAAATTGATTAGTACCTTTAATAATTGGAGCCCCTGATATAGCCTTCCCTCGACTTAATAATATAAGATTTTGACTTCTTCCTCCTGCCTTAACTTTATTAATTATAAGATCAATTGTAGAAAGAGGGCAGGGACTGGTTGAACAGTTTATCCTCCTTTATCTTCTAATTTAGCTCATAGAGGACCTTCTGTAGATTTAGCTATTTTAGACT…	654	97.416	988.107	10375940	107.91	high	NA
Cryptolaemus montrouzieri	Coleoptera	Coccinellidae	Cryptolaemus	numt-010	AATACTTTATTTTTTATTTGGATTTATTGCCGGAATAATTGGAACTTCTTTAAGAATATTAATTCGTCTTGAATTAGGGACACCTAGAGCTTTAATTGGAAATGATCAAATTTATAATGTTATTGTAACTGCCCATGCTTTCATTATAATTTTTTTATAGTTATGCCTATTATAATTGGAGGATTTGGAAATTGATTAGTACCTTTAATAATTGGAGCCCCTGATATAGCCTTCCCTCGACTTAATAATATAAGATTTTGACTTCTTCCTCCTGCCTTAACTTTATAAGATCAATTGTAGAAAGAGGGGCAGGGACTGGTTGAACAGTTTATCCTCCTTTATCTTCTAATTTAGCTCATAGAGGACCTTCTGTAGATTTAGCTATTTTTAGACTTCATT…	650	96.809	988.107	10375940	107.91	high	NA
Cryptolaemus montrouzieri	Coleoptera	Coccinellidae	Cryptolaemus	numt-011	AATACTTTATTTTTATTTGGATTTATTGCCGGAATAATTGGAACTTCTTTAAGAATATTAATTCGTCTTGAATTAGGGACACCTAGAGCTTTAATTGGAAATGATCAAATTTATAATGTTATTGTAACTGCCCATGCTTTCATTATAATTTTTTTTATAGTTATGCCTATTATAATTGGAGGATTTGGAAATTGATTAGTACCTTTAATAATTGGAGCCCCTGATATAGCCTTCCCTCGACTTAATAATATAAGATTTTGACTTCTTCCTCCTGCCTTAACTTTATTAATTATAAGATCAATTGTAGAAAGAGGGGCAGGGACTGGTTGAACAGTTTATCCTCCTTTATCTTCTAATTTAGCTCATAGAGGACCTTCTGTAGATTTAGCTATTTTTAGA…	657	98.024	988.107	10375940	107.91	high	NA
Cryptolaemus montrouzieri	Coleoptera	Coccinellidae	Cryptolaemus	numt-012	AATACTTTATTTTTTATTTGGATTTATTGCCGGAATAATTGGAACTTCTTTAAGAATATTAATTCGTCTTGAATTAGGGACACCTAGAGCTTTAATTGGAAATGATCAAATTTATAATGTTATTGTAACTGCCCATGCTTTCATTATAATTTTTTTTATAGTTATGCCTATTATAATTGGAGGATTTGGAAATTGATTAGTACCTTTAATAATTGGAGCCCTGATATAGCCTTCCTCGACTTAATAATATAAGATTTTGACTTCTTCCTCCTGCCTTAACTTTATTAATTATAAGATCAATTGTAGAAAGAGGGCAGGGACTGGTTGAACAGTTTATCCTCCTTTATCTTCTAATTTAGCTCATAGAGGACCTTCTGTAGATTTAGCTATTTTTAGACT…	655	97.872	988.107	10375940	107.91	high	NA
Cryptolaemus montrouzieri	Coleoptera	Coccinellidae	Cryptolaemus	numt-013	AATACTTTATTTTTATTTGGATTTATTGCCGGAATAATTGGAACTTCTTTAAGAATATTAATTCGTCTTGAATTAGGGACACCTAGAGCTTTAATTGGAAATGATCAAATTTATAATGTTATTGTAACTGCCCATGCTTTCATTATAATTTTTTTTATAGTTATGCCTATTATAATTGGAGGATTTGGAAATTGATTAGTACCTTTAATAATTGGAGCCCCTGATATAGCCTTCCCTCGACTTAATAATATAAGATTTTGACTTCTTCCTCCTGCCTTAACTTTATTAATTATAAGATCAATTGTAGAAAGAGGGCAGGGACTGGTTGAACAGTTTATCCTCCTTTATCTTCTAATTTAGCTCATAGAGGACCTTCTGTAGATTTAGCTATTTTAGACT…	655	97.872	988.107	10375940	107.91	high	NA
Cryptolaemus montrouzieri	Coleoptera	Coccinellidae	Cryptolaemus	numt-014	AATACTTTATTTTTATTTGGATTTATTGCCGGAATAATTGGAACTTCTTTAAGAATATTAATTCGTCTTGAATTAGGGACACCTAGAGCTTTAATTGGAAATGATCAAATTTATAATGTTATTGTAACTGCCCATGCTTTCATTATAATTTTTTTTATAGTTATGCCTATTATAATTGGAGGATTTGGAAATTGATTAGTACCTTTAATAATTGGAGCCCTGATATAGCCTTCCTCGACTTAATAATATAAGATTTTGACTTCTTCCTCCTGCCTTAACTTTATTAATTATAAGATCAATTGTAGAAAGAGGGCAGGGACTGGTTGAACAGTTTATCCTCCTTTATCTTCTAATTTAGCTCATAGAGGACCTTCTGTAGATTTAGCTATTTTTAGACTT…	654	97.72	988.107	10375940	107.91	high	NA
Cryptolaemus montrouzieri	Coleoptera	Coccinellidae	Cryptolaemus	numt-015	AATACTTTATTTTTATTTGGATTTATTGCCGGAATAATTGGAACTTCTTTAAGAATATTAATTCGTCTTGAATTAGGGACACCTAGAGCTTTAATTGGAAATGATCAAATTTATAATGTTATTGTAACTGCCCATGCTTTCATTATAATTTTTTTTATAGTTATGCCTATTATAATTGGAGGATTTGGAAATTGATTAGTACCTTTAATAATTGGAGCCCTGATATAGCCTTCCTCGACTTAATAATATAAGATTTTGACTTCTTCCTCCTGCCTTAACTTTATTAATTATAAGATCAATTGTAGAAAGAGGGCAGGGACTGGTTGAACAGTTTATCCTCCTTTATCTTCTAATTTAGCTCATAGAGGACCTTCTGTAGATTTAGCTATTTTTAGACTT…	654	97.72	988.107	10375940	107.91	high	NA
Cryptolaemus montrouzieri	Coleoptera	Coccinellidae	Cryptolaemus	numt-016	AATACTTTATTTTTTATTTGGATTTATTGCCGGAATAATTGGAACTTCTTTAAGAATATTAATTCGTCTTGAATTAGGGACACCTAGAGCTTTAATTGGAAATGATCAAATTTATAATGTTATTGTAACTGCCCATGCTTTCATTATAATTTTTTTTATAGTTATGCCTATTATAATTGGAGGATTTGGAAATTGATTAGTACCTTTAATAATTGGAGCCCTGATATAGCCTTCCCTCGACTTAATAATATAAGATTTTGACTTCTTCCTCCTGCCTTAACTTTATTAATTATAAGATCAATTGTAGAAAGAGGGGCAGGGACTGGTTGAACAGTTTATCCTCCTTTATCTTCTAATTTAGCTCATAGAGGACCTTCTGTAGATTTAGCTATTTTTAGA…	657	98.632	988.107	10375940	107.91	high	NA
Cryptolaemus montrouzieri	Coleoptera	Coccinellidae	Cryptolaemus	numt-017	AATACTTTATATTTTTATTTGGATCTATTGCCGGAATAATTGGAACTTCTTTAAGAATATTAATTCGTCTTGAATTAGGGACACCTAGAGCTTTAATTGGAAATGATCAAATTTATAATGTTATTGTAACTGCCCATGCTTTCATTATAATTTTTTTTATAGTTATGCCTATTATAATTGGAGGATTTGGAAATTGATTAGTACCTTTAATAATTGGAGCCCCTGATATAGCCTTCCCTCGACTTAATAATATAAGATTTTGACTTCTTCCTCCTGCCTTAACTTTATTAATTATAAGATCAATTGTAGAAAGAGGGGCAGGGACTGGTTGAACAGTTTATCCTCCTTTATCTTCTAATTTAGCTCATAGAGGACCTTCTGTAGATTTAGCTATTTTTA…	659	97.572	988.107	10375940	107.91	high	NA
Cryptolaemus montrouzieri	Coleoptera	Coccinellidae	Cryptolaemus	numt-018	AATACTTTATTTTTATTTGGATTTATTGCCGGAATAATTGGAACTTCTTTAAGAATATTAATTCGTCTTGAATTAGGGACACCTAGAGCTTTAATTGGAAATGATCAAATTTATAATGTTATTGTAACTGCCCATGCTTTCATTATAATTTTTTTTATAGTTATGCCTATTATAATTGGAGGATTTGGAAATTGATTAGTACCTTTAATAATTGGAGCCCTGATATAGCCTTCCTCGACTTAATAATATAAGATTTTGACTTCTTCCTCCTGCCTTAACTTTATTAATTATAAGATCAATTGTAGAAAGAGGGCAGGGACTGGTTGAACAGTTTATCCTCCTTTATCTTCTAATTTAGCTCATAGAGGACCTTCTGTAGATTTAGCTATTTTAGACTTC…	652	97.568	988.107	10375940	107.91	high	NA
Cryptolaemus montrouzieri	Coleoptera	Coccinellidae	Cryptolaemus	numt-019	AATACTTTATTTTTATTTGGATTTATTGCCGGAATAATTGGAACTTCTTTAAGAATATTAATTCGTCTTGAATTAGGGACACCTAGAGCTTTAATTGGAAATGATCAAATTTATAATGTTATTGTAACTGCCCATGCTTTCATTATAATTTTTTTTATAGTTATGCCTATTATAATTGGAGGATTTGGAAATTGATTAGTACCTTTAATAATTGGAGCCCTGATATAGCCTTCCCTCGACTTAATAATATAAGATTTTGACTTCTTCCTCCTGCCTTAACTTTATTAATTATAAGATCAATTGTAGAAAGAGGAGCAGGGACTGGTTGAACAGTTTATCCTCCTTTATCTTCTAATTTAGCTCATAGAGGACCTTCTGTAGATTTAGCTATTTTTAGAC…	656	98.632	988.107	10375940	107.91	high	NA
Cryptolaemus montrouzieri	Coleoptera	Coccinellidae	Cryptolaemus	numt-020	AATACTTTATTTTTATTTGGATTTATTGCCGGAATAATTGGAACTTCTTTAAGAATATTAATTCGTCTTGAATTAGGGACACCTAGAGCTTTAATTGGAAATGATCAAATTTATAATGTTATTGTAACTGCCCATGCTTTCATTATAATTTTTTTTATAGTTATGCCTATTATAATTGGAGGATTTGGAAATTGATTAGTACCTTTAATAATTGGAGCCCCTGATATAGCCTTCCCTCGACTTAATAATATAAGATTTTGACTTCTTCCTCCTGCCTTAACTTTATTAATTATAAGATCAATTGTAGAAAGAGGGGCAGGGACTGGTTGAACAGTTTATCCTCCTTTATCTTCTAATTTAGCTCATAGAGGACCTTCTGTAGATTTAGCTATTTTTAGA…	657	98.024	988.107	10375940	107.91	high	NA
Cryptolaemus montrouzieri	Coleoptera	Coccinellidae	Cryptolaemus	numt-021	AATACTTTATTTTTATTTGGATTTATTGCCGGAATAATTGGAACTTCTTTAAGAATATTAATTCGTCTTGAATTAGGGACACCTAGAGCTTTAATTGGAAATGATCAAATTTATAATGTTATTGTAACTGCCCATGCTTTCATTATAATTTTTTTTATAGTTATGCCTATTATAATTGGAGGATTTGGAAATTGATTAGTACCTTTAATAATTGGAGCCCTGATATAGCCTTCCTCGACTTAATAATATAAGATTTTGACTTCTTCCTCCTGCCTTAACTTTATTAATTATAAGATCAATTGTAGAAAGAGGGCAGGGACTGGTTGAACAGTTTATCCTCCTTTATCTTCTAATTTAGCTCATAGAGGACCTTCTGTAGATTTAGCTATTTTTAGACTT…	654	97.72	988.107	10375940	107.91	high	NA
Cryptolaemus montrouzieri	Coleoptera	Coccinellidae	Cryptolaemus	numt-022	AATACTTTATTTTTTATTTGGATTTATTGCCGGAATAATTGGAACTTCTTTAAGAATATTAATTCGTCTTGAATTAGGGACACCTAGAGCTTTAATTGGAAATGATCAAATTTATAATGTTATTGTAACTGCCCATGCTTTCATTATAATTTTTTTATAGTTATGCCTATTATAATTGGAGGATTTGGAAATTGATTAGTACCTTTAATAATTGGAGCCCCTGATATAGCCTTCCCTCGACTTAATAATATAAGATTTTGACTTCTTCCTCCTGCCTTAACTTTATAAGATCAATTGTAGAAAGAGGGGCAGGGACTGGTTGAACAGTTTATCCTCCTTTATCTTCTAATTTAGCTCATAGAGGACCTTCTGTAGATTTAGCTATTTTTAGACTTCATT…	650	96.96	988.107	10375940	107.91	high	NA
Cryptolaemus montrouzieri	Coleoptera	Coccinellidae	Cryptolaemus	numt-023	AATACTTTATTTTTATTTGGATTTATTGCCGGAATAATTGGAACTTCTTTAAGAATATTAATTCGTCTTGAATTAGGGACACCTAGAGCTTTAATTGGAAATGATCAAATTTATAATGTTATTGTAACTGCCCATGCTTTCATTATAATTTTTTTTATAGTTATGCCTATTATAATTGGAGGATTTGGAAATTGATTAGTACCTTTAATAATTGGAGCCCCTGATATAGCCTTCCCTCGACTTAATAATATAAGATTTTGACTTCTTCCTCCTGCCTTAACTTTATAAGATCAATTGTAGAAAGAGGGGCAGGGACTGGTTGAACAGTTTATCCTCCTTTATCTTCTAATTTAGCTCATAGAGGACCTTCTGTAGATTTAGCTATTTTTAGACTTCATT…	650	96.809	988.107	10375940	107.91	high	NA
Cryptolaemus montrouzieri	Coleoptera	Coccinellidae	Cryptolaemus	numt-024	AATACTTTATTTTTTATTTGGATTTATTGCCGGAATAATTGGAACTTCTTTAAGAATATTAATTCGTCTTGAATTAGGGACACCTAGAGCTTTAATTGGAAATGATCAAATTTATAATGTTATTGTAACTGCCCATGCTTTCATTATAATTTTTTTTATAGTTATGCCTATTATAATTGGAGGATTTGGAAATTGATTAGTACCTTTAATAATTGGAGCCCCTGATATAGCCTTCCCTCGACTTAATAATATAAGATTTTGACTTCTTCCTCCTGCCTTAACTTTATTAATTATAAGATCAATTGTAGAAAGAGGGGCAGGGACTGGTTGAACAGTTTATCCTCCTTTATCTTCTAATTTAGCTCATAGAGGACCTTCTGTAGATTTAGCTATTTTTAG…	658	98.176	988.107	10375940	107.91	high	NA
Cryptolaemus montrouzieri	Coleoptera	Coccinellidae	Cryptolaemus	numt-025	AATACTTTATTTTTTATTTGGATTTATTGCCGGAATAATTGGAACTTCTTTAAGAATATTAATTCGTCTTGAATTAGGGACACCTAGAGCTTTAATTGGAAATGATCAAATTTATAATGTTATTGTAACTGCCCATGCTTTCATTATAATTTTTTTTATAGTTATGCCTATTATAATTGGAGGATTTGGAAATTGATTAGTACCTTTAATAATTGGAGCCCCTGATATAGCCTTCCCTCGACTTAATAATATAAGATTTTGACTTCTTCCTCCTGCCTTAACTTTATTAATTATAAGATCAATTGTAGAAAGAGGGGCAGGGACTGGTTGAACAGTTTATCCTCCTTTATCTTCTAATTTAGCTCATAGAGGACCTTCTGTAGATTTAGCTATTTTTAG…	658	98.176	988.107	10375940	107.91	high	NA
Cryptolaemus montrouzieri	Coleoptera	Coccinellidae	Cryptolaemus	numt-026	AATACTTTATTTTTATTTGGATTTATTGCCGGAATAATTGGAACTTCTTTAAGAATATTAATTCGTCTTGAATTAGGGACACCTAGAGCTTTAATTGGAAATGATCAAATTTATAATGTTATTGTAACTGCCCATGCTTTCATTATAATTTTTTTTATAGTTATGCCTATTATAATTGGAGGATTTGGAAATTGATTAGTACCTTTAATAATTGGAGCCCCTGATATAGCCTTCCCTCGACTTAATAATATAAGATTTTGACTTCTTCCTCCTGCCTTAACTTTATTAATTATAAGATCAATTGTAGAAAGAGGGCAGGGACTGGTTGAACAGTTTATCCTCCTTTATCTTCTAATTTAGCTCATAGAGGACCTTCTGTAGATTTAGCTATTTTTAGAC…	656	98.176	988.107	10375940	107.91	high	NA
Cryptolaemus montrouzieri	Coleoptera	Coccinellidae	Cryptolaemus	numt-027	AATACTTTATTTTTATTTGGATTTATTGCCGGAATAATTGGAACTTCTTTAAGAATATTAATTCGTCTTGAATTAGGGACACCTAGAGCTTTAATTGGAAATGATCAAATTTATAATGTTATTGTAACTGCCCATGCTTTCATTATAATTTTTTTTATAGTTATGCCTATTATAATTGGAGGATTTGGAAATTGATTAGTACCTTTAATAATTGGAGCCCCTGATATAGCCTTCCCTCGACTTAATAATATAAGATTTTGACTTCTTCCTCCTGCCTTAACTTTATTAATTATAAGATCAATTGTAGAAAGAGGGGCAGGGACTGGTTGAACAGTTTATCCTCCTTTATCTTCTAATTTAGCTCATAGAGGACCTTCTGTAGATTTAGCTATTTTTAGA…	657	98.024	988.107	10375940	107.91	high	NA
Cryptolaemus montrouzieri	Coleoptera	Coccinellidae	Cryptolaemus	numt-028	AATACTTTATTTTTTAATTGGATTTATTGCCGGAATAATTGGAACTTCTTTAAGAATATTAATTCGTCTTGAATTAGGGACACCTAGAGCTTTAATTGGAAATGATCAAATTTATAATGTTATTGTAACTGCCCATGCTTTCATTATAATTTTTTTTATAGTTATGCCTATTATAATTGGAGGATTTGGAAATTGTATAGTACCTTTAATAATTGGAGCCCCTGATATAGCCTTCCCTCGACTTAATAATATAAGATTTTGACTTCTTCCTCCTGCCTTAACTTTATTAATTATAAGATCAATTGTAGAGAGAGGGGCAGGGACTGGTTGAACAGTTTATCCTCCTTTATCTTCTAATTTAGCTCATAGAGGACCTTCTGTAGATTTAGCTATTTTTAG…	658	97.568	988.107	10375940	107.91	high	NA
Cryptolaemus montrouzieri	Coleoptera	Coccinellidae	Cryptolaemus	numt-029	AATACTTTATTTTTAATTGGATTTATTGCCGGAATAATTGGAACTTCTTTAAGAATATTAATTCGTCTTGAATTAGGGACACCTAGAGCTTTAATTGGAAATGATCAAATTTATAATGTTATTGTAACTGCCCATGCTTTCATTATAATTTTTTTTATAGTTATGCCTATTATAATTGGAGGATTTGGAAATTGTATAGTACCTTTAATAATTGGAGCCCTGATATAGCCTTCCTCGACTTAATAATATAAGATTTTGACTTCTTCCTCCTGCCTTAACTTTATTAATTATAAGATCAATTGTAGAAAGAGGGGCAGGGACTGGTTGAACAGTTTATCCTCCTTTATCTTCTAATTTAGCTCATAGAGGACCTTCTGTAGATTTAGCTATTTTTAGACT…	655	97.264	988.107	10375940	107.91	high	NA
Cryptolaemus montrouzieri	Coleoptera	Coccinellidae	Cryptolaemus	numt-030	AATACTTTATTTTTTATTTGGATTTATTGCCGGAATAATTGGAACTTCTTTAAGAATATTAATTCGTCTTGAATTAGGGACACCTAGAGCTTTAATTGGAAATGATCAAATTTATAATGTTATTGTAACTGCCCATGCTTTCATTATAATTTTTTTTATAGTTATGCCTATTATAATTGGAGGATTTGGAAATTGATTAGTACCTTTAATAATTGGAGCCCCTGATATAGCCTTCCCTCGACTTAATAATATAAGATTTTGACTTCTTCCTCCTGCCTTAACTTTATTAATTATAAGATCAATTGTAGAAAGAGGGGCAGGGACTGGTTGAACAGTTTATCCTCCTTTATCTTCTAATTTAGCTCATAGAGGACCTTCTGTAGATTTAGCTATTTTTAG…	658	98.024	988.107	10375940	107.91	high	NA
Cryptolaemus montrouzieri	Coleoptera	Coccinellidae	Cryptolaemus	numt-031	AATACTTTATTTTTATTTGGATTTATTGCCGGAATAATTGGAACTTCTTTAAGAATATTAATTCGTCTTGAATTAGGGACACCTAGAGCTTTAATTGGAAATGATCAAATTTATAATGTTATTGTAACTGCCCATGCTTTCATTATAATTTTTTTATAGTTATGCCTATTATAATTGGAGGATTTGGAAATTGATTAGTACCTTTAATAATTGGAGCCCTGATATAGCCTTCCTCGACTTAATAATATAAGATTTTGACTTCTTCCTCCTGCCTTAACTTTATTAATTATAAGATCAATTGTAGAAAGAGGGCAGGGACTGGTTGAACAGTTTATCCTCCTTTATCTTCTAATTTAGCTCATAGAGGACCTTCTGTAGATTTAGCTATTTTTAGACTTC…	653	97.416	988.107	10375940	107.91	high	NA
Cryptolaemus montrouzieri	Coleoptera	Coccinellidae	Cryptolaemus	numt-032	AATACTTTATTTTTATTTGGATTTATTGCCGGAATAATTGGAACTTCTTTAAGAATATTAATTCGTCTTGAATTAGGGACACCTAGAGCTTTAATTGGAAATGATCAAATTTATAATGTTATTGTAACTGCCCATGCTTTCATTATAATTTTTTTTATAGTTATGCCTATTATAATTGGAGGATTTGGAAATTGATTAGTACCTTTAATAATTGGAGCCCCTGATATAGCCTTCCCTCGACTTAATAATATAAGATTTTGACTTCTTCCTCCTGCCTTAACTTTATTAATTATAAGATCAATTGTAGAAAGAGGGGCAGGGACTGGTTGAACAGTTTATCCTCCTTTATCTTCTAATTTAGCTCATAGAGGACCTTCTGTAGATTTAGCTATTTTTAGA…	657	97.872	988.107	10375940	107.91	high	NA
Cryptolaemus montrouzieri	Coleoptera	Coccinellidae	Cryptolaemus	numt-033	AATACTTTATTTTTATTTGGATTTATTGCCGGAATAATTGGAACTTCTTTAAGAATATTAATTCGTCTTGAATTAGGGACACCTAGAGCTTTAATTGGAAATGATCAAATTTATAATGTTATTGTAACTGCCCATGCTTTCATTATAATTTTTTTTATAGTTATGCCTATTATAATTGGAGGATTTGGAAATTGATTAGTACCTTTAATAATTGGAGCCCTGATATAGCCTTCCTCGACTTAATAATATAAGATTTTGACTTCTTCCTCCTGCCTTAACTTTATTAATTATAAGATCAATTGTAGAAAGAGGGCAGGGACTGGTTGAACAGTTTATCCTCCTTTATCTTCTAATTTAGCTCATAGAGGACCTTCTGTAGATTTAGCTATTTTTAGACTT…	654	97.72	988.107	10375940	107.91	high	NA
Cryptolaemus montrouzieri	Coleoptera	Coccinellidae	Cryptolaemus	numt-034	TTTTTATTTGGATTTATTGCTGGAATAATTGGGACTTCCTTAAGAATACTAATTCGTCTTGAATTGGGAATGATCAAGTTTATAACGTTATTGTTACCGCCCATGCTTTCATCATAATTTTTTTATTATACTTATTATAATTGGAGGATTTGGAAATTGATTAGATCCTTTGATAATTGGAGCTCCTGATATAGCTTTCCTCGGCTTAATAATATAAGATTTTGACTACTTCCTCGTGCTTTAACTTTATCAATTATAAGATCAATTGTAGAAAGAGGCGCAGGAACTGATTGAACAGTTTATCCCCTTTATCATCTAATTTTGCTCACAGATGACCTTATGTAGATTTATCTATTTTCAGTCTTCATTTAGCAGGAATTTTTCTATTTTAGGAGCAAT…	615	85.714	988.107	10375940	107.91	high	NA
Cryptolaemus montrouzieri	Coleoptera	Coccinellidae	Cryptolaemus	numt-035	TAGTTCCTTTAATGATTGGAGCTCCTGATATAGCTTTCCCTCGACTTAAGAATATAAGATTTTGACTACTTCCTCCTGCTTTAACTTTATTAATTATAAGATTAATTGTAGAAAGAGGTGCAGGAACTGGTTGAACCTTTATCTTCTAATTTGGCTCATAGAGGACCTTCTGTAGACTTAGCTATTTTTAGTTTTCACTTAGCAGGAATTTCTTCTATTTTAGGAGCAATTAATTTTATTACTAGAATGTTAAATATACGTCCATATTTAATAACACTTGACAAAATACCTTTATTTGTATGATCAGTTTTATTCACTGCTATTCTTTCACTTCTTTCTTCGATTGTTTTAGCAGGAGCAATCACAATACTTTTAACTGTTCGAAATATTAATACCTCT…	450	87.852	988.107	10375940	107.91	high	NA
Cryptolaemus montrouzieri	Coleoptera	Coccinellidae	Cryptolaemus	numt-036	AATATTATATTTTTCATTTAGTTTCAATGCTGGCATAATTGGGACTTCTTAATTCGTCTTGTACTAGGAACTCCTAGAGCTTTAATTGGAAATGATCAAATTTATAATGTTATTGTTACAGCAAACGCTTTCATTATAATTTTCTTTATAGTTATACCAACTATAATTGGAGGTTTTGGAAATTGGAGCCCCTGATATAGCCTTTCCGCGACTCAATAATATAAGATTTTTACTACTACCTCCTGCTTTAACTTTATTAATTTTAAGATCAATCGTAGAAAGAGGAGCTAAAATTAGTTGAACAGTTTATCCTCCTTTATCTTCTAACTTAGCTCATAGAGGACCTTCTGTAGACTCAGCTATTTTTAGACTTCATTTAGGCGCGATTAACTTCATTAC…	498	78.253	988.107	10375940	107.91	high	NA
Cryptolaemus montrouzieri	Coleoptera	Coccinellidae	Cryptolaemus	numt-037	AATTTCAAGATCAATTATAGAGTAATTATAAGAGGAGCGGGGACTGGATGAACAGTAGACCGTCCCTTATCCTCTAAGAGGCCCTTCGGTAGAACTTGCTATTTTTAGACTCCACCTAGTAGATATCTGATCTATTTTAGGAGCTATCCATTCCATTACAATATTCTCAAATATACGACCTTTCTTAATAACTCTTGAAAAAATTCCTTTATCTGTATGTTCAGTTTTAATGTCTGATATTCTTCTTCTTTCTTCCTGCATTGGAAGGAGCTATTATAATACTTCACGTTGACCGAAATATCAATACTTCTTTTTGAAACCTGGTGGAGAAGACCCAATTCTCTACTAACATGTAT	356	72.872	988.107	10375940	107.91	high	NA
Cryptolaemus montrouzieri	Coleoptera	Coccinellidae	Cryptolaemus	numt-038	TTTTTCTGCTTTTCTCTTTTCCTGTTTTAGCAGGAGCAATTACACTACTTTCAACTGATCGAAATATTAATTCCTCTTTTTTGACCCAGCAGGAGGGGGAGATCCTATTCAATATCAACAT	121	84.426	988.107	10375940	107.91	high	NA
Cryptolaemus montrouzieri	Coleoptera	Coccinellidae	Cryptolaemus	numt-039	AGATTTTGACTACTACCTCCTGCTTTAACTCATTAATTTTAAGATCTATCGTAGAAAGAGGAGCTGGAACTGGTTAAACAGTTTATCCCCCT	92	87.097	988.107	10375940	107.91	high	NA
Cryptolaemus montrouzieri	Coleoptera	Coccinellidae	Cryptolaemus	numt-040	TATTTTTTATTAGGTTTCATTTCTGGCATATCAGGGACTTCTCTAAGAATCTTAATTTGACTTGAAGTAGGACCTCTAAGAACTTTCATTGGTAATGACCAATGACCAGTTCATGCTTTTATTATAAATTTTTTATAGTAATGCCTATTATAATGGGTGGTTT	163	72.626	988.107	10375940	107.91	high	NA
Cryptolaemus montrouzieri	Coleoptera	Coccinellidae	Cryptolaemus	numt-041	TTGACTGATAGAAATTTTAATACATCATTCTTTGAAACAGCTGGGGAGGAGACCCAATATTATATCAGCAT	71	80.556	988.107	10375940	107.91	high	NA
Cryptolaemus montrouzieri	Coleoptera	Coccinellidae	Cryptolaemus	numt-042	TTGTAACTGGAGGAATCGCTTATAGACTCGTACCTTTCATAATTGGAGACCCTGATATAGCTTT	64	79.688	988.107	10375940	107.91	high	NA
Cryptolaemus montrouzieri	Coleoptera	Coccinellidae	Cryptolaemus	numt-043	ATAGCATTCTTCCTACTCAATAAGATGAATCTTTGGTTTTCACCCCCTGCGTTAATTTTTCAATTCTAAGATCAATTGTAGAAAGAG	87	75	988.107	10375940	107.91	high	NA
Harmonia axyridis	Coleoptera	Coccinellidae	Harmonia	numt-001	AACATTATACTTTTTATTTGGAATATGGGCAGGAATAGTAGGAACATCGTTAAGTATTTTAATTCGGTTAGAATTAGGAACTAGAGGAAGATTAATTGGAAACGACCAAATTTATAATATAATTGTTACAGCTCATGCTTTCATTATAATTTTCTTTATAGTAATACCTATTATAATTGGGGGTTTTGGAAATTGATTAGTTCCTTTAATAATTGGAGCTCCTGATATAGCATTTCCACGATTAAATAACATAAGATTTTGACTTTTACCCCCTGCTTTAACTCTTTTAATTTTAAGAACAATTGTAGAAATAGGGGCAGGAACAGAATGAACTGTTAACCCTCCTCTTTCTTCTAATTTAACACATAACGGGCCTTCAGTAGATTTAGTGATTTTTAG…	658	98.936	425.525	22915403	53	high	459.66
Harmonia axyridis	Coleoptera	Coccinellidae	Harmonia	numt-002	AACATTATACTTTTTATTTGGAATATGAGCAGGAATAGTAGGAACATCGTTAAGTATTTTAATTCGGTTAGAATTAGGGACTAGAGGAAGATTAATTGGAAACGACCAAATTTATAATATAATTGTTACAGCTCATGCTTTCATTATAATTTTCTTTATAGTAATACCTATTATAATTGGAGGTTTTGGAAATTGATTAGTTCCTTTAATAATTGGAGCCCCTGATATAGCATTCCCACGATTAAATAATATAAGATTTTGACTTTTACCCCCTGCTTTAACTCTTTTAATTTTAAGAACAGTCGTAGAAATAGGAGCAGGAACAGGATGAACTGTTTACCCTCCTCTTTCTTCTAATTTAACACATAATGGGCCTTCAGTAGATTTAGTGATTTTTAG…	658	98.328	425.525	22915403	53	high	459.66
Harmonia axyridis	Coleoptera	Coccinellidae	Harmonia	numt-003	AACATTATACTTTTTATTTGGAATATGAGCAGGAATAGTAGGAACATCGTTAAGTATTTTAATTCGGTTAGAATTAGGGACTAGAGGAAGATTAATTGGAAACGACCAAATTTATAATATAATTGTTACAGCTCATGCTTTCATTATAATTTTCTTTATAGTAATACCTATTATAATTGGAGGTTTTGGAAATTGATTAGTTCCTTTAATAATTGGAGCCCCTGATATAGCATTCCCACGATTAAATAATATAAGATTTTGACTTTTACCCCCTGCTTTAACTCTTTTAATTTTAAGAACAGTCGTAGAAATAGGAGCAGGAACAGGATGAACTGTTTACCCTCCTCTTTCTTCTAATTTAACACATAATGGGCCTTCAGTAGATTTAGTGATTTTTAG…	658	98.328	425.525	22915403	53	high	459.66
Harmonia axyridis	Coleoptera	Coccinellidae	Harmonia	numt-004	AACATTATACTTTTTATTTGGAATAGGAGCAGGAATAGTAGGAACATCGTTAAGTATTTTAATTCGGTTAGAATTAGGGACTAGAGGAAGATTAATTGGAAACGACCAAATTTATAATATAATTGTTACAGCTCATGCTTTCATTATAATTTTCTTTATAGTAATACCTATTATAATTGGAGGTTTTGGAAATTGATTAGTTCCTTTAATAATTGGAGCCCCTGATATAGCATTCCCACGATTAAATAATATAAGATTTTGACTTTTACCCCCTGCTTTAACTCTTTTAATTTTAAGAACAGTCGTAGAAATAGGAGCAGGAACAGGATGAACTGTTTACCCTCCTCTTTCTTCTAATTTAACACATAATGGGCCTTCAGTAGATTTAGTGATTTTTAG…	658	98.176	425.525	22915403	53	high	459.66
Harmonia axyridis	Coleoptera	Coccinellidae	Harmonia	numt-005	AACATTATACTTTTTATTTGGAATATGAGCAGGAATAGTAGGAACATCGTTAAGTATTTTAATTCGGTTAGAATTAGGGACTAGAGGAAGATTAATTGGAAACGACCAAATTTATAATATAATTGTTACAGCTCATGCTTTCATTATAATTTTGTTTATAGTAATACCTATTATAATTGGAGGTTTTGGAAATTGATTAGTTCCTTTAATAATTGGAGCCCCTGATATAGCATTCCCACGATTAAATAATATAAGATTTTGACTTTTACCCCCTGCTTTAACTCTTTTAATTTTAAGAACAGTCGTAGAAATAGGAGCAGGAACAGGATGAACTGTTTACCCTCCTCTTTCTTCTAATTTAACAGATAATGGGCCTTCAGTAGATTTAGTGATTTTTAG…	658	98.024	425.525	22915403	53	high	459.66
Harmonia axyridis	Coleoptera	Coccinellidae	Harmonia	numt-006	AACATTATACTTTTTATTTGGAATATGAGCAGGAATAGTAGGAACATCGTTAAGTATTTTAATTCGGTTAGAATTAGGGACTAGAGGAAGATTAATTGGAAACGACCAAATTTATAATATAATTGTTACAGCTCATGCTTTCATTATAATTTTCTTTATAGTAATACCTATTATAATTGGAGGTTTTGGAAATTGATTAGTTCCTTTAATAATTGGAGCCCCTGATATAGCATTCCCACGATTAAATAATATAAGATTTTGACTTTTACCCCCTGCTTTAACTCTTTCAATTTTAAGAACAGTCGTAGAAATAGGAGCAGGAACAGGATGAACTGTTTACCCTCCTCTTTCTTCTAATTTAACACATAATGGGCCTTCAGTAGATTTAGTGATTTTTAG…	658	98.024	425.525	22915403	53	high	459.66
Harmonia axyridis	Coleoptera	Coccinellidae	Harmonia	numt-007	AACATTATACTTTTTATTTGGAATATGGGCAGGAATAGTAGGATCATCGTTAAGTATTTTAATTCGGTTAGAATTAGGGACTAGAGGAAGATTAATTGGAAACGACCAAATTTATAACATAATTGTTACAGCTCATGCTTTCATTATAATTTTCTTTATAGTAATACCTATTATAATTGGAGGTTTTGGAAATTGATTAGTTCCTTTAATAATTGGAGCCCCTGATATAGCATTTCCACGATTAAATAATATAAGATTTTGACTTTTACCCCCTGCTTTAACTCTTTTAATTTTAAGAACAGTCGTAGAAATAGGAGCAGGAACAGGATGAACTGTTTACCCTCCTCTTTCTTCTAATTTAACACATAATGGGCCTTCAGTAGATTTAGTGATTTTTAG…	657	98.024	425.525	22915403	53	high	459.66
Harmonia axyridis	Coleoptera	Coccinellidae	Harmonia	numt-008	AACATTATACTTTTTATTTGGAATATGAGCAGGAATAGTAGGAACATCGTTAAGTATTTTAATTCGGTTAGAATTAGGGACTAGAGGAAGATTAATTGGAAACGACCAAATTTATAATATAATTGTTACAGCACATGCTTTCATTATAATTTTCTTTATAGTAATACCTATTATAATTGGAGGTTTTGGAAATTGATTAGTTCCTTTAATAATTGGAGCCCCTGATATAGCATTCCCACGATTAAATAATATAAGATTTTGACTTTTACCCCCTGCTTTAACTCTTTTAATTTTAAGAACAGTCGTAGAAATAGGAGCAGGAACAGGATGAACTGTTTACCCTCCTCTTTCTTCTAATTTAACACATTATGGGCCTTCAGTAGATTTAGTGATTTTTAG…	658	97.872	425.525	22915403	53	high	459.66
Harmonia axyridis	Coleoptera	Coccinellidae	Harmonia	numt-009	AACATTATACTTTTTATTTGGAATATGAGCAGGAATAGTAGGAACATCGTTAAGTATTTTAATTCGGTTAGAATTAGCGACTAGAGGAAGATTAATTGGAAACGACCAAATTTATAATATAATTGTTACAGCTCATGCTTTCACTATAATTTTCTTTATAGTAATACCTATTATAATTGGAGGTTTTGGAAATTGATTAGTTCCTTTAATAATTGGAGCCCCTGATATAGCATTCCCACGATTAAATAATATAAGATTTTGACTTTTACCCCCTGCTTTAACTCTTTTAATTTTAAGAACAGTCGTAGAAATAGGAGCAGGAACAGGATGAACTGTTTACCCTCCTCTTTCTTCTAATTTAACAAATAATGGGCCTTCAGTAGATTTAGTGATTTTTAG…	658	97.72	425.525	22915403	53	high	459.66
Harmonia axyridis	Coleoptera	Coccinellidae	Harmonia	numt-010	AAAATTATACTTTTTATTTGGAATATGGGCAGGAATAGTAGGAACATCGTTAAGTATTTTAATTCGGTTAGAATTAGGGACTAGACGAAGGTTAATTGGAAACGACCAAATTTATAACATAATTGTTACAGCTCATGCTTTCATTATAATTTTCTTTATAGTAATACCTATTATAATTGGAGGTTTTGGAAATTGATTAGTTCCTTTAATAATTGGAGCCCCTGATATAGCATTTCCACGATTAAATATTATAAGATTTTGACTTTTACCCCCTGCTTTAACTCTTTTAATTTTAAGAACAGTCGTAGAAATAGGAGCAGGAACAGGATGAACTGTTTACCCTCCTTCTTCTTCTAATTTAACACATAATGGGCCTTCAGTAGATTCAGTGATTTTAGT…	657	97.112	425.525	22915403	53	high	459.66
Harmonia axyridis	Coleoptera	Coccinellidae	Harmonia	numt-011	AACATTATACTTTTTATTTGGAATATGAGCAGGAATAGTAGGAACATCGTCAAGTATTTTAATTCGGTTAGAATTAGGGACTAGAGGAAGATTAATTGGAAACGACCAAATTTATAATATAATTGTTACAGCTCATGCTTTCATTATAATTTTCTTTATAGTAATACCTATTATAATTGGAGGTTTTTGAAATTGATTAGTTCCTATAATAATTGGAGCCCCTGATATAGCATTCCCACGATTAAATAATATAAGATTTTGACTTTTACCCCCTGCTTTAACTCTTTTAATTTTAAGAACAGTCGTAGAAATAGGAGCAGGAACAGGATGAACTGTTTACCCTCCTCTTTCTTCTAATTTAACACATAATGGGCCTTCAGTAGATTTAGTGATTTTTAG…	660	96.97	425.525	22915403	53	high	459.66
Harmonia axyridis	Coleoptera	Coccinellidae	Harmonia	numt-012	AATTTTAGGTGCAGTAAATTTCATTTCAACTATTATAAATATACGTCCATTTGGTATAATACTTGATAAAACTCCTTTATTTGTATGATCTGTTCTTATTACAGCAATTCTTTTATTATTATCACTTCCAGTTCTTGCAGGAGCAATTACTATACTATTAACTGACCGAAACTTAAATTCTTCTTTTTTTGATCCAACCGGTGGGGGAGACCCAATTTTATACCAACATTTATTT	235	98.723	425.525	22915403	53	high	459.66
Harmonia axyridis	Coleoptera	Coccinellidae	Harmonia	numt-013	AATTTTAGGTGCAGTAAATTTCATTTCAACTATTATAAATATACGTCCATTTGGTATAATACTTGATAAAACTCCTTTATTTGTATGACCTGTTCTTATTACAGCAATTCTTTTATTATTATCACTTCCAGTTCTTGCAGGAGCAATTACTATACTATTAACTGACCGAAACTTAAATTCTTCTTTTTTTGATCCAACCGGTGGGGGAGACCCAATTTTATACCAACATTTATTT	235	98.298	425.525	22915403	53	high	459.66
Harmonia axyridis	Coleoptera	Coccinellidae	Harmonia	numt-014	AACATTATACTTTTTATTTGGAATATGAGCAGGAATAGTAGGAACATCGTTAAGTATTTTAATT	64	98.438	425.525	22915403	53	high	459.66
Harmonia axyridis	Coleoptera	Coccinellidae	Harmonia	numt-015	AACATTATACTTTTTATTTGGAATATGAGCAGGAATAGTAGGAACATCGTTAAGTATTTTAATT	64	98.438	425.525	22915403	53	high	459.66
Harmonia axyridis	Coleoptera	Coccinellidae	Harmonia	numt-016	ATATTTTTTATTCGGAATATGAGCAGGAATATTAAAAACATCATTAAGTATCTTAATTCACTTAGAACTAGGAACTAGAGGAAGCCTTATCGGAAATGATCAAATTTAGAATATAATTGTTACAG	125	85.6	425.525	22915403	53	high	459.66
Harmonia axyridis	Coleoptera	Coccinellidae	Harmonia	numt-017	ACTTTATTTTTCTGAATATGAGCCGGAATGTCGATACATATTCAAGAACCTTAATCCGATTCAAACTAGGAATTTAGGAAGAGATCAATTGGAAACGACCAAATTTATAATATCCTTGT	119	76.033	425.525	22915403	53	high	459.66
Harmonia axyridis	Coleoptera	Coccinellidae	Harmonia	numt-018	AACATTATACTTTTTATTTGGAATATGGGCAGGAATAGTAGGAACATCGTTAAGTATTTTAATTCGTTTAGAATTAGGGACTAGAGGAAGATTAATTGGTAATGACCAAATTTATAATATAATTGTTACAGCTCATGCTTTCATTATAATTTTCTTTATAGTAATACCTATTATAATCGGAGGTTTTGGAAATTGATTAGTTCCTTTAATAATTGGAGCCCCTGATATAGCATTTCCACGATTAAATAATATAAGATTTTGACTTTTACCCCCTGCTTTAACTCTTTTAATTTTAAGAACAATTGTAGAAAAAGGAGCAGGAACAGAATGAACTGTTTACCCTCCTCTTTCTTCTAATTTAACACATAATGGACCTTCAGTAGATTTAGTGATTTTTAG…	658	97.416	425.525	22915403	53	high	459.66
Harmonia axyridis	Coleoptera	Coccinellidae	Harmonia	numt-019	AACATTATACTTTTTATTTGGAATATAGGCAGGAATAGTAGGAACATCGTTAAGTATTTTAATTCGTTTAGAATTAGGGACTAGAGGAAGATTAATTGGTAATGACCAAATTTATAATATAATTGTTACAGCTCATGCTTTCATTATAATTTTCTTTATAGTAATACCTATTATAATCGGAGGTTTTGGAAATTGATTAGTTCCTTTAATAATTGGAGCCCTTGATATAGCATTTCCACGACTGACGACTACATAACATAAGATTTTGACTTTTACCTCCTGCTTTAACTCTTTTAATTTTAAGAACAATTGTAGAAATAGGAGCAGGAACAGGATGAACTGTTTACCCCCCTCTTTCTTCTAATTTAACACATAATGGACCTTCAGTAGATTTAGTGA…	665	95.789	425.525	22915403	53	high	459.66
Priacma serrata	Coleoptera	Cupedidae	Priacma	NA	NA	0	0	12.0783	25	0	low	4805
Dendroctonus ponderosae	Coleoptera	Curculionidae	Dendroctonus	numt-001	TACTTTATATTTTATTTTTGGAGCTTGATCAGGAATAGTAGGAACATCACTAAGACTTATTATTCGCACAGAACTAGGTATCCCAGGAAGTTTAATTGGAGATGATCAAATTTATAATACTATTGTAACTGCCCACGCATTTATTATAATTTTTTTTATAGTTATACCAATTATAATTGGGGGATTCGGAAACTGATTAATTCCTTTAATGTTAGGGGCACCTGATATAGCCTTTCCACGATTAAATAATATAAGATTCTGATTATTACCCCCTTCATTAACATTTTTGCTTCTTAGAAATATTATTGATAAAGGAGCAGGAACT	325	98.154	224.789	16218	747	high	NA
Dendroctonus ponderosae	Coleoptera	Curculionidae	Dendroctonus	numt-002	AATGATAAATATGAACCCTTCTGGAATAAAATTAGATCGTCATTTATTTGAGAAGTAAAAATTACAGCTCTCTTATTACTTTTATCTTCACTAGTTCTAGCAGGTCCAATTACCATACAGATCAAACAATTAATACTACTTTCTTTTACC	150	73.171	224.789	16218	747	high	NA
Dendroctonus ponderosae	Coleoptera	Curculionidae	Dendroctonus	numt-003	AGATGCTCAAATCTATAAAACTATGGACGGTCCATGCATTTATGATGTATTTTTTTAAAGTAATACCAATTATAATCGGGGGATTTGCTAATTGGCTGGGCCCCCTAATAATAGCAGCTCCCGATATAGCTTTCCCACTATTTAATAATAAAAGATTGTCACTCTCAGCCCCATCAGTAACATTTCTGCTCTTCAGGAGAATCCTTGATTAAGAGCAGAAAGTGGTTGGACAGTCTACCCTCCCTTAGCTTCTAATATTTCACATGAAGGAGCTTCTGTAGTTTGCCCAATTTTTAGCCTCCACAGAGCAGGCATCTCATCTAT	324	74.618	224.789	16218	747	high	NA
Elaeidobius kamerunicus	Coleoptera	Curculionidae	Elaeidobius	numt-001	ATTTTACTACTATTATCCCTACCTGTTTTAGCTGGGGCAATCACTATACTATTAACAGATCGAAATATTAATACTTCCTTCTTTGACCCTGCAGG	95	91.579	269.635	849	17	high	NA
Elaeidobius kamerunicus	Coleoptera	Curculionidae	Elaeidobius	numt-002	CTGGAAGATTAATTAGGATTGACCAAATTTATAATACTTTTGTAACTGCCCATGCCTTTATTATATATATGTTTTATAGTAATACCAATTATAATTGGAGGAGTTGGAAACTGACTA	117	85.47	269.635	849	17	high	NA
Elaeidobius kamerunicus	Coleoptera	Curculionidae	Elaeidobius	numt-003	AAGATTTTGACTTTTAGCCCCTTCTCTAACCTTTCTATTAATAAGGACAATTATTGATAAGGGAGCTGGGACTGGTTGAACAGTTTATCTATCCATATCAGCAAATGTTGCCCATGAA	118	78.814	269.635	849	17	high	NA
Elaeidobius kamerunicus	Coleoptera	Curculionidae	Elaeidobius	numt-004	AACTTTACATTTTATTTTTGGTGCAGGATCCGAAATATTAGGCACTTCTTTAAGAATACCAATTCAAACATCTCCAATTAGATAATTGGAGATGACCCAATTTATA	106	74.167	269.635	849	17	high	NA
Elaeidobius kamerunicus	Coleoptera	Curculionidae	Elaeidobius	numt-005	AGTTTTTGACTTTTACCCCCTTCTCTAACATTTTTATTAATTAGAAGTATTATTGAACAGTTTACCATATATCAGCAAATATTGCCCATAAAGCAGCATCAGTTGATTAAGCTTTTTTCATACTTCATATAGCAGGAATCTCATCTAT	148	68.786	269.635	849	17	high	NA
Elaeidobius kamerunicus	Coleoptera	Curculionidae	Elaeidobius	numt-006	ATTTTTTATATAGTAATACCCATCATAATTGGGGGATTTGGGA	43	97.674	269.635	849	17	high	NA
Elaeidobius kamerunicus	Coleoptera	Curculionidae	Elaeidobius	numt-007	TCTACAGTAGCCAATATACAACCAAGAGGAATAAATCTTGATCAAATATCTCTA	54	88.889	269.635	849	17	high	NA
Elaeidobius kamerunicus	Coleoptera	Curculionidae	Elaeidobius	numt-008	GATTAAATAATATAAGATTTTACTCCCTTCTCTTACCCCCTTCTTTTACCATTTTATTAATAAGAAGCATTATTATTAAAGGAGCTGGA	89	76.667	269.635	849	17	high	NA
Elaeidobius kamerunicus	Coleoptera	Curculionidae	Elaeidobius	numt-009	CTTTACCTGTTTTAGCTGAGTTATTACTATATTATTAACAGAACAAATATTAATACATAGTTTTTTGACCC	71	78.082	269.635	849	17	high	NA
Elaeidobius kamerunicus	Coleoptera	Curculionidae	Elaeidobius	numt-010	AACATAATAAACAGTTTATCCACCCCCTCAGCAAATAATGCCCATGAAGGAGCATTAGTTGATTTAGCTATTTTCAGATTA	81	78.049	269.635	849	17	high	NA
Elaeidobius kamerunicus	Coleoptera	Curculionidae	Elaeidobius	numt-011	ATTTCTTAAGTAATCAATAAAAGACCAATAGGAATAAACTTTAATTGAATATCTTTATTTATTTAAG	67	79.104	269.635	849	17	high	NA
Elaeidobius kamerunicus	Coleoptera	Curculionidae	Elaeidobius	numt-012	ACCAATAGGAATAAGTCTTGATCGTATGTTCCTATTTATTTGAGCTTATATATTGTCTTTGCCTGTCTTAGCTATCACTATAATATTAACATGTCGAAATATTAACAAATCAGTTTTTGACCTACTTCTGGATGG	135	67.284	269.635	849	17	high	NA
Elaeidobius kamerunicus	Coleoptera	Curculionidae	Elaeidobius	numt-013	ATCACTATATTACTAACAGATCGAAATATTAATTTATTGACCCAGCAGGTGAAGGAGACCCAATCCTTTATGAATAATTATTT	83	72.222	269.635	849	17	high	NA
Hypothenemus hampei	Coleoptera	Curculionidae	Hypothenemus	numt-001	AACACTTTACTTCATCTTCGGAGCATGGGCAGGTATAGTAGGAACATCACTAAGAATGCTAATCCGAACAGAACTTGGGACTTCTGGTAGATTAATCGGAGATGGTCAAATCTACAATACAATCGTTACTACACACGCTTTCATTATAATTTTCTTCATAGTAATACCAATCATAATTGGTGGATTTGGAAATTGATTAGTACCATTAATGCTAGGAGCACCTGATATAGCATTCCCCCGAATAAATAATATAAGGTTCTGGCTACTCCCCCCGTCACTTATATTTCTTATTATAAGAAGAGTAATTGACAAAGGGGCTGGTACAGGATGAACTGTGTATCCACCCCTCGCAAGAAACATTGCTCACGAAGGATCTTCTGTTGATCTTGCCATCTTTAG…	658	92.097	162.571	36294	142	high	NA
Hypothenemus hampei	Coleoptera	Curculionidae	Hypothenemus	numt-002	AACACTTTACTTTATCTTCGGAGCATGAGCAGGTATAGTAGGAACATCACTAAGAGTACTAATCCGAACAGAACTTGGAACTCCTGGTAGGCTCGACGATCGGCGATGACCAAATCTACAATACAATTGTTACTGCCTACGCTTTCATTATAATTTTTTTCATAGTTAATTATAATTGGAGGATTCGGAAATTGACTAGTACCACTAATACTAGGAGCACCTGATATAGCATTCCCTCGAATAAATAATATAAGATTCTGACTCCTACCCCCATCATTAATATTTCTTATCATAAGAAGAGTAATTGACAAAGGAGCTGTAACAGGATGAACCGTGTACCCACCCTTCGCAACAAACATTGCACACGATTGCCCGAAGGCTCTTCTGTTGATCTCGCCA…	665	85.97	162.571	36294	142	high	NA
Ips typographus	Coleoptera	Curculionidae	Ips	numt-001	CACTTTATATTTCATTTTTGGATCTTGATCAGGAATAGTGGGAACATCCCTAAGAATACTAATTCGAACAGAACTCGGAACCCCAAGAAGCTTAATTGGAGACGACCAAATCTTTAACACAATTGTTACTGCTCATGCCTTTATTATAATTTTTTTATAGTTATACCAATCTTAATTGGAGGTTTTGGAAATTGATTAGTCCCATTAATACTAGGAGCACCTGATATAGCCTTCCCACGACTTAATAATATAAGATTTTGACTTCTACCCCCATCCTTAGCTCTTTTAATTATAAGAAGAATTGTAGACAAGGGAGCTGGTACTGGTTGAACAGTATACCCGCCTTTATCAGCCAATATTGCTCATGAAGGAACTTCAGTAGACTTAGCAATTTTTAGC…	658	96.97	236.816	6654004	211	high	NA
Ips typographus	Coleoptera	Curculionidae	Ips	numt-002	GGAACATCCTTAAGAATACTAATTCGAACAGAACTAGGAACTCCAAGAAGCTTAATTGGAGACGACCAGATCTTTAACACAATTGTTACTGCTCATGCCTTTATTATAATTTTTTTTATAGTTATACCAATTTTAATTGGAGGTTTTGGAAATTGATTAGTCCCGTTAATACTAGGAGCACCTGATATAGCCTTTCCACGACTTAATAATATAAGATTTTGACTTCTACCCCCATCCTTATCTTTTTT	248	95.565	236.816	6654004	211	high	NA
Ips typographus	Coleoptera	Curculionidae	Ips	numt-003	GATCTAAATGTTAATACCTCATTCTTGGTTCCAGCCGGAGGAGGAGACCCCATTCTTTACCAGCATTTATT	71	83.099	236.816	6654004	211	high	NA
Ips typographus	Coleoptera	Curculionidae	Ips	numt-004	ACCCAGCTGGAGGAGGCGACCCTGTTCTTTACCAACAT	38	89.474	236.816	6654004	211	high	NA
Listronotus bonariensis	Coleoptera	Curculionidae	Listronotus	numt-001	ATAATATTGCTCATGAAGGTTCATCAGTAGATCTTGCAATTTTTAGTCTTCACATAGCAGGAGTATCTTCAATTTTAGGGGCAGTTAATTTTATTTCTACAGCCATATATA	111	98.23	1112.44	120328	38	high	NA
Listronotus bonariensis	Coleoptera	Curculionidae	Listronotus	numt-002	GTCGAAATCACAGCTATTCTATTACTTTTATCTTTACCAGTTTTAGCGGGAGCCATTACCATATTATTAACTGATCGAAATATTAATACATCATTTTTTGACCC	104	89.423	1112.44	120328	38	high	NA
Listronotus bonariensis	Coleoptera	Curculionidae	Listronotus	numt-003	GTCGAAATCACAGCTATTCTATTACTTTTATCTTTACCAGTTTTAGCGGGAGCCATTACCATATTATTAACTGATCGAAATATTAATACATCATTTTTTGACCC	104	89.423	1112.44	120328	38	high	NA
Listronotus bonariensis	Coleoptera	Curculionidae	Listronotus	numt-004	TATATTTTATCTTTGGAACTTGAACAGGTATAGTGGGAACATCTTTAAGAATACTAATTCGTACAGAATTAGAAAATCCCGGATCATTAATTGGCGATGATCAAAGTTATAATACTAT	118	85.593	1112.44	120328	38	high	NA
Listronotus bonariensis	Coleoptera	Curculionidae	Listronotus	numt-005	ATTATGACTATTACCACCCTCTTTAATCTTATTATTAATAAGAAGAATTATAGATAAAGGGGCAGGGACGGGATGAACAGTATA	84	94.048	1112.44	120328	38	high	NA
Listronotus bonariensis	Coleoptera	Curculionidae	Listronotus	numt-006	TATTTTTCATCTTTGGAACTTGAGCAGGTAAAGTTGGAACTTCTTTAAGAATCCTAATTCGTACAGAATTAGAAAATCTCAGATCATTAATTGGCGATGATCAAAGTTATAATACTAT	118	82.203	1112.44	120328	38	high	NA
Listronotus bonariensis	Coleoptera	Curculionidae	Listronotus	numt-007	GGGGCAGGGACGGGGTGAACAGTATACCCCCACTTTCAAATAATATTGCTCATGAAGGTTCACTAGTAGATCTCGCAATTTTTTGCCTT	89	88.889	1112.44	120328	38	high	NA
Listronotus bonariensis	Coleoptera	Curculionidae	Listronotus	numt-008	TGATTATTACCGCCTTTTTAATTCTATCAGTAATAAGAAGAATAATAAATAAAGGTGCGGGGACAGGATGAACAGTATACCCGCCACTTTCCGGTAATTTTGCCCATGAAGG	112	82.301	1112.44	120328	38	high	NA
Listronotus bonariensis	Coleoptera	Curculionidae	Listronotus	numt-009	GGAGCATCTTCAATTTTAGAAGCAGTTAATTTTATTTCTACAGCCATTAATATATACCCAGAAGGCAT	68	94.118	1112.44	120328	38	high	NA
Listronotus bonariensis	Coleoptera	Curculionidae	Listronotus	numt-010	TTTAATTCTATCAGTAATAAGAAGAATAATAAATAAAGGTGCGTGGACAGGATGAACAGTATACCCGCCACTTTCCGGTAATATTGCCCATGAAGG	96	83.333	1112.44	120328	38	high	NA
Listronotus bonariensis	Coleoptera	Curculionidae	Listronotus	numt-011	TAATAAGAAGAATAATAAATAAAGGTGCGTGGACAGGATGAACAGTATACCCGCCACTTTCCGGTAATATTGCCCATGAAGG	82	84.146	1112.44	120328	38	high	NA
Listronotus bonariensis	Coleoptera	Curculionidae	Listronotus	numt-012	AATATTGGGTGCCCCCGATATAGCATTTCCTCGACTTAACAACATAAGATTCT	53	88.679	1112.44	120328	38	high	NA
Listronotus bonariensis	Coleoptera	Curculionidae	Listronotus	numt-013	TATATTACATTTTATTGCCAGTTAATTTTATCTCTACAGCCATTAATATATACCCAGAAGGTAAAACACCCGATCGAATA	80	85	1112.44	120328	38	high	NA
Listronotus bonariensis	Coleoptera	Curculionidae	Listronotus	numt-014	TTGAGTGCTCCTGATATAGCATTTCCACGTCTTAATAATATAAGATTCTGACTATTACCA	60	91.667	1112.44	120328	38	high	NA
Listronotus bonariensis	Coleoptera	Curculionidae	Listronotus	numt-015	TTTGTGATGATCAAATTTATAATACTATCGTAACAGCCCATGTTTTTATTATAATTTTTTTATAGTT	67	88.235	1112.44	120328	38	high	NA
Listronotus bonariensis	Coleoptera	Curculionidae	Listronotus	numt-016	ATAATAGTTGGAGGATTTGGTAATTGACTAGTACCATTAATGCTAGGGGCCCCTGAGATAGCATTTCCTCGACT	74	83.784	1112.44	120328	38	high	NA
Listronotus bonariensis	Coleoptera	Curculionidae	Listronotus	numt-017	ATAATAGTTGGAGGATTTGGTAATTGACTAGTACCATTAATGCTAGGGGCCCCTGAGATAGCATTTCCTCGACT	74	83.784	1112.44	120328	38	high	NA
Listronotus bonariensis	Coleoptera	Curculionidae	Listronotus	numt-018	TAATTTTATTATTAATGAGAAGAATTATAAATAAAGGAGCCGGAACAGGATGAACAGTATACCC	64	85.938	1112.44	120328	38	high	NA
Listronotus bonariensis	Coleoptera	Curculionidae	Listronotus	numt-019	CTATCACCATACTATTAACTGATCGAAATATGAATACATCATTTTTTGACCCGGCC	56	89.286	1112.44	120328	38	high	NA
Listronotus bonariensis	Coleoptera	Curculionidae	Listronotus	numt-020	CAGTTAATTTTATTTCTACAGCCATTAATATATACCCAG	39	100	1112.44	120328	38	high	NA
Listronotus bonariensis	Coleoptera	Curculionidae	Listronotus	numt-021	TTTAATAGAATTTTTTTATTAATTATACCTATAATGATTGGAGAAGATTTGGGAATTGATTA	62	83.871	1112.44	120328	38	high	NA
Listronotus bonariensis	Coleoptera	Curculionidae	Listronotus	numt-022	ACAGCACATGCTATTATTATAATTTTTTTATAGTTATACC	40	92.683	1112.44	120328	38	high	NA
Listronotus oregonensis	Coleoptera	Curculionidae	Listronotus	numt-001	CACATTATACTTCATCTTTGGGATTGGGGGGGAATAGTGGGAACTTCACTTAGAATTTTAATTCGAACAGAATTAGGAAGGCCGGGGGTCTCTAATTGGAGATGATCAAATTTACAATACTATTGTAACAGCCCACGCTTTTATTATAATTTTTTTTTTAGTAATACCTATAATAATCGGAGGATTCGGGAAAATGACTTGTGCCCCTAATACTAGGAGCTCCAGATATAGCCTTTCCCCGGGTAAACAATATAAGATTTTGAATACTCCCCTCCCTCCCCAACGCTTCTATTAATAAGAAGAATTGTTAATAAAGGAGCCGGTACCGGTTGGGAAAAGGTATATCCCCCCTTTGGGGAAAAATTGCTCATGAAGGATCCTCAGTAGATCTTGCAATTT…	423	94.836	1293.28	53091	67	high	NA
Listronotus oregonensis	Coleoptera	Curculionidae	Listronotus	numt-002	CACATTATACTTCATCTTTGGGACTTGGGCGGGAATAGTGGGAACTTCACTTAGAATTTTAATTCGAACAGAATTAGGAAGGCCGGGCTCTCTAATTGGAGATGATCAAATTTACAATACTATTGTAACAGCCCACGCTTTTATTATAATTTTTTTATAGTAATACCTATAATAATCGGAGGATTCGGAAACTGACTTGTGCCCCTAATACTAGGAGCTCCAGATATAGCCTTTCCCCGGCTAAACAATATAAGATTTTGAATACTCCCTCCCTCCCTAACGCTTCTATTAATAAGAAGAATTGTTAATAAAGGAGCCGGTACCGGTTGAACGGTATATCCTCCCTTATCCGGAAATATTGCTCATGAAGGATCCTCAGTAGATCTTGCAATTTTCAGA…	656	98.784	1293.28	53091	67	high	NA
Listronotus oregonensis	Coleoptera	Curculionidae	Listronotus	numt-003	ATACCTATAATAATCGGAGGGGGTTTGGAAACTGGCTTGTGCCCCCCAAAAATTTGGGGGGTCCAGATATAGCCTTTTTCCCCCGGTAAACAATATAAGATTTTGAATCCCCTCCCCCCCTAACGCTTCTATTAATAAGAAGGGGAAATTTTAATAAAGGAGCCGGTACCGGTTGAACGGTTTTTCCCCCCTTATCCGGAAATATTGCTCATGAAGGATCCCCCGTAGATCTTGCAATTTTCAGACACATATAGCAGGTGTTTCTTCCATTCTAGGGGGTATCAACTTCATCTCCACAGCTATTAACATATTTCCCGAAGGCATAACCCCCGGGGCGAATACCTCTATTTATCTGAGCAGTAGAAATTTGCTATCCCTTACTTCTGTCTCTTCCAGTCC…	497	87.771	1293.28	53091	67	high	NA
Listronotus oregonensis	Coleoptera	Curculionidae	Listronotus	numt-004	TTCATCTTTGGGATTGGGCGGGAAAAGGGGGAAATTCCCTTAAATTTTTTAAATTTGAACAAATTAGGAAGACCAATTTCTCTAATTGGAGATGATAAATTTACAATACTATTGTAACAGCCCACCTTTTATTAAATTTTTTTTTTTAAATACCCATAATAATCGGAGGATTCAAAATGACTTGACCCCTAATACTAGGAGCCCCAGATATAGCCTTTCCCCCACTAAACAATATAAGATTTTGAATATTTCCCCCCCCACGCTTCTATTAATAAGAAAATTTTTTTAAAAAGGGCCGGTCCGGTTGAACGTATATCCCCCTTGTCCGGAAATATTGCTCATGAGGGATAAGTGACTTCTTTTTTGACTACACAGGGGAGGAGTTTCTTCCATTCTAGA…	410	83.486	1293.28	53091	67	high	NA
Listronotus oregonensis	Coleoptera	Curculionidae	Listronotus	numt-005	GCCCTTAATCCTAGGAGCTCTAGATATAGCTTTCCCACGACTAAACAATATAAGATTTTAGATATTACCACCCTCTTTAACGTTGCTTATAATAAGAAAAATTGTAAATAAAAGGGCTGGAACTGGGTGAACTGTTTATACCTCCTGTCTGGGAATATTACATATACATGAAGGTGCTTCAGTAGATCTCGCAATCTTTAGCCTTCACATAGCACAGGTGTTTCTTCCATTCTAGGGGC	239	78.838	1293.28	53091	67	high	NA
Listronotus oregonensis	Coleoptera	Curculionidae	Listronotus	numt-006	AACTGGATTTATGTCCTTATTCATAGGAGCTCCAGATATAGCTTTCCCATGACTAAACAATATAAGATTTTAGAGATTACCACCCTCGTTAACATTGCTTATAATAAGAAAAATTGTAAATAAAAGGGTTGGAAGTGGGTAAACTGTTTATTCCCCCTGTCTGGGAATATTGCCCATGAAGATGCTTAAGTAGATCTCGCAATTTTTAGCCTTCACATGTTTTTTCCATTCTAGGGGTTAT	241	73.896	1293.28	53091	67	high	NA
Listronotus oregonensis	Coleoptera	Curculionidae	Listronotus	numt-007	CCACCCTCTTTACCGTTGCTATTAATAAGAAAAATTGTAAATAAAGGGGCTGGAACTGGGTGACTTGTTTATCTTCCTCGGCCTGGAAATATTGCCCATGAAGGTGCTTCAGTAGATCTCACAATCTTCAGCCTTCATATAGCAGGCGTTTCTT	154	77.273	1293.28	53091	67	high	NA
Listronotus oregonensis	Coleoptera	Curculionidae	Listronotus	numt-008	GAAATATTGGCCATGAAGGATCATCAGTAGATCTTGCAATTTTCAGCCTACACATAGCAGGTGT	64	93.75	1293.28	53091	67	high	NA
Listronotus oregonensis	Coleoptera	Curculionidae	Listronotus	numt-009	ACATAACTGGAGTTTCTTCCATTCTAGGAGCTATCAACTTCATCTCCACAGCTATTAATATATTTCCCGAAGGCATAACCCCCGATC	87	95.402	1293.28	53091	67	high	NA
Listronotus oregonensis	Coleoptera	Curculionidae	Listronotus	numt-010	CCACCCTCTTTACCGTTGCTATTAATAAGAAAAATTGTAAATAAAGGGGCTGGAACTGGGTGACCTGTTTATCTTCCTCTGCCTGGAAATATTGCCCATGAAGGTGCTTCAGTAGATCTCACAATCTTCAGCCTTCATATAGCAGGCGTTTCTT	154	78.571	1293.28	53091	67	high	NA
Listronotus oregonensis	Coleoptera	Curculionidae	Listronotus	numt-011	GAAATATTGGCCATGAAGGATCATCAGTAGATCTTGCAATTTTCAGCCTACACATAGCAGGTGT	64	93.75	1293.28	53091	67	high	NA
Listronotus oregonensis	Coleoptera	Curculionidae	Listronotus	numt-012	AGATCATCAAATTTACAATACTATTGTAACAGCCCACGCTTTTATTATAATTTT	54	98.148	1293.28	53091	67	high	NA
Listronotus oregonensis	Coleoptera	Curculionidae	Listronotus	numt-013	CCACCCTCTTTACCGTTGCTATTAATAAGAAAAATTGAAATAAAGGCTTAAACTGGGTGACTTGTTTATCTTCCTCGGCCTGGAAATTTGCCCATGAAGGTGCTTCAGTAGATCTCACAATTTTCAGCCTTCATATAGCAGGCGTTTTTT	150	74.026	1293.28	53091	67	high	NA
Listronotus oregonensis	Coleoptera	Curculionidae	Listronotus	numt-014	CCCCCCTAACGCCCTTCTAATTTAAAAAGAAGAATTGTTATTAAAGGAGCCGGTACCGGTTGAAGGGT	68	88.235	1293.28	53091	67	high	NA
Listronotus oregonensis	Coleoptera	Curculionidae	Listronotus	numt-015	GCCCACGCTTTTATTATATTTTTTTTATAGTAATACTTATAAAAATTGGAGGA	53	92.593	1293.28	53091	67	high	NA
Listronotus oregonensis	Coleoptera	Curculionidae	Listronotus	numt-016	CCCATGTCCGGAAATATTGCTCATGAAGGGTCATCAGTAGATCTTGCAA	49	91.837	1293.28	53091	67	high	NA
Listronotus oregonensis	Coleoptera	Curculionidae	Listronotus	numt-017	CCCCTGTCCCGAAAAATTGCTCATGAAGGGTCATCAGTAGATCTTGCAA	49	87.755	1293.28	53091	67	high	NA
Listronotus oregonensis	Coleoptera	Curculionidae	Listronotus	numt-018	CTAGGGACCCCAGATATAGCCATTCCTCGACTAAACAATATAAGATTCTGGATACTC	57	85.965	1293.28	53091	67	high	NA
Listronotus oregonensis	Coleoptera	Curculionidae	Listronotus	numt-019	TATTAATAAGAATAATTGTTAACAAAAAAGCCGGAACCGGCTGAACAGTTTATCC	55	85.455	1293.28	53091	67	high	NA
Listronotus oregonensis	Coleoptera	Curculionidae	Listronotus	numt-020	CTATTAATAAGAAGAATTCTTAACAAAGGTGCTGGAACCGGCTGAATAGTTTATC	55	83.636	1293.28	53091	67	high	NA
Listronotus oregonensis	Coleoptera	Curculionidae	Listronotus	numt-021	ATACCTCTATTTGTTTGAGCAATTAAAATCACTGCCATTCTCCTTCTTCTATCTCTACC	59	81.356	1293.28	53091	67	high	NA
Rhynchophorus ferrugineus	Coleoptera	Curculionidae	Rhynchophorus	numt-001	TGTTATTGTTACAGCCCATGCTTTCATTATAATTTTTTTTATAGTAATACCTATTATAATTGGAGGCTTTGGAAACTGACTTGTTCCTCTTATTTTA	97	92.784	782.098	23825	108	high	NA
Sitophilus oryzae	Coleoptera	Curculionidae	Sitophilus	numt-001	AATCTATAATACTATTGTTACTGCTCATGTATTCATTATAGTTTTCTTTATAGTTATACCA	61	88.525	770.55	1039787	101	high	NA
Sitophilus oryzae	Coleoptera	Curculionidae	Sitophilus	numt-002	TTAATACTTTTATTAATAAGAAGATTTATCGAAAAAGGAGCTGGAACAGACTGAA	55	85.455	770.55	1039787	101	high	NA
Sitophilus oryzae	Coleoptera	Curculionidae	Sitophilus	numt-003	GGAGACCCAATTCTCTATCAACATTTATTT	30	100	770.55	1039787	101	high	NA
Alaus oculatus	Coleoptera	Elateridae	Alaus	numt-001	TTTAGCTATTTTTAGACTGCATCTGGCAGGAATCTCATCAATTCTAGGAGCTGTAAATTTTATTTCTACAGTGATCAATATACGATCAACAGGAATTACCGTTGATCGAATACCTTTATTCGTATGAGCAGTAGCAATTACTGCCCTATTACTACTCCTGTCACTTCCTGTACTAGCAGGAGCAATCACAATATTATTAACAGATCGAAATCTCAACACCACCTTCTTTGATCCCGCAGGAGGAGGAGATCCAATTCTTTATC	263	98.859	188.381	2461	141	high	NA
Alaus oculatus	Coleoptera	Elateridae	Alaus	numt-002	ATTGGCGATGGTCAAATCTATAATGTTGTAGTTACTGCCCATGAATTTATTATAACTTTTTTTATAGTAATACCTATTATAATTGGTGGTTTTGGAAACTGACTGGTTCCATTAATACTTGGAGCACCAGATATAGCATTTCCACGTATTAACAATATAAGA	162	82.716	188.381	2461	141	high	NA
Alaus oculatus	Coleoptera	Elateridae	Alaus	numt-003	TTCTATTTGGAGCATGGGCAGGAATAGTAGGAACAGCACTAAGAATGCTAATTCGAGTTGAATTAGGACAACCAGGAACTTTGATTGGGGATGATCAAATTTACAATGTAGTAGTTACCGCCCACGCATTCATTATAATTTTTTTTATAGTTATACCTATTATAATTGGAGGTTTTGGAAATTGACTAGTCCCATTAATACTTGGAGCACCAGATATAGCATTTCCACGTATGAATAATATAAGATTTTGATTATTACCGCCTTCATTAACTTTACTTCTATCAAGAAGTTTAGTAGAAAGAGGAGCAGGAACTGGGTGAACAGTTTATCCACCTTTAGCCGGAGCTATTGCTCATGCAGGAGGCTCTGTTGACCTAACTATCTTCTCATTACATCTAG…	646	73.22	188.381	2461	141	high	NA
Alaus oculatus	Coleoptera	Elateridae	Alaus	numt-004	TTACAGCTCACGCTATAATGATGATTTTCTTTATGGTTATGCCTGGTTTACTAAGTGGTTTTGGTAATTTCTTATTACCATTATTAGTAGGAGGTCCTGATATGGCATTCCCTAGACTAAATAACATTAGTTTCTGATTATTAGTTCCTAGTTTATTATTATTTATATTCTCTGCAACAATAGAAAATGGAGCAGGTACAGGATGAACTCTTTACCCACCATTATCAGGTATACAATCACACAGTGGACCAAGTGTTGATTTAGCAATTTTTGGTTTACACTTAAGTGGAATTAGTAGTATGTTAGGAGCTATGAACTTCATTACAACTCTTTTAAATATGAGAGGTCCAGGTATACGTTTACACAAATTAGCATTATTTGGTTGAGCTGTAGTAATAA…	526	64.962	188.381	2461	141	high	NA
Alaus oculatus	Coleoptera	Elateridae	Alaus	numt-005	GGTACTGGTTGAACTGTTTACCCCCCTCTTTCTGATGGTGTTTTTCACTCTGGTCCTGCTGTTGATTTTGGTATTCTTAGTCTTCATATCGCAGGTGTTTCTTCTATTCTAGGGGCTATTAACTTTATTGTTACTATTTTTAATATGAAGTCTTTAGGGATGAGATGGTCTAATGTTCCTTTATTTGTGTGGTCTGTTTTGATTACTTCTTTTCTCTTGGCTTTTTCTCTTCCTGTTCTTGCTGCTGCTTTGACTATGCTTTTAACAGATCGAAATTTTAATTCTACTTTTTTTGATCCTGTGGGAGGAGGGGATCCTATTCTTTATCAGCATTTGTTT	339	65.982	188.381	2461	141	high	NA
Alaus oculatus	Coleoptera	Elateridae	Alaus	numt-006	TATAATTCTGTGGTTACTGCTCATGCTTTTATTATGATTTTTTTTATAGTTATACCTATTATGATAGGGGGCTTTGGTAATCTTTTGGTTCCTGTGATAATCGGGGCTACGGATATAGC	119	73.109	188.381	2461	141	high	NA
Ignelater luminosus	Coleoptera	Elateridae	Ignelater	numt-001	AACTCTTTACTTTCTCTTCGGAGCATGAGCTGGAATGCTAGGGACGTCGCTAAGATTATTGATTCGGGCCGAACTCGGAAACCCAGGGTCTCTAATTGGAAAACCAAATCTATAACGTGATTGTCACTGCCCACGCGTTTATCATAATTTTCTTCATGGTTATGCCCATCATAATTGGAGGATTCGGAAATTGACTTGTTCCTTTAATATTGGGTGCACCTGATATAGCCTTCCTCCGAATAAACAACATAAGGTTCTGATTACTTCCACCTTCCCTTTCCCTACTCCTAATAAGAATAATTGTTGAAAATGGAGCAGGCACAGGATGAACAGTTTATCCACCACTATCAGCTAATATTGCCCATAGAGGCTCATCTGTTGACCTAGCAATTTTTAGCC…	656	94.681	842.899	31102	100	high	NA
Ignelater luminosus	Coleoptera	Elateridae	Ignelater	numt-002	AACTCTTTACTTCCTCTTCGGAGCATGAGCTAGAATGCTAGGGACGTCGTTGAGATTACTGATCCGGGCCGAACTCGGAAATCCAGGATCCATAATTGAAAACGACCAAATCTATAACGTGATTGTTACTGCCCACGCGTTTATCATAATCTTCTTTATAGTTATTTTTATTATAATTGGAGGATTCGGAAATTGACTCGTCCCTTTGACGCTAGGTGCACCTGACATAGCCTTCCCACGAATGAACAACATAAGATTCCGACTTCTCCCACCTTCACTTTCACTACTCCCAATAAGAAGAATTGTTGAAAATGGAGCAGGAACAGGATGAACAGTTTACCCACCCCTATCAGCCAATATTGCTCGCAGAGGAACATCTGTTGACCTAGCAATTTTCAG…	627	85.327	842.899	31102	100	high	NA
Ignelater luminosus	Coleoptera	Elateridae	Ignelater	numt-003	ATAAACAACATAAGATTCTGATTACTTCCACCTTCCCTTTCTCTACTCCTAATAAGAAGAATTGTTGAAAATGGAGCAGGCACAGGATGAACGGTTTACCCACCTCTATCAGCTAATATTGCCCATAGAGGCTCATCTGTTGATCTAGCAATTTTTAGTCTTCATCTTGCAGGTATCTCATCAATTCTAGGAGCAGTAAATTTCATCTCTACAGTCATCAACATACGATCGACAGGAATCACGTTTGATCGTATACCTCTATTCGTATGAGCAGTAGCTATCACCGCACTTCTACTTTTATCATTACCAGTTCTAGCTGGTGCAATCACAATACTATTAACAGACCGGAACCTAAATACCTCTTTCTTTGACCCAGCAGGAGGAGGAGACCTAATTCTA…	414	90.647	842.899	31102	100	high	NA
Ignelater luminosus	Coleoptera	Elateridae	Ignelater	numt-004	ATCTGTTGACCTAGCAATTTTTAGTCTCCATCTCACAGGTATCTCATCAATTCTAGGAGCAGTAAATTTCATTTCTACAGTTATCAACATACGATCAGCAGGAATCACATTTGATCGTATACCTTTATTCGTATGAGCAGTAGCTATCACCGCACTCCTTCTACTTCTGTCGTTACCAGTTCTAGCTGGTGCAATCACGATGCTATTAACAGACCGAAACCTAAACACCTCTTTCTTTGACCCGGCAGGAGGGGGAGACCCAATTTTATACCAACACCTGTTC	283	96.82	842.899	31102	100	high	NA
Ignelater luminosus	Coleoptera	Elateridae	Ignelater	numt-005	CTGACATAGCCTTCCCCCGAATAAACAATATAAGATTCTGATTACTTCCACCTTTCCTTTCTCTGCTCCTAATAAGAACAATCGTTGAAAATGGAGCAGGCACAGGATGAACGGTTTACCCACCTCTATCAGCTAATATTGCTCATAGAGGCTCATCTGTTGATCTAGCAATTTTTAGCCTTCATCTTGCAGGTATCTCATCAATTCTAGGTGCAGTAAATTTCATCTCTACAGTCAT	238	91.176	842.899	31102	100	high	NA
Ignelater luminosus	Coleoptera	Elateridae	Ignelater	numt-006	AACTCTTTACTTTTTCTTCGGAGCATGAGCTGGAATGCTAGACATCGTTGAGATTCCTGATTCGGGCCGAACTCGGAAACCCAGGATCTTTAATTGGAAACGATCAAATCCACAACGTGATTTTCTTTATGGTAATTCCCATTATGATTGGGAGATTTAGAAACTGACTCGTCCCCCTTATACTAAAAACATCTTCCCACAAATAAATAATAACATAAGATTTGAGCTTCTTCCGCCATCCTTATCTATTCTACTTATAAGAAGAATCGTTGAAAACGGTGCAGCTACAGGATGAACAGTTTATCCCCTTTTATCACCCAACATTGCACACAGTTGATTTCATAACTTTCAGCTTCCATCTTGCAGGTATTTCCTCAATTCTCAAAGCTGTAGATTTCA…	582	70.382	842.899	31102	100	high	NA
Ignelater luminosus	Coleoptera	Elateridae	Ignelater	numt-007	AGGTACAGGATGAACAGTTTATCCACTCCTATCAGCTAATATTGCTCTTAGAGGTTCATCTGTTGATCTAGCAATTTTTAGGCTTCACCTTGCAGGTATCTCGTCAATTCTAGGAGCAGTAAATTTCATTTCTACAGTCATCAACATACGATCAACAGGAATTACATTTGACCGTATACCTCTATTTGTTTGAGCAGTAGCTATCAC	207	89.855	842.899	31102	100	high	NA
Ignelater luminosus	Coleoptera	Elateridae	Ignelater	numt-008	CCTGTCAGCAAATATTGCTCACAGAGGATTATCGGTTGATCTATTAATTTTTAGATTACATCTTGCAGGTATTTTATCAATTCGAGGAGCAGTTAATTTTATTTCCACAGTTATCAACATACGATCAACAGGAATTACATTTGATCGTACACTCCTGTTTGCCTTAGCAGTAGCTATCACCTGTTAGTTCTGTCCCTACCAGTCTTAGCCGGAGCAATTACAATACTATTAACTGATCGAAACTTAAACACTTTTTTTTTGACCCAGCAGGTGGTGGAGACTCGATTTTGTACCAACAC	299	79.479	842.899	31102	100	high	NA
Ignelater luminosus	Coleoptera	Elateridae	Ignelater	numt-009	TTCTAGGGGCAGTAAATCTCATTTCTACAGTTATCAATATACGATCAACAGGAATTACATTTGACCGTATACCCCTATTTGCTTGAGCAGTGGCTATCACTGCACTCCTTTTACTTCTATCATTACCAATTCTAGCTGGAGCAGTTACAATGCTATTAACAGACCGAAACTTAAACACCTCCTATTTGACCCAGCAGAAGGTGGAGACCCAATTCTATACCAA	223	85.268	842.899	31102	100	high	NA
Ignelater luminosus	Coleoptera	Elateridae	Ignelater	numt-010	TAACAATTTTTAGCCTTCATCTTGCAGGAATCTTATCTAACATATTCTAGGTGCAATAAACTTCATCTCCACAGTTATTAATATACGATATACAGGAATTACATTTGACCGAATAATACCATTATTTGTGTGAGCAGTAGCCATCACTGTCCTTCTTCTACCTTTATCCCTCCCAGCACTAGCTGGAACCATTACAATATTATTAACTGGCCGAAACTTAAACACCTCTTTCTTTGACCCAGCAGGAGGAGGTGATCCAATTTTATACCAACA	273	79.121	842.899	31102	100	high	NA
Ignelater luminosus	Coleoptera	Elateridae	Ignelater	numt-011	AATACTAGGTGCACTCACTATAGCCTTCCCAAGAATAAATGACATGAGATTCTGGCTTCTTCCATCATCACTATCTCTTCTTCTCATAGGAAGAATTGCTAACAATGGCGCCGACACAGGATGAATACTTTATTCACCTTTATCAGCCAATATTGCACATAGAGAATCATCAGTTAACCTAGCAATCTTCAATCTTCATCTAGCAGGTATTTCATCAATTTTAGGAGCTGTAAACTTTATTTCTACAGTCATTAATATAC	260	77.692	842.899	31102	100	high	NA
Ignelater luminosus	Coleoptera	Elateridae	Ignelater	numt-012	AACTCTTTATTCCTTTTCGGAGCATGAACTAGAATGCTAGGGACGTCGTTGAGATCACTGATTCGGGCCGAACTCGCAAACCCGGGATCCCTAATTGAAAACGACCAAATGTATAACGTGATTGTTACTGCCCACTTATTTATCATTGTTTTCTTCATGGTTATGCC	167	86.31	842.899	31102	100	high	NA
Ignelater luminosus	Coleoptera	Elateridae	Ignelater	numt-013	CAATTCTCGGGGCTGCAAACTTTATTTCCTCTGCAACCAATATACGATCAACAGCAATCACGTTTGATCGAATACCTCTATTTGTATGAGCAGTAGCTATTACCGCCCTGCTGTTCCTTGTATCTTTGCCAGCAATAGCAGAACCAATTGCGATACTTCTAACCGACCGAAATTTAAACACTACATTTTTTGATCTGGCAAGAGAAAGAGACTCAATTCTATACCA	226	75.221	842.899	31102	100	high	NA
Ignelater luminosus	Coleoptera	Elateridae	Ignelater	numt-014	GGAAACGATCAAATCTACGACGTAATCGTTACTAAACTCGCATTTATAATAATCTTCTCTATAGTCTATAGTTACGTCTATCACAATTATGTGAATTGGCAACTGACTTGTTCCACCTACACTAAGTATACCTTAACAGACCTACCACAGATAAATAATAAGATTTAGACTTCTACTACTGTCTCTATCTTTACTTCTAATTAAAAGAATCATAGAAAACGGTGCAGGAACAGGATGAACAGTTTATCCTGATGCATCAGCTAACAATGCCCACAGAGGCTCATCAGTTGATTTCTCCATTTTCAGTTTACATGTACTAGGAATCTCTTCAAACTTTGGAACTGTAAACTCCATTTCCACAGAATACGATCAATAGGGATCACATTTG	388	68.593	842.899	31102	100	high	NA
Ignelater luminosus	Coleoptera	Elateridae	Ignelater	numt-015	CTGGAATGCTAAGGACATAGTTAAGATTACTGATTTAGGCCAAACTCGGAAACTCAGGGTTTAAATTGGAAGCAATCGAATATA	84	80	842.899	31102	100	high	NA
Ignelater luminosus	Coleoptera	Elateridae	Ignelater	numt-016	GATATGGCTTTTCCACGAATAAACAACATAAGATTCTGACTTCTTCCTCCTTCTCTTTCACGGCTGCTAATGAGAAGAATTGTTGAAAACGGGGCAGGCACAGGATG	107	87.85	842.899	31102	100	high	NA
Ignelater luminosus	Coleoptera	Elateridae	Ignelater	numt-017	GATATGGCTTTTTCACGAATAAACAACATAAGATTCTGACTTCTTCCTCCTTTTCTTTCACTGCTGATAATGAGAAGAATTGTTGAAAACGGGGCAGGCACAGGATG	107	85.981	842.899	31102	100	high	NA
Ignelater luminosus	Coleoptera	Elateridae	Ignelater	numt-018	GGTATTTCATCAATTCTAAGTGCTGGTACTATGAATTTGATTTTTACGGTAATCAACACACGATCACCAGAAATTACATTTGATTGAATACC	92	77.174	842.899	31102	100	high	NA
Ignelater luminosus	Coleoptera	Elateridae	Ignelater	numt-019	AAATACCACATTCTTTGACCCGGTAGGAGGAGGAGATCCAATTCTATACCAACAC	55	89.091	842.899	31102	100	high	NA
Ignelater luminosus	Coleoptera	Elateridae	Ignelater	numt-020	ATCAACATACGAATAACACAGATTACATTCGATTGAATACCCCTCCTTGCATAAGCAGTAGCCATTACCACATTTTTATTCTTCCTATTGCTACCAGTGTTAG	103	73.077	842.899	31102	100	high	NA
Ignelater luminosus	Coleoptera	Elateridae	Ignelater	numt-021	ATATTTGGTGGATTTGGAAATTAACCAGTGCCACTAATATTAGAGGCACCAGATATAGCCTTTCCACGAATA	72	80.556	842.899	31102	100	high	NA
Ignelater luminosus	Coleoptera	Elateridae	Ignelater	numt-022	AACTCGGAAACCCCGAATATTTCATTGGAAACGATCAAAGCTACAACGTGACTGTTACTGCACACATGTTCAT	73	79.452	842.899	31102	100	high	NA
Ignelater luminosus	Coleoptera	Elateridae	Ignelater	numt-023	AGATTACTGATTTGGGCCGAACTCGGAAATCCAGGGTGTTTAATTGGA	48	89.583	842.899	31102	100	high	NA
Ignelater luminosus	Coleoptera	Elateridae	Ignelater	numt-024	ATCACATTTGATCGAATACCTCTATTTGTATGAGCAGTAGCAATGACTGCCTTACTACTTATT	63	80.952	842.899	31102	100	high	NA
Ignelater luminosus	Coleoptera	Elateridae	Ignelater	numt-025	AACTCGGAAACCCCGAATGTTTCATTGGAAACGATCAAAGCTACAACATCACTGTTACTGCACACATGTTCAT	73	76.712	842.899	31102	100	high	NA
Ignelater luminosus	Coleoptera	Elateridae	Ignelater	numt-026	CTTTTGTCTTTACCAGTTTTAGCAGGAGAAATTACTGTAGTATTAACCGATCGAAACCTAAA	62	79.032	842.899	31102	100	high	NA
Limonius californicus	Coleoptera	Elateridae	Limonius	numt-001	AACTCTATACTTTCTGTTTGGAGCATGAGCTGGAATACTAGGAACATCCCTAAGACTCTTAATTCGAGCAGAACTTGGTAACCCTGGGTCACTAATTGGAAATGACCAAATCTATAACGTTATTGTCACAGCCCACGCCTTCATCATAATTTTCTTTATAGTTATACCAATTATGATTGGTGGATTCGGAAATTGACTAGTACCCCTTATATTAGGCGCTCCTGATATAGCCTTCCCTCGAATAAATAATATAAGGTTCTGATTCTTGCCCCCATCTCTGTCTCTTCTTCTTATAAGAAGAATTGTGGAAAATGGGGCAGGAACTGGGTGAACAGTCTACCCCCCTCTCTCAGCTAATATTGCCCATAGAGGATCTTCAGTTGATCTAGCCATCTTCAG…	657	89.21	1072.67	19395	70	high	NA
Limonius californicus	Coleoptera	Elateridae	Limonius	numt-002	TGTTTGAAGCATAAGCTGGTATATTAGGAACATCCTTAAGACTCTTGATTCGTGCAGAACTTGGTAACCCCGGTTCACTAATTGGGAATGACCAAATTTATAATGTTATTGTCACAGCCCCCGCCTTCATCATAATTTTCTTCATAGTTATACCAATCATAATTGGCGGATTCGGAAATTGGCTAGTACTCCTAATATTAGATGCCCCTGATATAGCCTTCCCTCGAATAAACAACATTCTGATTCTGATTTTTACCCCCATCTCTTTCTCTCCTCCGAATAAGAAGAATTGTAGAAAATGGTGCAGGAACTTGTTGAACAGTCTATCCCCCACTTTCAGCTAATATTGCTCATAGAGGATTTTCAGTTGATCTTGCCATTTTCAGTCTACACTTAGCA…	645	86.202	1072.67	19395	70	high	NA
Limonius californicus	Coleoptera	Elateridae	Limonius	numt-003	TCTTGATTCGGGCAGAACTTGGCTAACCCTGGGGCTCGACTCAATTGGAAAATGACGCAATCTGTACTAGTCAATGTATAATTGTTACAGCTCACGCCTTCATCATAATTTTCTTTATAGTTATACCAATCATAATTGGTGGGTTCGGAAACTGACTAGTTCCACTAATATTGGGCGCTCCTGATATAGCCTTCCCTCGAATAAACAACATAAGATTCTGATTCTTGCCACCATCACTTTCTCTTCTTCTAATAAGAAGAATTGTAGAAAATGGCGCAGGAACTGGGTGAACAGTCTACCCCCCCCTCTCAGCTAACATTGCACATAGAGGCCCTTCAGTTGACCTCGCCATTTTCA	357	94.118	1072.67	19395	70	high	NA
Limonius californicus	Coleoptera	Elateridae	Limonius	numt-004	AACTCTATACTTTCTGTTCGGAGCATGAACTGGAATATTAGGAACATCCTTAAGACTTAAGACACTAATTGGTAATAACCAAATTTATAATGTTATTATTACAGCAAACGCTTTTATTATACTTCTCTTCAATCTTATACCAATCATAATTGGTGGATTTGAAAATTGGTTAGTGCCCCTAATACGAGGAGCCCCTGACATAGCCTTCCCTCGGATAAACAACATAAGATTCTAATTTTTACCACCATCTCTTTCTCTCCTTCTGAAGAAGAATTGTAGAAAATGGTGCAGGAACTGGATGAACGGTCTATCAGGATCCTCAGTTGACCTTGCCATTTTTAGTCTACACTTAGCAGGAATCTCATCTATTCTAGGCGCATTTAATTTTATCTCAACTGT…	573	74.772	1072.67	19395	70	high	NA
Limonius californicus	Coleoptera	Elateridae	Limonius	numt-005	AATTCTATTCTTTCTGTTTGGGCATGAGCAGGTACCTATACTAGGAACAACTTTAATACTCTTATTTCGAGTGGAACTTGGAAATCCCGGTACACTGATAGGAAATGGCCATATTTATAATGTTATTATTACGCCTTTATCATACTTTTCTTTATAGTTATACCAATCATAATTGGTTGATACGAAAACTGATCTTATACTAGGAGCTCCTGATATAGCCTTCCCTCGAATAAATAATATACGATTCTGATTTTTACCTGCATCTCTTTCTCTACTTATAAGAAGAATTGTAGAAAATGGCGCAAAACTGGATGAACTGTTTACTCCCCTTTCTCAGCCAATACTACTCACAGAGGACCCTCAGTTGACTTAGCCATTTTTAGTCTTTATTTAGCAGGA…	639	74.702	1072.67	19395	70	high	NA
Limonius californicus	Coleoptera	Elateridae	Limonius	numt-006	AAATCTACATTTTCTATTTGGAGCAAGAGCAGGCATACTAGGAATATCCTTAAGATTCCTAATTCGAAAATCCCGGTTCACTAATTGGAAATGTCCAAATTTATAATGTTATTGTTACACCCCTCACCTTTATCATAATTTGCTTTATAGTTATACCAATCATAACTGGTGGATTCGGACACTAATTAGTATCTCTTATTCGAGGAGCTCCAGATATAGCCTTTCCCCGAATAACAACATAAAATTCTGATTTTTACCTCCATGTCTTTCCCTTCTTCTTATAAGAACAATTGTAGAAAATGGTACAGAAACTGGATGAACTGTTTGGCCCCCTCATTCAGCAAATATTGCTCATAGAGGATTTTCAGCCATTTTAGTCTTCAGTTAGCAGGAATTTCA…	431	77.925	1072.67	19395	70	high	NA
Limonius californicus	Coleoptera	Elateridae	Limonius	numt-007	TACAATACTATTAACCCACCGCAATTTGAACACTTCACTCTTCGACCCTGCAGGAGGAACTGACCCTATTCTATATCAACACCGATT	87	83.908	1072.67	19395	70	high	NA
Limonius californicus	Coleoptera	Elateridae	Limonius	numt-008	ATCTATTCTAGTTGCAGTAAATTTTAGCTCAACCTTAATCAATATACAATCAACAGGAATCACTTCTGACCGATAACTCTATTGGTTTCAACCATGACAATTTACAGCACTTATTTTACTTCCAGTACTTGGCAGGAGAAATTACAATACTATTA	155	71.341	1072.67	19395	70	high	NA
Limonius californicus	Coleoptera	Elateridae	Limonius	numt-009	AACTCTATACTTTCTGTTTGGAGCATGAGCTGGAATACTAGGAACATCCTTAAGACTCTTGATTCGAGCAGAACTTGGAAACCCTGGGTCACTAATTGGAAATGACCAAATCTATAATGTTATTGTTACAGCCCACGCCTTCATCAT	147	97.959	1072.67	19395	70	high	NA
Limonius californicus	Coleoptera	Elateridae	Limonius	numt-010	AACTCTATACTTTCTGTTTGGAGCATGAGCTGGGTACTAGGGGCATAGGTAATTAAGACTCCTAATTCAAGCAAAACTTGGTAATCCCGATTCCCTAATTGGAAACGACCAAATTTATAATGTCATCGTTACAGCGCACCCTTTATCATAATTTTCTTAATAGTTATATGCATTATGCAATCATAATTGGTGGATTCGGAAACTGATTGCTATGTCTTATACTAGGAACTCCTGATATAGGCTTCTCCGGAATAAACAATATAAGATTCTGATTTTACCTCCGTTACT	288	79.381	1072.67	19395	70	high	NA
Limonius californicus	Coleoptera	Elateridae	Limonius	numt-011	AACTCTATACTTTCTATTTCGGAGCATGAGCTGGTATATTAGGAACATCCTTAAGACTCTTGATTCGTGCAGAACTCGGAAACCCTGGTTCCCAAATTGGAAATGACCAAATTTATAATGTTATTGTTGCAGCCCACGCTTTCATCATAATTTTCTTCATAGTTATACCAATTGTAATTG	180	90.556	1072.67	19395	70	high	NA
Limonius californicus	Coleoptera	Elateridae	Limonius	numt-012	TCTTCCTCTACCTCTGACGAATTGTAGAGAATAGTGGATGAACTGTTTACCATCCTCTCTAAGCCAATATTGCTCACAGAGGATCTTCAGTTGACTTAGCCATGTTTAGTCTTCACTTCGTAGGTAAATCATCTATTTTAGGTGCAGTAAATTTTATCTCAACCGTAATCAATATACGATCAACGGGAATCACTTCTGACCGAACACCTCTATTTGTTTGAACAATAGCAACTACAGCCCTTCTTCTTCTTCTTTCATTTCCAGTTCTGTCAGGAGCAATCGCAAT	286	74.576	1072.67	19395	70	high	NA
Limonius californicus	Coleoptera	Elateridae	Limonius	numt-013	AATTCTATACTTTCTGTTTGGAGTATGTGCAGACATACTAGGAACATCCTTAAGACTCCTAATTCGAGCAGAACTTGGTCCTGGTTCAATAATTGGAATTGTCCAAATTTGTAATGATATTGTTACAGCCCACGCCTTTATCATAATTTTCT	152	86.452	1072.67	19395	70	high	NA
Limonius californicus	Coleoptera	Elateridae	Limonius	numt-014	CATCCTGGGAGCAGTTAATTTTATCTCTACTGTTATTAACATACGATCTACGGGGATTACCTTCGACCGTATGCCCCTATTTGTTTGAGCAGTAGCGATTACTGCCCTTCTCCTAT	116	93.966	1072.67	19395	70	high	NA
Limonius californicus	Coleoptera	Elateridae	Limonius	numt-015	GTATACCTCTGTTTGTTTGAGCAGTAGCAATTACTGCTTTTTTTCTTCTCCTTTCTCTGCCGGTTCTAGCAGGAAAAATTACAATATTATTAACAGATCGAAATCTAAAACCTCATTCTTTGACCCTGCCGGAGGAGGTGACCCCATTCTTTATCAATACTTATTT	166	83.234	1072.67	19395	70	high	NA
Limonius californicus	Coleoptera	Elateridae	Limonius	numt-016	CAGTAGCGATTACTGCTCTTTTTCTCTTACTTTCACTTACAGTTTAGGCAGGAGCTATTACAATACTATTAACAGATCGAAACCTAAACACTTCATTCTTCGATCCTGCT	110	93.636	1072.67	19395	70	high	NA
Limonius californicus	Coleoptera	Elateridae	Limonius	numt-017	TTCTGATTTTTACCTCCATCTCTTTCTCTCCTTCTAATAAGAAGAATTGTACTAAATGGCGCAGAAACTGGATGAACAATCTACCACCCACTTTCAGCTAATATTGCTCATAGAGGATCCTCAGTTGATCTTGCCATTTT	140	86.429	1072.67	19395	70	high	NA
Limonius californicus	Coleoptera	Elateridae	Limonius	numt-018	ACTCTCTCTACTTCTAATAAGAATATTTGTTGACAACAACGCAAGCACTGGATGAACTATCAACCCCTCTCAGCTAATATCGCCCATAGAAGGTCATCAGTTCACCTAGCTATTTATAATCTTCACCTAGCAGGAATCTGATCTATTTTAGGAGCAAGTAATTTTTATATCAACCATAAGTAATATATGACCCACAATCACTTTTGATAGAATAACCTTTATTTTTTTGAGCCGGAGCA	239	73.984	1072.67	19395	70	high	NA
Limonius californicus	Coleoptera	Elateridae	Limonius	numt-019	CCCATCATAAATCTCGTGGATTCGGAAACTGACTAGTTCCACTAATATTAGGTGCTCCTGATATAGCCTTCCCTCGAATAAACAATATAAGGTTCTGATTCTTG	104	90.385	1072.67	19395	70	high	NA
Limonius californicus	Coleoptera	Elateridae	Limonius	numt-020	AACTATATACTTTCTGTTCGGAGCATGAGCTGGAATATTAAGAACATCCTTAAGACTTTTGATTCGCGCAGAACTTGGGAACCCTGGTCCACTAAT	96	90.625	1072.67	19395	70	high	NA
Limonius californicus	Coleoptera	Elateridae	Limonius	numt-021	TTTTTTTATAGTTATACCATCATAATTGGTGGATTCGGAAACTGACTAGTTCCACTAATATTAGGTGCTCCTGATATATCC	81	92.683	1072.67	19395	70	high	NA
Limonius californicus	Coleoptera	Elateridae	Limonius	numt-022	CTGGAATACTAGGAACATCCCTAAGACTCTTGATTCGAGCAGAACTTGGTAACCCTGGTTCACTA	65	95.385	1072.67	19395	70	high	NA
Limonius californicus	Coleoptera	Elateridae	Limonius	numt-023	CTTGGTAACCCTGGGTCACTAATTGGAAATGACCAAATCTATAATGTTATTGTCACAGC	59	98.305	1072.67	19395	70	high	NA
Limonius californicus	Coleoptera	Elateridae	Limonius	numt-024	AACGCTATATTTTCTGTTCGAAGCATGAGCTGGAATATGAGGAACATCCTTAAGACTCTTGATTCACGCAGA	72	88.889	1072.67	19395	70	high	NA
Limonius californicus	Coleoptera	Elateridae	Limonius	numt-025	TCTGTTTTTTTGGTAATAAGAATTGTAGAGAACGGTGCAGGTACTGGATGAACTGTTTATCCACCCCTCCCAGCTAATATTGTCCTTAGAGGATCATCACTTGACCTAGCC	111	78.378	1072.67	19395	70	high	NA
[truncated: 15,094 more rows]
