# Supplementary material for: Interrogating 1000 insect genomes for NUMTs: A risk assessment for estimates of species richness
Source: PLoS One. 2023 Jun 8;18(6):e0286620. doi: 10.1371/journal.pone.0286620 (PMC10249859; doi:10.1371/journal.pone.0286620)
Supplement: S2 Table — Count, mean sequence length (bp), and sequence similarity to its mitochondrial COI counterpart are shown. The NUMT array is provided for each species as well as separately for NUMTs with/without IPSCs. Taxonomic assignments, nuclear genome assembly size (Mb), and contig N50 values (bp) are included for each species. (XLSX) [file pone.0286620.s015.xlsx]

## Sheet: Table S2
Species	Order	Family	Genome Asssembly Size (Mb)	Contig N50 (bp)	NUMT Count (Total)	NUMT Count (No IPSC)	NUMT Count (IPSC)	Mean NUMT Length (Total, bp)	Mean NUMT Length (No IPSC, bp)	Mean NUMT Length (IPSC, bp)	Mean NUMT % ID (Total)	Mean NUMT % ID (No IPSC)	Mean NUMT % ID (IPSC)	NUMT Density (per 100 Mb) (Total)	NUMT Density (per 100 Mb) (No IPSC)	NUMT Density (per 100 Mb) (IPSC)
Abrostola tripartita	Lepidoptera	Noctuidae	381.042	13645312	1	1	0	104	104	0	98.077	98.077	0	0.262438	0.262438	0
Abscondita terminalis	Coleoptera	Lampyridae	499.653	1220005	1	1	0	257	257	0	99.222	99.222	0	0.200139	0.200139	0
Acheta domesticus	Orthoptera	Gryllidae	929.173	1566	18	3	15	205.778	134.667	220	78.9136	84.4913	77.7981	1.93721	0.322868	1.61434
Acronicta aceris	Lepidoptera	Noctuidae	466.369	15394549	4	1	3	128.25	117	132	86.6645	91.667	84.997	0.85769	0.214422	0.643267
Actias luna	Lepidoptera	Saturniidae	684.276	112291	5	0	5	378	0	378	69.7138	0	69.7138	0.730699	0	0.730699
Acyrthosiphon pisum	Hemiptera	Aphididae	541.121	25858	7	0	7	206.857	0	207	80.7851	0	80.7851	1.29361	0	1.29361
Adela reaumurella	Lepidoptera	Adelidae	874.161	12648	106	40	66	167.491	144.975	181	88.5064	91.3638	86.7747	12.1259	4.57582	7.5501
Adoxophyes honmai	Lepidoptera	Tortricidae	469.62	26229	2	0	2	400	0	400	76.498	0	76.498	0.425876	0	0.425876
Aedes aegypti	Diptera	Culicidae	1278.72	6938895	109	19	90	244.881	416.474	209	88.9259	94.8234	87.6809	8.52415	1.48586	7.03829
Aedes albopictus	Diptera	Culicidae	1923.48	18430	18	9	9	287.833	183.556	392	91.9634	92.7328	91.1941	0.935804	0.467902	0.467902
Aelia acuminata	Hemiptera	Pentatomidae	1170.03	4690255	14	8	6	310.071	396.375	195	87.7757	91.6801	82.5698	1.19655	0.683743	0.512807
Aethina tumida	Coleoptera	Nitidulidae	234.344	298879	3	0	3	335.333	0	335	90.0217	0	90.0217	1.28017	0	1.28017
Agrilus planipennis	Coleoptera	Buprestidae	353.057	28329	9	2	7	235.222	311.5	213	78.4479	91.8555	74.6171	2.54916	0.566481	1.98268
Agriopis aurantiaria	Lepidoptera	Geometridae	485.37	13323862	6	0	6	149.333	0	149	81.601	0	81.601	1.23617	0	1.23617
Agrochola circellaris	Lepidoptera	Noctuidae	572.147	19711079	14	1	13	194	140	198	81.2512	96.429	80.0837	2.44692	0.17478	2.27214
Agrotis ipsilon	Lepidoptera	Noctuidae	486.925	820105	11	5	6	128.545	136	122	88.4396	93.1182	84.5408	2.25907	1.02685	1.23222
Agrypnia vestita	Trichoptera	Phryganeidae	1353.06	111757	12	2	10	296.75	163.5	323	82.1678	85.924	81.4166	0.886879	0.147813	0.739066
Alaus oculatus	Coleoptera	Elateridae	188.381	2461	6	4	2	342.5	297.5	433	76.4747	81.976	65.472	3.18503	2.12336	1.06168
Amphipyra berbera	Lepidoptera	Noctuidae	582.315	19930773	5	2	3	200.8	249	169	90.7574	91.1805	90.4753	0.858642	0.343457	0.515185
Amphipyra tragopoginis	Lepidoptera	Noctuidae	805.653	23469271	14	4	10	188.071	219.75	175	87.5173	92.68	85.4522	1.73772	0.496492	1.24123
Ampulex compressa	Hymenoptera	Ampulicidae	277.736	42854	11	5	6	216.364	251.4	187	80.9625	91.121	72.4972	3.9606	1.80027	2.16032
Ancistrocerus nigricornis	Hymenoptera	Vespidae	231.996	18662773	3	2	1	395.667	515	157	91.3937	95.786	82.609	1.29313	0.862084	0.431042
Andrena haemorrhoa	Hymenoptera	Andrenidae	330.671	13237341	23	10	13	281.261	244.9	309	83.1138	88.0637	79.3062	6.95555	3.02415	3.9314
Andricus curvator	Hymenoptera	Cynipidae	1713.4	635	28	14	14	224.607	267.357	182	87.2703	92.9453	81.5954	1.63418	0.817089	0.817089
Andricus inflator	Hymenoptera	Cynipidae	1869.31	980	41	16	25	221.756	189.438	242	85.439	89.3623	82.9281	2.19332	0.855931	1.33739
Andricus quercusramuli	Hymenoptera	Cynipidae	1937.57	977	37	14	23	221.784	238.929	211	86.8425	91.4907	84.0132	1.90961	0.722555	1.18705
Anopheles cracens	Diptera	Culicidae	326.466	9003	1	1	0	164	164	0	98.78	98.78	0	0.306311	0.306311	0
Anoplius nigerrimus	Hymenoptera	Pompilidae	623.784	1681933	2	1	1	451.5	652	251	83.9225	100	67.845	0.320624	0.160312	0.160312
Anoplophora glabripennis	Coleoptera	Cerambycidae	706.953	80490	15	6	9	365.733	347.333	378	85.6929	89.3672	83.2434	2.12178	0.848713	1.27307
Antheraea pernyi	Lepidoptera	Saturniidae	786.985	45425	8	7	1	188.125	179.714	247	97.2694	98.2563	90.361	1.01654	0.889471	0.127067
Anthocharis cardamines	Lepidoptera	Pieridae	359.602	6265090	2	0	2	135.5	0	136	77.277	0	77.277	0.55617	0	0.55617
Apamea monoglypha	Lepidoptera	Noctuidae	576.032	9140809	6	1	5	197.667	140	209	87.5453	95	86.0544	1.04161	0.173601	0.868007
Aphaenogaster fulva	Hymenoptera	Formicidae	346.134	15753	2	1	1	370	455	285	76.521	85.055	67.987	0.577811	0.288905	0.288905
Aphaenogaster picea	Hymenoptera	Formicidae	386.045	15430	1	0	1	427	0	427	71.556	0	71.556	0.259037	0	0.259037
Aphidius ervi	Hymenoptera	Braconidae	138.952	25199	2	0	2	106.5	0	107	72.571	0	72.571	1.43935	0	1.43935
Aphidius gifuensis	Hymenoptera	Braconidae	156.944	3929594	6	2	4	194	331	126	80.9185	100	71.3778	3.82302	1.27434	2.54868
Aphis craccivora	Hemiptera	Aphididae	318.873	32785	2	1	1	265.5	197	334	91.076	92.386	89.766	0.627209	0.313604	0.313604
Aphis glycines	Hemiptera	Aphididae	308.064	1958040	2	2	0	408.5	408.5	0	96.956	96.956	0	0.649216	0.649216	0
Apis cerana	Hymenoptera	Apidae	226.971	7065000	28	3	25	254.75	431.333	234	78.3451	92.9513	76.5924	12.3364	1.32175	11.0146
Apis dorsata	Hymenoptera	Apidae	230.34	8422	39	6	33	258.333	161.5	276	78.2586	91.0675	75.9297	16.9315	2.60485	14.3266
Apis florea	Hymenoptera	Apidae	228.997	24915	47	2	45	232.915	172.5	236	77.4661	85.6	77.1046	20.5243	0.873374	19.6509
Apis laboriosa	Hymenoptera	Apidae	226.063	303790	55	8	47	276.636	307	271	82.9918	94.6836	81.0017	24.3295	3.53884	20.7907
Apis mellifera	Hymenoptera	Apidae	225.235	5382476	107	8	99	269.645	231.125	273	81.5844	85.0671	81.3029	47.5059	3.55185	43.9541
Apoderus coryli	Coleoptera	Attelabidae	428.056	15031106	53	29	24	290.642	250.655	339	89.6779	91.6155	87.3366	12.3816	6.77481	5.60674
Apolygus lucorum	Hemiptera	Miridae	1023.62	783891	10	1	9	154.6	106	160	77.2544	86.792	76.1947	0.976925	0.0976925	0.879233
Aporia crataegi	Lepidoptera	Pieridae	229.679	9626953	12	4	8	190.917	211.75	181	86.4614	91.5317	83.9262	5.22468	1.74156	3.48312
Apotomis turbidana	Lepidoptera	Tortricidae	720.45	13785672	2	0	2	174.5	0	175	81.5705	0	81.5705	0.277604	0	0.277604
Apteronemobius asahinai	Orthoptera	Trigonidiidae	1676.22	26422	77	14	63	273.104	212.429	287	84.766	89.7777	83.6523	4.59367	0.835213	3.75846
Arctia plantaginis	Lepidoptera	Erebidae	584.648	2313902	3	1	2	139	122	148	91.429	86.885	93.701	0.513129	0.171043	0.342086
Aricia agestis	Lepidoptera	Lycaenidae	435.265	17774651	1	0	1	146	0	146	95.918	0	95.918	0.229745	0	0.229745
Asbolus verrucosus	Coleoptera	Tenebrionidae	249.608	4550	6	2	4	308.667	466.5	230	80.01	87.9915	76.0192	2.40377	0.801256	1.60251
Asobara japonica	Hymenoptera	Braconidae	270.937	1651859	2	0	2	657.5	0	658	95.4405	0	95.4405	0.738179	0	0.738179
Atethmia centrago	Lepidoptera	Noctuidae	926.64	26605457	10	0	10	251.5	0	252	82.8429	0	82.8429	1.07917	0	1.07917
Athalia rosae	Hymenoptera	Tenthredinidae	171.955	7096104	1	0	1	217	0	217	81.193	0	81.193	0.581547	0	0.581547
Atta colombica	Hymenoptera	Formicidae	291.258	15290	31	3	28	499.161	223	529	78.9007	91.575	77.5427	10.6435	1.03001	9.61347
Atta texana	Hymenoptera	Formicidae	286.873	6806	58	10	48	416.448	214.5	459	79.6663	83.797	78.8057	20.218	3.48586	16.7321
Aulacorthum solani	Hemiptera	Aphididae	316.098	5312	2	2	0	585	585	0	85.8165	85.8165	0	0.632715	0.632715	0
Bactrocera dorsalis	Diptera	Tephritidae	468.671	90458965	29	14	15	248.172	224.5	270	84.4178	87.9278	81.1417	6.18771	2.98717	3.20054
Bactrocera latifrons	Diptera	Tephritidae	462.489	31499	19	7	12	256.421	270	249	80.9239	82.6063	79.9425	4.10821	1.51355	2.59466
Bactrocera oleae	Diptera	Tephritidae	484.932	187710	38	19	19	264.237	239.632	289	83.2888	86.1214	80.4561	7.83615	3.91808	3.91808
Bactrocera tryoni	Diptera	Tephritidae	570.643	350910	26	7	19	226.115	212.714	231	81.8972	81.77	81.944	4.55626	1.22669	3.32958
Bembecia ichneumoniformis	Lepidoptera	Sesiidae	511.395	15603170	3	0	3	124	0	124	80.231	0	80.231	0.586631	0	0.586631
Bemisia tabaci	Hemiptera	Aleyrodidae	615.017	84501	166	65	101	169.108	164.615	172	81.5812	84.0672	79.9812	26.9911	10.5688	16.4223
Bibio marci	Diptera	Bibionidae	340.009	44910499	47	20	27	285.617	296.1	278	85.2791	88.9774	82.5397	13.8232	5.8822	7.94097
Bicyclus anynana	Lepidoptera	Nymphalidae	475.4	78697	10	3	7	178.9	114.667	206	84.0283	89.458	81.7013	2.10349	0.631048	1.47244
Blastobasis adustella	Lepidoptera	Blastobasidae	557.425	17994227	18	2	16	227	120.5	240	86.0813	89.9055	85.6033	3.22913	0.358793	2.87034
Blastobasis lacticolella	Lepidoptera	Blastobasidae	577.068	11597587	11	4	7	165	175.75	159	86.6658	95.154	81.8154	1.90619	0.693159	1.21303
Blattella germanica	Blattodea	Ectobiidae	2037.3	12126	77	33	44	206.403	201.091	210	83.8312	88.0901	80.637	3.77951	1.61979	2.15972
Bolitophila cinerea	Diptera	Bolitophilidae	365.299	42952	27	9	18	247	287.778	227	85.5279	89.9369	83.3233	7.39121	2.46374	4.92747
Bombus balteatus	Hymenoptera	Apidae	250.066	8601724	4	0	4	346.25	0	346	89.0433	0	89.0433	1.59958	0	1.59958
Bombus bifarius	Hymenoptera	Apidae	266.785	2202782	12	9	3	482.167	537.444	316	89.1142	91.3439	82.425	4.498	3.3735	1.1245
Bombus confusus	Hymenoptera	Apidae	239.101	411713	10	7	3	436.4	345.143	649	94.5536	94.0679	95.687	4.18233	2.92763	1.2547
Bombus cullumanus	Hymenoptera	Apidae	246.986	1128213	1	0	1	100	0	100	73	0	73	0.404881	0	0.404881
Bombus difficillimus	Hymenoptera	Apidae	243.56	338993	3	1	2	251.333	137	309	91.9623	92.701	91.593	1.23173	0.410576	0.821153
Bombus haemorrhoidalis	Hymenoptera	Apidae	240.539	874667	3	1	2	157.667	163	155	74.9193	84.663	70.0475	1.2472	0.415733	0.831466
Bombus hortorum	Hymenoptera	Apidae	296.297	10578496	7	4	3	148.571	155	140	76.7843	78.1692	74.9377	2.36249	1.35	1.0125
Bombus ignitus	Hymenoptera	Apidae	242.565	714304	7	4	3	491.571	518.75	455	90.277	93.327	86.2103	2.88582	1.64904	1.23678
Bombus impatiens	Hymenoptera	Apidae	246.856	59072	5	0	5	341.8	0	342	85.692	0	85.692	2.02547	0	2.02547
Bombus opulentus	Hymenoptera	Apidae	242.354	731585	8	3	5	325.375	257	366	88.7549	93.315	86.0188	3.30096	1.23786	2.0631
Bombus polaris	Hymenoptera	Apidae	245.79	427351	2	1	1	173.5	184	163	80.4535	70.109	90.798	0.813703	0.406851	0.406851
Bombus pyrosoma	Hymenoptera	Apidae	254.805	781044	2	2	0	311.5	311.5	0	82.3945	82.3945	0	0.784914	0.784914	0
Bombus sibiricus	Hymenoptera	Apidae	262.42	561947	2	0	2	140.5	0	141	73.071	0	73.071	0.762137	0	0.762137
Bombus soroeensis	Hymenoptera	Apidae	243.574	582038	4	3	1	325.75	230.667	611	83.6635	83.702	83.548	1.64221	1.23166	0.410553
Bombus sylvestris	Hymenoptera	Apidae	302.566	5862009	1	1	0	658	658	0	90.729	90.729	0	0.330506	0.330506	0
Bombus sylvicola	Hymenoptera	Apidae	252.082	3020754	4	2	2	274.5	318	231	88.7918	83.4605	94.123	1.58679	0.793393	0.793393
Bombus terrestris	Hymenoptera	Apidae	393.078	6780370	29	23	6	546.793	602.435	334	89.6072	92.0009	80.4312	7.37767	5.85126	1.52641
Bombus waltoni	Hymenoptera	Apidae	231.15	1152409	6	2	4	184	167	193	86.1368	89.912	84.2493	2.59572	0.865239	1.73048
Bombyx huttoni	Lepidoptera	Bombycidae	450.339	768	1	0	1	270	0	270	99.631	0	99.631	0.222055	0	0.222055
Bombyx mandarina	Lepidoptera	Bombycidae	398.573	322127	1	1	0	658	658	0	97.72	97.72	0	0.250895	0.250895	0
Brachyptera putata	Plecoptera	Taeniopterygidae	436.497	1512184	29	5	24	206.448	241	199	81.6215	95.2088	78.7908	6.6438	1.14548	5.49832
Busseola fusca	Lepidoptera	Noctuidae	492.903	2742	5	1	4	303.4	658	215	90.9164	97.568	89.2535	1.0144	0.20288	0.811519
Cactoblastis cactorum	Lepidoptera	Pyralidae	411.558	2605	8	4	4	205.625	225.75	186	85.2969	86.1137	84.48	1.94383	0.971916	0.971916
Calephelis virginiensis	Lepidoptera	Riodinidae	855.082	16821	7	3	4	235.714	298	189	86.7639	92.9663	82.112	0.818635	0.350844	0.467791
Calliphora vicina	Diptera	Calliphoridae	459.231	1086	5	1	4	240.4	392	203	89.3596	99.49	86.827	1.08878	0.217755	0.871021
Calopteryx splendens	Odonata	Calopterygidae	1628.35	4472	48	29	19	233.938	191.448	299	84.4485	86.8881	80.7248	2.94777	1.78094	1.16683
Campaea margaritaria	Lepidoptera	Geometridae	335.21	11935323	1	0	1	121	0	121	84.677	0	84.677	0.29832	0	0.29832
Cantharis rustica	Coleoptera	Cantharidae	445.918	17823022	2	1	1	167	187	147	88.1305	96.791	79.47	0.448513	0.224256	0.224256
Carcina quercana	Lepidoptera	Depressariidae	409.502	13030025	26	14	12	224.808	239.929	207	91.415	94.1394	88.2365	6.34918	3.41879	2.93039
Cecropterus lyciades	Lepidoptera	Hesperiidae	566.819	7706	1	1	0	658	658	0	95.441	95.441	0	0.176423	0.176423	0
Celastrina argiolus	Lepidoptera	Lycaenidae	499.099	7710655	7	2	5	157.429	148.5	161	85.8703	94.2355	82.5242	1.40253	0.400722	1.00181
Ceratina australensis	Hymenoptera	Apidae	219.302	12363	4	2	2	433.75	577	291	87.8145	100	75.629	1.82397	0.911984	0.911984
Ceratina calcarata	Hymenoptera	Apidae	199.937	23399	11	8	3	193.182	185.375	214	91.4668	96.2054	78.8307	5.50173	4.00126	1.50047
Ceratitis capitata	Diptera	Tephritidae	436.475	845931	14	5	9	261	153.4	321	88.2036	92.7664	85.6688	3.20751	1.14554	2.06197
Cheilosia vulpina	Diptera	Syrphidae	405.366	45551726	21	12	9	169.476	142.333	206	90.4882	92.3578	87.9953	5.1805	2.96029	2.22022
Chilo suppressalis	Lepidoptera	Crambidae	824.354	642389	18	8	10	319.944	468.5	201	90.0266	94.675	86.3078	2.18353	0.970457	1.21307
Chironomus riparius	Diptera	Chironomidae	178.168	284852	2	0	2	151	0	151	89.188	0	89.188	1.12254	0	1.12254
Chironomus tentans	Diptera	Chironomidae	213.463	7697	2	0	2	126.5	0	127	81.2755	0	81.2755	0.936931	0	0.936931
Chrysina resplendens	Coleoptera	Scarabaeidae	611.44	20382	25	7	18	315.28	361	298	80.5936	86.0799	78.46	4.08871	1.14484	2.94387
Chrysotoxum bicinctum	Diptera	Syrphidae	912.919	5739793	23	20	3	141.565	114.6	321	94.9914	95.745	89.967	2.51939	2.19077	0.328616
Chymomyza costata	Diptera	Drosophilidae	315.185	8126076	2	0	2	158	0	158	79.5305	0	79.5305	0.634548	0	0.634548
Cinara cedri	Hemiptera	Aphididae	396.043	282647	10	1	9	322.8	658	286	79.206	98.176	77.0982	2.52498	0.252498	2.27248
Cloeon dipterum	Ephemeroptera	Baetidae	180.287	434950	1	1	0	146	146	0	86.301	86.301	0	0.554671	0.554671	0
Clostera curtula	Lepidoptera	Notodontidae	512.666	6772994	1	0	1	143	0	143	88.811	0	88.811	0.195059	0	0.195059
Cnaphalocrocis exigua	Lepidoptera	Crambidae	797.607	2488183	3	2	1	165	174.5	146	96.1813	99.409	89.726	0.376125	0.25075	0.125375
Cnaphalocrocis medinalis	Lepidoptera	Crambidae	528.45	524627	2	1	1	102	104	100	96.1855	99.038	93.333	0.378465	0.189233	0.189233
Cochliomyia hominivorax	Diptera	Calliphoridae	534.026	616429	18	8	10	363	228.875	470	89.9281	94.1909	86.5179	3.37062	1.49805	1.87257
Colias croceus	Lepidoptera	Pieridae	324.897	10749422	1	0	1	258	0	258	95.349	0	95.349	0.30779	0	0.30779
Colletes gigas	Hymenoptera	Colletidae	273.057	6455398	19	6	13	167.158	153	174	81.7594	88.4808	78.6572	6.95825	2.19734	4.76091
Condylostylus patibulatus	Diptera	Dolichopodidae	451.942	1110	2	0	2	415.5	0	416	74.736	0	74.736	0.442535	0	0.442535
Conopomorpha cramerella	Lepidoptera	Gracillariidae	497.288	11353	1	0	1	123	0	123	84.252	0	84.252	0.201091	0	0.201091
Copidosoma floridanum	Hymenoptera	Encyrtidae	553.956	40744	50	8	42	398.92	382.125	402	81.6584	90.0101	80.0675	9.02599	1.44416	7.58183
Coptotermes formosanus	Blattodea	Rhinotermitidae	875.712	159654	33	8	25	272.394	215.875	290	74.2276	81.3381	71.9522	3.76836	0.913542	2.85482
Cosmia trapezina	Lepidoptera	Noctuidae	825.172	7584852	13	7	6	246.154	255.429	235	91.4096	92.0157	90.7025	1.57543	0.848308	0.727121
Craniophora ligustri	Lepidoptera	Noctuidae	437.978	12212030	5	1	4	115.6	103	119	77.677	73.786	78.6497	1.14161	0.228322	0.913288
Crematogaster levior	Hymenoptera	Formicidae	326.2	255727	9	2	7	481.111	197.5	562	80.5293	80.011	80.6774	2.75904	0.613121	2.14592
Cryptolaemus montrouzieri	Coleoptera	Coccinellidae	988.107	10375940	39	4	35	610.821	658	605	95.0816	97.986	94.7496	3.94694	0.404814	3.54213
Cryptotermes secundus	Blattodea	Kalotermitidae	1018.93	63940	31	16	15	349.935	351.875	348	82.6145	82.7735	82.4449	3.04241	1.57027	1.47213
Ctenocephalides felis	Siphonaptera	Pulicidae	775.453	61000	51	9	42	197.608	154.444	207	81.4425	93.0119	78.9633	6.5768	1.16061	5.41619
Ctenoplectra terminalis	Hymenoptera	Apidae	410.32	22447	8	2	6	217.25	323.5	182	82.7579	94.0505	78.9937	1.9497	0.487424	1.46227
Culex pipiens	Diptera	Culicidae	566.659	838087	3	1	2	148	167	139	93.8993	98.802	91.448	0.529419	0.176473	0.352946
Culex quinquefasciatus	Diptera	Culicidae	573.214	2875282	1	0	1	166	0	166	98.802	0	98.802	0.174455	0	0.174455
Cydia pomonella	Lepidoptera	Tortricidae	772.892	823676	1	0	1	225	0	225	79.921	0	79.921	0.129384	0	0.129384
Cydia splendana	Lepidoptera	Tortricidae	630.602	6521190	2	2	0	438	438	0	96.3485	96.3485	0	0.317157	0.317157	0
Cyrtorhinus lividipennis	Hemiptera	Miridae	345.74	169452	27	12	15	206.111	219.167	196	83.3386	88.3322	79.3437	7.80934	3.47082	4.33852
Dasypogon diadema	Diptera	Asilidae	505.154	9253	16	6	10	360.812	240.667	433	87.6024	92.358	84.749	3.16735	1.18776	1.97959
Delias pasithoe	Lepidoptera	Pieridae	297.182	103537	2	1	1	173	165	181	83.748	96.97	70.526	0.672988	0.336494	0.336494
Dendroctonus ponderosae	Coleoptera	Curculionidae	224.789	16218	3	1	2	266.333	325	237	81.981	98.154	73.8945	1.33458	0.444862	0.889723
Dendrolimus kikuchii	Lepidoptera	Lasiocampidae	705.516	20894489	9	7	2	162.333	161.143	167	88.2702	91.1513	78.1865	1.27566	0.992182	0.28348
Dendrolimus punctatus	Lepidoptera	Lasiocampidae	614.071	1359888	16	6	10	493.5	652.333	398	91.2207	96.5558	88.0196	2.60556	0.977086	1.62848
Diabrotica virgifera	Coleoptera	Chrysomelidae	2418.07	6238	11	3	8	282.545	470	212	87.9317	89.1803	87.4635	0.454908	0.124066	0.330842
Diachasma alloeum	Hymenoptera	Braconidae	384.372	45480	1	0	1	645	0	645	90.031	0	90.031	0.260165	0	0.260165
Diadegma semiclausum	Hymenoptera	Ichneumonidae	168.496	808	2	2	0	346	346	0	84.252	84.252	0	1.18697	1.18697	0
Diadromus collaris	Hymenoptera	Ichneumonidae	188.923	695	2	2	0	323	323	0	85.653	85.653	0	1.05863	1.05863	0
Diaphorina citri	Hemiptera	Liviidae	485.705	34407	2	0	2	292.5	0	293	80.629	0	80.629	0.411773	0	0.411773
Diuraphis noxia	Hemiptera	Aphididae	395.058	13141	4	0	4	296.25	0	296	78.1308	0	78.1308	1.01251	0	1.01251
Drepana arcuata	Lepidoptera	Drepanidae	270.473	46084	9	5	4	414.667	646	126	91.2233	98.8234	81.7233	3.3275	1.84861	1.47889
Drosophila albomicans	Diptera	Drosophilidae	165.83	33427555	3	1	2	329.667	136	427	86.919	77.941	91.408	1.80908	0.603027	1.20605
Drosophila ambigua	Diptera	Drosophilidae	161.264	11334561	3	1	2	282.667	116	366	88.291	88.793	88.04	1.8603	0.620101	1.2402
Drosophila americana	Diptera	Drosophilidae	163.287	14333	9	0	9	149.222	0	149	72.0079	0	72.0079	5.51177	0	5.51177
Drosophila ananassae	Diptera	Drosophilidae	213.818	26427416	7	2	5	533.714	658	484	77.6431	97.796	69.582	3.27381	0.935375	2.33844
Drosophila asahinai	Diptera	Drosophilidae	189.051	77794	2	0	2	508	0	508	93.11	0	93.11	1.05792	0	1.05792
Drosophila auraria	Diptera	Drosophilidae	197.421	47547	3	2	1	218.667	254.5	147	73.0843	71.576	76.101	1.5196	1.01306	0.506532
Drosophila azteca	Diptera	Drosophilidae	219.084	17833963	9	1	8	512.556	658	494	94.0146	96.96	93.6464	4.10801	0.456446	3.65157
Drosophila baimaii	Diptera	Drosophilidae	175.824	9903	3	2	1	248	195	354	89.5527	93.649	81.36	1.70625	1.1375	0.568751
Drosophila bakoue	Diptera	Drosophilidae	187.249	36923	4	2	2	351.5	314.5	389	84.32	83.9635	84.6765	2.13619	1.0681	1.0681
Drosophila barbarae	Diptera	Drosophilidae	113.181	3025	3	2	1	158.333	131.5	212	88.9463	94.165	78.509	2.65062	1.76708	0.883541
Drosophila biarmipes	Diptera	Drosophilidae	169.379	474639	14	3	11	402.571	174	465	93.2414	89.381	94.2943	8.26549	1.77118	6.49431
Drosophila bifasciata	Diptera	Drosophilidae	192.75	2386451	4	1	3	492.25	126	614	95.7468	98.413	94.858	2.07523	0.518807	1.55642
Drosophila birchii	Diptera	Drosophilidae	156.594	209731	2	1	1	283	245	321	72.4445	72.581	72.308	1.27719	0.638594	0.638594
Drosophila bocki	Diptera	Drosophilidae	151.202	73461	3	3	0	147.333	147.333	0	90.9297	90.9297	0	1.9841	1.9841	0
Drosophila busckii	Diptera	Drosophilidae	135.749	157428	6	1	5	203	114	221	79.2107	80.702	78.9124	4.41992	0.736654	3.68327
Drosophila cardini	Diptera	Drosophilidae	181.106	4216638	3	2	1	254	304.5	153	94.543	93.7625	96.104	1.65649	1.10433	0.552163
Drosophila diplacantha	Diptera	Drosophilidae	117.735	2263	1	1	0	184	184	0	100	100	0	0.849365	0.849365	0
Drosophila dunni	Diptera	Drosophilidae	177.496	14045695	2	1	1	160.5	179	142	94.4755	99.441	89.51	1.12679	0.563393	0.563393
Drosophila elegans	Diptera	Drosophilidae	294.667	25164	4	0	4	274	0	274	79.5305	0	79.5305	1.35746	0	1.35746
Drosophila equinoxialis	Diptera	Drosophilidae	221.734	6639417	9	3	6	312.667	176	381	90.2364	92.76	88.9747	4.05892	1.35297	2.70594
Drosophila ercepeae	Diptera	Drosophilidae	178.958	22310376	7	2	5	430.143	380	450	82.949	88.1985	80.8492	3.91153	1.11758	2.79395
Drosophila eugracilis	Diptera	Drosophilidae	156.942	224458	6	3	3	230	132	328	83.959	79.9877	87.9303	3.82307	1.91153	1.91153
Drosophila funebris	Diptera	Drosophilidae	154.246	14085961	5	2	3	278.2	161.5	356	89.5444	90.6765	88.7897	3.24158	1.29663	1.94495
Drosophila fuyamai	Diptera	Drosophilidae	229.101	4123611	19	10	9	398	350.7	451	97.0733	97.2151	96.9157	8.29329	4.36489	3.9284
Drosophila guanche	Diptera	Drosophilidae	140.633	294367	1	0	1	531	0	531	69.85	0	69.85	0.711071	0	0.711071
Drosophila immigrans	Diptera	Drosophilidae	183.277	9651916	1	0	1	154	0	154	79.355	0	79.355	0.545622	0	0.545622
Drosophila insularis	Diptera	Drosophilidae	212.412	6295961	4	2	2	305.25	107.5	503	89.0608	85.5195	92.602	1.88313	0.941566	0.941566
Drosophila kanapiae	Diptera	Drosophilidae	152.203	348318	2	0	2	124	0	124	74.5395	0	74.5395	1.31403	0	1.31403
Drosophila lacteicornis	Diptera	Drosophilidae	182.681	66522	1	1	0	575	575	0	97.913	97.913	0	0.547402	0.547402	0
Drosophila lini	Diptera	Drosophilidae	133.807	12231	1	0	1	547	0	547	71.119	0	71.119	0.747345	0	0.747345
Drosophila littoralis	Diptera	Drosophilidae	236.786	7098318	11	4	7	459.182	558.75	402	87.9613	96.0753	83.3247	4.64554	1.68929	2.95626
Drosophila malagassya	Diptera	Drosophilidae	143.664	4402	2	2	0	182	182	0	73.605	73.605	0	1.39214	1.39214	0
Drosophila mayri	Diptera	Drosophilidae	167.807	131064	8	2	6	475.375	541	454	92.8352	90.481	93.62	4.76738	1.19185	3.57554
Drosophila melanica	Diptera	Drosophilidae	174.881	4562	9	7	2	315.333	272.286	466	94.9809	96.3054	90.345	5.14636	4.00272	1.14363
Drosophila melanogaster	Diptera	Drosophilidae	144.107	22302559	1	0	1	230	0	230	75.676	0	75.676	0.693929	0	0.693929
Drosophila micromelanica	Diptera	Drosophilidae	156.838	49440	9	6	3	300.778	343.333	216	92.9203	94.6175	89.526	5.73841	3.8256	1.9128
Drosophila miranda	Diptera	Drosophilidae	287.096	11978448	4	3	1	657	658	654	97.0365	97.163	96.657	1.39326	1.04495	0.348316
Drosophila mojavensis	Diptera	Drosophilidae	193.826	121517	5	3	2	641.6	657	619	95.6704	98.5797	91.3065	2.57963	1.54778	1.03185
Drosophila montana	Diptera	Drosophilidae	183.585	6978	4	1	3	348	336	352	79.977	71.345	82.8543	2.17883	0.544707	1.63412
Drosophila nasuta	Diptera	Drosophilidae	154.475	69820	2	1	1	178	230	126	88.8505	99.13	78.571	1.29471	0.647354	0.647354
Drosophila navojoa	Diptera	Drosophilidae	147.358	26679	3	2	1	480	392	656	81.8773	86.646	72.34	2.03586	1.35724	0.678619
Drosophila neocordata	Diptera	Drosophilidae	194.831	6033383	25	4	21	337.16	327.25	339	84.3983	89.2283	83.4783	12.8316	2.05306	10.7786
Drosophila nigromelanica	Diptera	Drosophilidae	162.544	60665	3	1	2	461.333	547	419	91.4537	100	87.1805	1.84565	0.615218	1.23044
Drosophila nikananu	Diptera	Drosophilidae	190.505	28823	5	2	3	326.6	216	400	80.5094	84.3915	77.9213	2.6246	1.04984	1.57476
Drosophila novamexicana	Diptera	Drosophilidae	177.224	3158326	18	6	12	403.833	428.5	392	87.8467	89.4188	87.0607	10.1566	3.38555	6.77109
Drosophila obscura	Diptera	Drosophilidae	181.869	114814	2	2	0	326	326	0	94.6235	94.6235	0	1.09969	1.09969	0
Drosophila ohnishii	Diptera	Drosophilidae	133.627	5908	2	2	0	170	170	0	72.041	72.041	0	1.4967	1.4967	0
Drosophila orena	Diptera	Drosophilidae	182.891	5273554	19	11	8	373.684	363.364	388	92.7432	93.3893	91.8549	10.3887	6.01451	4.37419
Drosophila pectinifera	Diptera	Drosophilidae	149.209	93696	4	2	2	314.75	269.5	360	90.9675	97.206	84.729	2.6808	1.3404	1.3404
Drosophila persimilis	Diptera	Drosophilidae	160.643	18749661	2	2	0	333	333	0	98.687	98.687	0	1.245	1.245	0
Drosophila prosaltans	Diptera	Drosophilidae	214.135	2707258	5	2	3	525	575	492	94.9952	94.8285	95.1063	2.33498	0.93399	1.40099
Drosophila pseudoananassae	Diptera	Drosophilidae	187.676	6062361	1	0	1	645	0	645	93.958	0	93.958	0.532833	0	0.532833
Drosophila pseudoobscura	Diptera	Drosophilidae	163.267	30706867	2	1	1	652.5	658	647	95.294	98.024	92.564	1.22499	0.612494	0.612494
Drosophila repletoides	Diptera	Drosophilidae	181.448	18762850	3	1	2	147.667	120	162	82.67	89.167	79.4215	1.65337	0.551122	1.10224
Drosophila rhopaloa	Diptera	Drosophilidae	197.376	19484	2	2	0	541.5	541.5	0	96.7325	96.7325	0	1.01329	1.01329	0
Drosophila robusta	Diptera	Drosophilidae	179.074	18538	4	4	0	199.25	199.25	0	83.2425	83.2425	0	2.23371	2.23371	0
Drosophila rufa	Diptera	Drosophilidae	186.168	57257	1	1	0	203	203	0	100	100	0	0.537149	0.537149	0
Drosophila saltans	Diptera	Drosophilidae	249.307	2961640	3	1	2	302.333	259	324	95.674	99.228	93.897	1.20334	0.401112	0.802224
Drosophila seguyi	Diptera	Drosophilidae	178.857	83310	3	3	0	558.333	558.333	0	93.035	93.035	0	1.67732	1.67732	0
Drosophila serrata	Diptera	Drosophilidae	159.68	66278	1	1	0	658	658	0	98.936	98.936	0	0.626253	0.626253	0
Drosophila sproati	Diptera	Drosophilidae	138.134	7964422	1	1	0	229	229	0	99.563	99.563	0	0.723935	0.723935	0
Drosophila sturtevanti	Diptera	Drosophilidae	172.593	3949872	2	0	2	395	0	395	88.425	0	88.425	1.1588	0	1.1588
Drosophila subobscura	Diptera	Drosophilidae	126.232	11370518	1	0	1	403	0	403	75.962	0	75.962	0.792192	0	0.792192
Drosophila subpulchrella	Diptera	Drosophilidae	265.154	11590999	17	13	4	369.706	295.462	611	96.0189	96.2729	95.1935	6.41137	4.90281	1.50856
Drosophila suzukii	Diptera	Drosophilidae	268.012	2609782	3	1	2	328	242	371	90.7727	92.975	89.6715	1.11935	0.373118	0.746235
Drosophila takahashii	Diptera	Drosophilidae	182.107	126259	1	0	1	417	0	417	99.041	0	99.041	0.549128	0	0.549128
Drosophila tani	Diptera	Drosophilidae	180.973	55635	3	2	1	215.667	262	123	76.4523	73.2055	82.946	1.65771	1.10514	0.552569
Drosophila teissieri	Diptera	Drosophilidae	149.494	6375862	1	0	1	630	0	630	85.18	0	85.18	0.668923	0	0.668923
Drosophila triauraria	Diptera	Drosophilidae	195.276	1117044	3	1	2	282.333	140	354	83.731	87.143	82.025	1.53629	0.512096	1.02419
Drosophila truncata	Diptera	Drosophilidae	167.897	101914	4	4	0	314.5	314.5	0	85.0285	85.0285	0	2.38241	2.38241	0
Drosophila tsacasi	Diptera	Drosophilidae	144.986	22791	3	3	0	318.333	318.333	0	94.1337	94.1337	0	2.06917	2.06917	0
Drosophila virilis	Diptera	Drosophilidae	169.772	5099607	28	5	23	369.321	421	358	85.932	90.499	84.9391	16.4927	2.94513	13.5476
Drosophila vulcana	Diptera	Drosophilidae	187.579	70792	3	3	0	239	239	0	81.5257	81.5257	0	1.59933	1.59933	0
Drosophila watanabei	Diptera	Drosophilidae	196.826	32759	2	2	0	283	283	0	73.209	73.209	0	1.01613	1.01613	0
Drosophila willistoni	Diptera	Drosophilidae	247.196	9079863	1	0	1	567	0	567	90.035	0	90.035	0.404537	0	0.404537
Dryas iulia	Lepidoptera	Nymphalidae	440.278	4051594	10	2	8	174.6	209.5	166	85.4402	95.063	83.0345	2.27129	0.454258	1.81703
Dryobotodes eremita	Lepidoptera	Noctuidae	709.791	22620483	3	1	2	141.667	166	130	88.5627	95.181	85.2535	0.42266	0.140887	0.281773
Dryococelus australis	Phasmatodea	Phasmatidae	3416.45	17257	206	82	124	302.476	265.598	327	84.0571	88.3531	81.2162	6.02965	2.40015	3.6295
Dufourea novaeangliae	Hymenoptera	Halictidae	279.506	191865	6	2	4	258.667	141.5	317	79.5637	87.933	75.379	2.14664	0.715548	1.4311
Eciton burchellii	Hymenoptera	Formicidae	192.453	220958	60	7	53	347.667	241.286	362	75.4169	78.3149	75.0341	31.1764	3.63725	27.5392
Ectemnius continuus	Hymenoptera	Crabronidae	260.337	12091100	9	2	7	265.333	129.5	304	78.2831	85.9365	76.0964	3.45706	0.768235	2.68882
Ectemnius lituratus	Hymenoptera	Crabronidae	235.157	1594160	6	1	5	163.833	110	175	77.7298	80.909	77.094	2.55149	0.425248	2.12624
Ectropis grisescens	Lepidoptera	Geometridae	784.887	3108904	10	1	9	181	163	183	87.0924	96.319	86.0672	1.27407	0.127407	1.14666
Eilema depressum	Lepidoptera	Erebidae	622.007	21724503	2	1	1	162	219	105	89.1815	98.174	80.189	0.32154	0.16077	0.16077
Eilema sororculum	Lepidoptera	Erebidae	729.402	11816033	6	6	0	310.833	310.833	0	95.6017	95.6017	0	0.822592	0.822592	0
Elaeidobius kamerunicus	Coleoptera	Curculionidae	269.635	849	5	1	4	124.8	118	127	74.9042	78.814	73.9267	1.85436	0.370872	1.48349
Elymnias hypermnestra	Lepidoptera	Nymphalidae	566.918	152309	6	2	4	297.333	447.5	222	86.657	93.8035	83.0838	1.05835	0.352785	0.705569
Emmelina monodactyla	Lepidoptera	Pterophoridae	312.395	10272145	1	0	1	107	0	107	88.785	0	88.785	0.320108	0	0.320108
Empoasca onukii	Hemiptera	Cicadellidae	599.258	2169089	10	0	10	151.2	0	151	83.2053	0	83.2053	1.66873	0	1.66873
Endotricha flammealis	Lepidoptera	Pyralidae	473.934	3020129	12	8	4	415.333	504.75	237	93.501	98.5935	83.316	2.532	1.688	0.843999
Ephemera danica	Ephemeroptera	Ephemeridae	474.347	55305	1	0	1	662	0	662	95.619	0	95.619	0.210816	0	0.210816
Ephestia elutella	Lepidoptera	Pyralidae	576.941	433391	2	2	0	122	122	0	94.283	94.283	0	0.346656	0.346656	0
Erannis defoliaria	Lepidoptera	Geometridae	522.357	11448532	9	2	7	136.556	115	143	86.4541	92.67	84.6781	1.72296	0.38288	1.34008
Erebia ligea	Lepidoptera	Nymphalidae	506.62	14975182	1	0	1	166	0	166	79.651	0	79.651	0.197387	0	0.197387
Ericerus pela	Hemiptera	Coccidae	654.86	410234	94	28	66	219.617	176.571	238	81.084	92.2149	76.3618	14.3542	4.27572	10.0785
Eriosoma lanigerum	Hemiptera	Aphididae	334.868	157895	3	0	3	369	0	369	79.693	0	79.693	0.895875	0	0.895875
Eristalis arbustorum	Diptera	Syrphidae	451.027	1235116	10	4	6	229.3	178	264	88.7315	93.6635	85.4435	2.21716	0.886865	1.3303
Eristalis dimidiata	Diptera	Syrphidae	315.429	405	3	2	1	315.667	381.5	184	83.3317	85.15	79.695	0.951086	0.634057	0.317029
Eristalis pertinax	Diptera	Syrphidae	482.075	3485103	25	4	21	614	652.5	607	93.3596	96.9875	92.6686	5.18592	0.829746	4.35617
Eristalis tenax	Diptera	Syrphidae	487.003	6649640	12	3	9	393.583	126.333	483	90.8345	93.0663	90.0906	2.46405	0.616013	1.84804
Erynnis tages	Lepidoptera	Hesperiidae	329.343	8006790	2	2	0	152.5	152.5	0	97.552	97.552	0	0.60727	0.60727	0
Eueides isabella	Lepidoptera	Nymphalidae	440.124	2115984	5	1	4	164.6	218	151	77.2268	98.624	71.8775	1.13604	0.227209	0.908835
Eumacrocentrus americanus	Hymenoptera	Braconidae	116.92	3670	2	1	1	160.5	121	200	86.6795	85.124	88.235	1.71057	0.855286	0.855286
Eumaeus atala	Lepidoptera	Lycaenidae	538.114	36024	6	2	4	215	276.5	184	87.6538	100	81.4808	1.11501	0.371668	0.743337
Eupelmus urozonus	Hymenoptera	Eupelmidae	376.748	17904	8	4	4	537.125	505.75	569	91.1335	93.9338	88.3332	2.12344	1.06172	1.06172
Eupristina koningsbergeri	Hymenoptera	Agaonidae	318.364	2702599	9	1	8	345.667	154	370	74.6562	67.532	75.5467	2.82695	0.314106	2.51285
Eupsilia transversa	Lepidoptera	Noctuidae	466.907	15275328	7	2	5	179.429	329	120	85.6541	99.8175	79.9888	1.49923	0.428351	1.07088
Eutreta diana	Diptera	Tephritidae	233.053	387	2	1	1	423.5	108	739	87.372	86.111	88.633	0.858174	0.429087	0.429087
Euura saliciscinereae	Hymenoptera	Tenthredinidae	222.2	23325	11	3	8	280.727	216.667	305	82.4895	90.7433	79.3944	4.9505	1.35014	3.60036
Exoneura robusta	Hymenoptera	Apidae	460.705	15652	105	5	100	227.267	149.4	231	78.8887	78.8714	78.8896	22.7912	1.08529	21.7059
Exoneurella tridentata	Hymenoptera	Apidae	441.469	74835	107	4	103	231.224	273	230	77.0118	89.605	76.5228	24.2373	0.906066	23.3312
Fabriciana adippe	Lepidoptera	Nymphalidae	484.811	15984712	8	4	4	280.875	286.75	275	90.8009	93.1492	88.4525	1.65013	0.825064	0.825064
Ferrisia virgata	Hemiptera	Pseudococcidae	304.571	24304	13	7	6	288.231	332.857	236	92.2788	94.1973	90.0405	4.2683	2.29831	1.96998
Fopius arisanus	Hymenoptera	Braconidae	153.632	51867	1	1	0	116	116	0	87.931	87.931	0	0.650906	0.650906	0
Formica exsecta	Hymenoptera	Formicidae	277.634	24299	8	2	6	303.375	385	276	81.1589	91.2615	77.7913	2.88149	0.720373	2.16112
Formica selysi	Hymenoptera	Formicidae	290.452	5698920	7	4	3	348.714	440.5	226	84.2054	94.5325	70.436	2.41004	1.37716	1.03287
Frankliniella occidentalis	Thysanoptera	Thripidae	415.771	6158	1	0	1	656	0	656	66.967	0	66.967	0.240517	0	0.240517
Galerucella tenella	Coleoptera	Chrysomelidae	460.593	21782	6	3	3	328.333	267.667	389	93.6573	97.0727	90.242	1.30267	0.651334	0.651334
Ganaspis brasiliensis	Hymenoptera	Figitidae	821.363	4255	92	24	68	234.054	215.875	240	84.0972	90.4649	81.8498	11.2009	2.92197	8.27892
Gerris buenoi	Hemiptera	Gerridae	994.443	10917	12	2	10	303	127.5	338	85.5888	95.22	83.6626	1.20671	0.201118	1.00559
Glaucopsyche alexis	Lepidoptera	Lycaenidae	619.529	7600873	1	1	0	116	116	0	100	100	0	0.161413	0.161413	0
Glossina austeni	Diptera	Glossinidae	370.265	45924	33	10	23	316.091	269.5	336	78.9659	84.8832	76.3931	8.91254	2.70077	6.21177
Glossina brevipalpis	Diptera	Glossinidae	315.36	62009	58	15	43	271.879	303.2	261	83.2013	92.4268	79.9831	18.3917	4.75647	13.6352
Glossina fuscipes	Diptera	Glossinidae	374.775	64354	37	7	30	253.243	192.857	267	77.6769	82.972	76.4414	9.87259	1.86779	8.0048
Glossina morsitans	Diptera	Glossinidae	348.063	3909	36	8	28	297.083	228.5	317	78.5771	82.3926	77.487	10.343	2.29843	8.04452
Glossina pallidipes	Diptera	Glossinidae	357.332	167200	43	13	30	222.488	162.538	248	78.7261	85.1222	75.9545	12.0336	3.63807	8.39555
Glossosoma conforme	Trichoptera	Glossosomatidae	604.294	14418	4	3	1	209.25	197.333	245	89.893	95.1613	74.088	0.661929	0.496447	0.165482
Gonioctena quinquepunctata	Coleoptera	Chrysomelidae	1731.95	432124	65	22	43	349.877	159.136	447	88.9278	90.7601	87.9903	3.753	1.27024	2.48275
Graphium doson	Lepidoptera	Papilionidae	730.517	110680	13	7	6	355.769	250.143	479	78.4783	84.3199	71.6632	1.77956	0.958225	0.821336
Griposia aprilina	Lepidoptera	Noctuidae	720.411	18585834	4	0	4	209	0	209	86.527	0	86.527	0.555239	0	0.555239
Gryllus bimaculatus	Orthoptera	Gryllidae	1658.01	33340	77	22	55	255.247	174.182	288	82.297	85.9988	80.8163	4.64412	1.32689	3.31723
Gymnosoma rotundatum	Diptera	Tachinidae	780.496	9400655	83	28	55	307.554	243.429	340	90.2877	91.4083	89.7172	10.6343	3.58746	7.0468
Habropoda laboriosa	Hymenoptera	Apidae	296.955	22370	25	9	16	225.68	228.889	224	78.8424	86.6111	74.4725	8.41878	3.03076	5.38802
Habrosyne pyritoides	Lepidoptera	Drepanidae	400.553	14121114	4	1	3	227.5	430	160	82.0973	100	76.1297	0.998619	0.249655	0.748965
Halyomorpha halys	Hemiptera	Pentatomidae	1150.09	17705	18	6	12	164.444	164.333	165	79.6823	86.3203	76.3633	1.56509	0.521698	1.0434
Harmonia axyridis	Coleoptera	Coccinellidae	425.525	22915403	17	11	6	545.588	581.091	481	95.8455	98.1677	91.588	3.99506	2.58504	1.41002
Hecatera dysodea	Lepidoptera	Noctuidae	640.896	18008363	5	4	1	254.6	181.25	548	96.3354	96.3235	96.383	0.780158	0.624126	0.156032
Hedya salicella	Lepidoptera	Tortricidae	742.375	25550971	16	5	11	256.5	245.6	261	93.4585	97.831	91.471	2.15524	0.673514	1.48173
Heliconius hermathena	Lepidoptera	Nymphalidae	391.646	118192	6	4	2	344.833	416	203	87.648	91.2643	80.4155	1.532	1.02133	0.510665
Heliconius numata	Lepidoptera	Nymphalidae	357.839	67572	4	0	4	162	0	162	78.9338	0	78.9338	1.11782	0	1.11782
Helicoverpa zea	Lepidoptera	Noctuidae	341.147	20602	1	1	0	376	376	0	82.311	82.311	0	0.293129	0.293129	0
Hemaris fuciformis	Lepidoptera	Sphingidae	448.838	10683069	1	0	1	210	0	210	82.87	0	82.87	0.222798	0	0.222798
Hermetia illucens	Diptera	Stratiomyidae	1004.93	16011611	25	13	12	198	152.308	248	81.7806	84.6112	78.7141	2.48774	1.29362	1.19411
Hesperophylax magnus	Trichoptera	Limnephilidae	1233.59	768217	13	0	13	603.308	0	603	95.4032	0	95.4032	1.05383	0	1.05383
Hestina assimilis	Lepidoptera	Nymphalidae	421.032	13763034	1	1	0	100	100	0	84	84	0	0.237512	0.237512	0
Homalodisca vitripennis	Hemiptera	Cicadellidae	1930.92	118317	26	7	19	224.192	129	259	83.4539	87.2134	82.0688	1.34651	0.362521	0.983987
Hormaphis cornu	Hemiptera	Aphididae	319.693	66442	9	1	8	307.444	251	315	87.6184	97.211	86.4194	2.8152	0.3128	2.5024
Hycleus cichorii	Coleoptera	Meloidae	99.1653	86942	5	5	0	464.2	464.2	0	95.5818	95.5818	0	5.04209	5.04209	0
Hycleus phaleratus	Coleoptera	Meloidae	90.8698	75478	3	1	2	293.667	114	384	78.626	84.211	75.8335	3.30143	1.10048	2.20095
Hydraecia micacea	Lepidoptera	Noctuidae	562.425	18807492	8	2	6	128.75	106	136	84.0301	88.6965	82.4747	1.42241	0.355603	1.06681
Hydriomena furcata	Lepidoptera	Geometridae	423.302	13929574	1	0	1	116	0	116	91.453	0	91.453	0.236238	0	0.236238
Hydropsyche tenuis	Trichoptera	Hydropsychidae	229.663	2190134	3	2	1	514	656	230	91.0323	99.695	73.707	1.30626	0.870841	0.435421
Hyles vespertilio	Lepidoptera	Sphingidae	651.398	7475438	1	0	1	114	0	114	92.437	0	92.437	0.153516	0	0.153516
Hypena proboscidalis	Lepidoptera	Erebidae	636.771	18834925	10	4	6	199.9	177	215	89.8771	93.4718	87.4807	1.57042	0.628169	0.942254
Hyphantria cunea	Lepidoptera	Erebidae	510.512	152331	1	0	1	161	0	161	81.707	0	81.707	0.195882	0	0.195882
Hypolimnas misippus	Lepidoptera	Nymphalidae	408.794	135179	6	1	5	243.833	466	199	86.0467	86.052	86.0456	1.46773	0.244622	1.22311
Hyposmocoma kahamanoa	Lepidoptera	Cosmopterigidae	731.441	58944	8	3	5	209.125	202.667	213	85.7971	91.7357	82.234	1.09373	0.410149	0.683582
Hypothenemus hampei	Coleoptera	Curculionidae	162.571	36294	2	1	1	661.5	658	665	89.0335	92.097	85.97	1.23023	0.615116	0.615116
Ignelater luminosus	Coleoptera	Elateridae	842.899	31102	17	9	8	303.529	274.333	336	83.3812	86.7299	79.6139	2.01685	1.06774	0.949105
Ips typographus	Coleoptera	Curculionidae	236.816	6654004	2	1	1	453	248	658	96.2675	95.565	96.97	0.844538	0.422269	0.422269
Lamprigera yunnana	Coleoptera	Lampyridae	1052.93	3509824	27	9	18	280.148	278.778	281	83.4923	89.7313	80.3728	2.56427	0.854758	1.70952
Laodelphax striatellus	Hemiptera	Delphacidae	540.152	86418	9	3	6	261.111	175.667	304	77.1361	77.8573	76.7755	1.6662	0.555399	1.1108
Lasioglossum albipes	Hymenoptera	Halictidae	336.521	16944	7	3	4	255.571	271.333	244	84.2001	93.307	77.37	2.08011	0.891475	1.18863
Lasioglossum lativentre	Hymenoptera	Halictidae	478.936	4089460	18	10	8	292.722	364.7	203	87.8356	91.5964	83.1346	3.75833	2.08796	1.67037
Lasioglossum morio	Hymenoptera	Halictidae	505.652	7842008	18	4	14	224.778	140.25	249	80.0393	84.1773	78.857	3.55976	0.791058	2.7687
Lasius niger	Hymenoptera	Formicidae	236.236	17048	10	4	6	366.8	413.75	336	84.6232	96.1128	76.9635	4.23306	1.69322	2.53983
Lednia tumana	Plecoptera	Nemouridae	304.502	4212	32	12	20	215.562	167.25	245	81.551	84.4819	79.7925	10.509	3.94086	6.5681
Lepidotrigona ventralis	Hymenoptera	Apidae	333.081	6124	180	52	128	283.306	292.962	279	78.4931	86.9156	75.0715	54.0409	15.6118	38.4291
Leptidea sinapis	Lepidoptera	Pieridae	685.583	14011732	22	5	17	288.409	394.4	257	86.79	98.2704	83.4134	3.20895	0.729306	2.47964
Leptinotarsa decemlineata	Coleoptera	Chrysomelidae	641.993	46596	18	3	15	195.056	312.667	172	81.9948	90.219	80.3499	2.80377	0.467295	2.33647
Leptinotarsa haldemani	Coleoptera	Chrysomelidae	549.179	2472	12	3	9	261.583	321	242	78.8518	87.2687	76.0462	2.18508	0.54627	1.63881
Leptinotarsa juncta	Coleoptera	Chrysomelidae	578.212	2814	13	3	10	185.692	153.667	195	81.5229	82.817	81.1347	2.24831	0.518841	1.72947
Leptinotarsa lineolata	Coleoptera	Chrysomelidae	647.43	6286	11	4	7	293.091	268	307	76.437	82.7175	72.8481	1.69903	0.617827	1.0812
Leptinotarsa rubiginosa	Coleoptera	Chrysomelidae	566.667	2836	12	1	11	213.417	110	223	80.5533	83.636	80.273	2.11765	0.17647	1.94118
Leptinotarsa texana	Coleoptera	Chrysomelidae	640.408	5536	16	5	11	198	263	168	83.3842	88.93	80.8634	2.49841	0.780752	1.71765
Leptopilina boulardi	Hymenoptera	Figitidae	323.668	44515	15	4	11	329.4	296	342	87.2393	90.8188	85.9377	4.63438	1.23583	3.39854
Leptopilina clavipes	Hymenoptera	Figitidae	255.344	8276	6	2	4	124.833	105.5	135	81.3217	90.0755	76.9447	2.34977	0.783257	1.56651
Leptopilina heterotoma	Hymenoptera	Figitidae	497.698	4476	7	2	5	441.571	369.5	470	93.9334	97.995	92.3088	1.40648	0.40185	1.00463
Lerema accius	Lepidoptera	Hesperiidae	298.17	16756	3	2	1	260.333	329	123	87.8337	89.0675	85.366	1.00614	0.670758	0.335379
Lethocerus indicus	Hemiptera	Belostomatidae	426.832	5900000	1	1	0	607	607	0	89.951	89.951	0	0.234284	0.234284	0
Lethrus apterus	Coleoptera	Geotrupidae	286.932	7185	10	4	6	446.3	340.5	517	93.219	95.5685	91.6527	3.48515	1.39406	2.09109
Leucophenga varia	Diptera	Drosophilidae	303.593	560182	5	4	1	357.2	386	242	96.6432	97.5458	93.033	1.64694	1.31755	0.329388
Limnephilus lunatus	Trichoptera	Limnephilidae	1270.17	18993099	4	3	1	245.5	257	211	89.5673	93.3223	78.302	0.314918	0.236189	0.0787296
Limonius californicus	Coleoptera	Elateridae	1072.67	19395	21	7	14	272.619	126.714	346	83.2353	87.8854	80.9103	1.95773	0.652577	1.30515
Linepithema humile	Hymenoptera	Formicidae	219.501	35858	5	1	4	241	136	267	87.354	100	84.1925	2.27789	0.455579	1.82232
Liriomyza trifolii	Diptera	Agromyzidae	69.6986	1816	2	1	1	412	162	662	74.933	72.222	77.644	2.8695	1.43475	1.43475
Listronotus bonariensis	Coleoptera	Curculionidae	1112.44	120328	6	4	2	111.167	111	112	87.8622	86.6605	90.2655	0.539355	0.35957	0.179785
Listronotus oregonensis	Coleoptera	Curculionidae	1293.28	53091	9	2	7	324.889	154	374	83.0534	77.922	84.5196	0.695905	0.154646	0.541259
Locusta migratoria	Orthoptera	Acrididae	5759.8	9587	443	140	303	267.447	200.721	298	82.0853	86.0177	80.2684	7.69124	2.43064	5.2606
Lucilia sericata	Diptera	Calliphoridae	319.935	1613	2	0	2	464.5	0	465	85.8125	0	85.8125	0.625127	0	0.625127
Luehdorfia chinensis	Lepidoptera	Papilionidae	727.361	5903040	2	2	0	238	238	0	93.825	93.825	0	0.274967	0.274967	0
Lycaena phlaeas	Lepidoptera	Lycaenidae	420.468	18072480	1	0	1	201	0	201	91.748	0	91.748	0.23783	0	0.23783
Lymantria dispar	Lepidoptera	Erebidae	998.43	661876	1	0	1	653	0	653	72.256	0	72.256	0.100157	0	0.100157
Lymantria monacha	Lepidoptera	Erebidae	915.653	33489103	1	1	0	226	226	0	95.575	95.575	0	0.109212	0.109212	0
Lysandra bellargus	Lepidoptera	Lycaenidae	528.918	2881691	4	3	1	182.75	171.667	216	95.2767	96.4673	91.705	0.756261	0.567196	0.189065
Lysandra coridon	Lepidoptera	Lycaenidae	540.719	2004790	2	0	2	229	0	229	91.943	0	91.943	0.369878	0	0.369878
Maconellicoccus hirsutus	Hemiptera	Pseudococcidae	163.045	44863	10	4	6	184.4	254.5	138	84.0897	91.545	79.1195	6.13328	2.45331	3.67997
Macropis europaea	Hymenoptera	Melittidae	541.822	8431811	24	6	18	206.833	249.167	193	78.5563	82.7557	77.1566	4.4295	1.10737	3.32212
Macrosiphum rosae	Hemiptera	Aphididae	568.543	6600	7	0	7	260.857	0	261	82.4831	0	82.4831	1.23122	0	1.23122
Magicicada septendecim	Hemiptera	Cicadidae	1579.03	14990	33	17	16	242.667	245.765	239	86.0722	88.6372	83.3469	2.08989	1.07661	1.01328
Magicicada septendecula	Hemiptera	Cicadidae	1585.98	8221	48	21	27	260.938	254.143	266	85.7091	89.7507	82.5657	3.02652	1.3241	1.70242
Malachius bipustulatus	Coleoptera	Melyridae	544.241	5740145	4	2	2	343.5	412.5	275	93.2245	93.7655	92.6835	0.734969	0.367484	0.367484
Mamestra brassicae	Lepidoptera	Noctuidae	576.169	17758554	7	2	5	218.857	390	150	89.5134	92.222	88.43	1.21492	0.34712	0.867801
Mamestra configurata	Lepidoptera	Noctuidae	571.308	42480	7	0	7	135.143	0	135	83.1719	0	83.1719	1.22526	0	1.22526
Mayetiola destructor	Diptera	Cecidomyiidae	185.828	14032	1	0	1	601	0	601	78.773	0	78.773	0.538132	0	0.538132
Megachile rotundata	Hymenoptera	Megachilidae	272.661	64153	6	1	5	229.5	125	250	82.211	90.4	80.5732	2.20053	0.366756	1.83378
Megalopta genalis	Hymenoptera	Halictidae	390.114	30643	37	9	28	241.838	223.333	248	77.989	83.6099	76.1822	9.48441	2.30702	7.17739
Megaselia abdita	Diptera	Phoridae	412.271	3270	5	4	1	248.2	226.25	336	85.0988	86.9373	77.745	1.21279	0.970236	0.242559
Melanostoma mellinum	Diptera	Syrphidae	731.024	4649678	9	2	7	323.889	350.5	316	92.3601	97.692	90.8367	1.23115	0.273589	0.957561
Melitaea cinxia	Lepidoptera	Nymphalidae	499.398	7977876	5	1	4	211.8	154	226	84.1082	81.169	84.843	1.00121	0.200241	0.800964
Mellicta athalia	Lepidoptera	Nymphalidae	609.55	9808070	6	3	3	195.333	186.667	204	93.7772	93.5203	94.034	0.984333	0.492166	0.492166
Mengenilla moldrzyki	Strepsiptera	Mengenillidae	155.727	4038	7	4	3	225.143	256.5	183	83.9643	90.761	74.902	4.49505	2.5686	1.92645
Mesoligia furuncula	Lepidoptera	Noctuidae	889.612	4695465	6	1	5	147.833	167	144	84.5213	95.808	82.264	0.674451	0.112409	0.562043
Metopolophium dirhodum	Hemiptera	Aphididae	480.812	7032305	26	16	10	558.346	534	597	97.0018	97.4853	96.2283	5.40752	3.3277	2.07981
Mimumesa dahlbomi	Hymenoptera	Psenidae	286.146	9606734	15	12	3	516.6	612.917	131	94.4881	96.8732	84.9477	5.24208	4.19366	1.04842
Monomorium pharaonis	Hymenoptera	Formicidae	325.507	1861574	140	18	122	159.793	154.389	161	77.6405	77.7591	77.623	43.0098	5.52983	37.48
Musca domestica	Diptera	Muscidae	750.404	11807	2	0	2	136.5	0	137	82.903	0	82.903	0.266523	0	0.266523
Mythimna ferrago	Lepidoptera	Noctuidae	861.027	27190380	24	8	16	336.708	316	347	93.2283	93.258	93.2134	2.78737	0.929123	1.85825
Mythimna impura	Lepidoptera	Noctuidae	949.116	23340292	35	16	19	356.686	427.562	297	91.7753	95.4363	88.6924	3.68764	1.68578	2.00186
Mythimna separata	Lepidoptera	Noctuidae	700.25	3403396	11	6	5	281.455	270.667	294	93.0274	99.1108	85.7272	1.57087	0.856837	0.714031
Myzus persicae	Hemiptera	Aphididae	347.296	218922	1	0	1	282	0	282	89.123	0	89.123	0.287939	0	0.287939
Nasonia giraulti	Hymenoptera	Pteromalidae	259.025	34917	5	1	4	560.8	650	539	94.7098	98.923	93.6565	1.93032	0.386063	1.54425
Nasonia vitripennis	Hymenoptera	Pteromalidae	297.31	7180486	10	3	7	422.6	461.667	406	91.0484	93.2957	90.0853	3.36349	1.00905	2.35444
Neodiprion lecontei	Hymenoptera	Diprionidae	239.777	87373	7	4	3	502	523.25	474	89.1859	91.7353	85.7867	2.91938	1.66822	1.25116
Neoneuromus ignobilis	Megaloptera	Corydalidae	767.796	2248	28	5	23	325.75	277.8	336	82.4639	95.2392	79.6866	3.6468	0.651215	2.99559
Nesidiocoris tenuis	Hemiptera	Miridae	355.121	13359	1	1	0	373	373	0	95.979	95.979	0	0.281594	0.281594	0
Neuroterus quercusbaccarum	Hymenoptera	Cynipidae	2569.68	1019	48	12	36	210.417	223.25	206	81.7222	90.0381	78.9502	1.86794	0.466984	1.40095
Nicrophorus orbicollis	Coleoptera	Silphidae	192.639	13046	3	1	2	324.667	167	404	84.597	91.018	81.3865	1.55732	0.519106	1.03821
Nilaparvata lugens	Hemiptera	Delphacidae	1087.81	583858	33	15	18	241.121	197.467	278	89.4789	94.763	85.0755	3.03362	1.37892	1.6547
Noctua fimbriata	Lepidoptera	Noctuidae	573.94	4379755	13	6	7	218.077	157.667	270	88.0704	89.765	86.6179	2.26505	1.04541	1.21964
Noctua janthe	Lepidoptera	Noctuidae	532.771	18438343	8	5	3	156.625	163.2	146	87.516	88.0808	86.5747	1.50158	0.93849	0.563094
Noctua pronuba	Lepidoptera	Noctuidae	529.179	16195000	12	2	10	210.417	135.5	225	90.0428	96.363	88.7788	2.26766	0.377944	1.88972
Nomada fabriciana	Hymenoptera	Apidae	233.584	13396754	1	0	1	172	0	172	79.769	0	79.769	0.428112	0	0.428112
Notocelia uddmanniana	Lepidoptera	Tortricidae	794.107	6700113	3	1	2	300.333	137	382	95.764	96.35	95.471	0.377783	0.125928	0.251855
Notodonta dromedarius	Lepidoptera	Notodontidae	341.976	10324145	1	0	1	477	0	477	93.542	0	93.542	0.292418	0	0.292418
Nymphalis io	Lepidoptera	Nymphalidae	384.157	12944774	11	1	10	309.636	127	328	83.1008	76.378	83.7731	2.86341	0.26031	2.6031
Nymphalis polychloros	Lepidoptera	Nymphalidae	398.098	13933406	2	1	1	116.5	101	132	77.382	79.208	75.556	0.502389	0.251194	0.251194
Nysson spinosus	Hymenoptera	Bembicidae	314.616	7396645	22	8	14	570.136	451.25	638	88.0035	93.4818	84.8731	6.99265	2.54278	4.44987
Ochropleura plecta	Lepidoptera	Noctuidae	643.947	9617699	12	6	6	241.667	223.333	260	89.6183	93.074	86.1625	1.86351	0.931754	0.931754
Ocypus olens	Coleoptera	Staphylinidae	1083.85	4567902	11	4	7	210.727	137.75	252	82.6247	87.4227	79.883	1.0149	0.369055	0.645846
Odontomachus brunneus	Hymenoptera	Formicidae	393.037	22002	3	0	3	327	0	327	80.007	0	80.007	0.763287	0	0.763287
Omphaloscelis lunosa	Lepidoptera	Noctuidae	661.859	21574654	13	1	12	171.615	127	175	83.0584	93.701	82.1715	1.96416	0.15109	1.81307
Oncopeltus fasciatus	Hemiptera	Lygaeidae	1099.61	11156	6	0	6	237.833	0	238	72.8142	0	72.8142	0.545648	0	0.545648
Onthophagus taurus	Coleoptera	Scarabaeidae	267.079	101202	4	3	1	502	451.333	654	80.178	83.7377	69.499	1.49768	1.12326	0.374421
Operophtera brumata	Lepidoptera	Geometridae	638.208	28848	12	1	11	142.917	141	143	88.8373	87.943	88.9186	1.88026	0.156689	1.72358
Ophraella communa	Coleoptera	Chrysomelidae	774.411	195463	7	4	3	202.143	250.5	138	86.3761	91.959	78.9323	0.903913	0.516522	0.387391
Orgyia antiqua	Lepidoptera	Erebidae	480.095	32004277	6	3	3	151.167	167.333	135	87.2487	85.5777	88.9197	1.24975	0.624876	0.624876
Orius laevigatus	Hemiptera	Anthocoridae	150.957	104060	1	1	0	658	658	0	98.784	98.784	0	0.66244	0.66244	0
Ornithoptera priamus	Lepidoptera	Papilionidae	1287.88	11782	2	2	0	157.5	157.5	0	74.506	74.506	0	0.155294	0.155294	0
Oryctes rhinoceros	Coleoptera	Scarabaeidae	372.388	8606	1	0	1	401	0	401	68.99	0	68.99	0.268537	0	0.268537
Oryzaephilus surinamensis	Coleoptera	Silvanidae	104.009	19466	3	3	0	280.667	280.667	0	99.883	99.883	0	2.88437	2.88437	0
Osmia bicornis	Hymenoptera	Megachilidae	222.969	9077890	10	8	2	433.1	427.25	457	91.6375	93.8276	82.877	4.48493	3.58794	0.896986
Osmia lignaria	Hymenoptera	Megachilidae	177.072	5475884	3	2	1	325.333	381	214	87.3007	87.7265	86.449	1.69423	1.12948	0.564742
Pachypsylla venusta	Hemiptera	Aphalaridae	481.97	17590	18	9	9	168.278	134.222	202	87.1357	89.6813	84.5901	3.73467	1.86734	1.86734
Pammene fasciana	Lepidoptera	Tortricidae	564.421	16017629	2	1	1	296	423	169	86.358	96.927	75.789	0.354345	0.177173	0.177173
Pantala flavescens	Odonata	Libellulidae	663.274	16157025	17	3	14	225.235	139	244	76.1394	89.6883	73.236	2.56304	0.452302	2.11074
Papilio bianor	Lepidoptera	Papilionidae	402.688	18540	3	3	0	294.333	294.333	0	92.168	92.168	0	0.744994	0.744994	0
Papilio glaucus	Lepidoptera	Papilionidae	374.816	12225	3	2	1	409	521.5	184	87.0817	85.999	89.247	0.800393	0.533595	0.266798
Papilio machaon	Lepidoptera	Papilionidae	252.114	8641220	1	1	0	151	151	0	93.377	93.377	0	0.396646	0.396646	0
Papilio polytes	Lepidoptera	Papilionidae	227.006	47768	2	2	0	570.5	570.5	0	95.464	95.464	0	0.881034	0.881034	0
Papilio xuthus	Lepidoptera	Papilionidae	243.89	128246	2	0	2	161	0	161	83.888	0	83.888	0.820042	0	0.820042
Paracoccus marginatus	Hemiptera	Pseudococcidae	191.208	6250	6	4	2	346.667	456.75	127	87.8982	95.964	71.7665	3.13794	2.09196	1.04598
Parapoynx stratiotata	Lepidoptera	Crambidae	478.233	13784991	5	2	3	186.4	136	220	86.3248	91.418	82.9293	1.04552	0.418206	0.627309
Pararge aegeria	Lepidoptera	Nymphalidae	516.571	19375358	7	4	3	162	173.25	147	84.8827	92.7807	74.352	1.35509	0.774337	0.580753
Parnassius apollo	Lepidoptera	Papilionidae	1391.97	7071491	33	8	25	235.364	209.375	244	87.5126	94.7352	85.2014	2.37074	0.574725	1.79602
Paykullia maculata	Diptera	Calliphoridae	422.395	5917	23	6	17	239.87	185.333	259	90.0685	93.1915	88.9663	5.44514	1.42047	4.02467
Pentalonia nigronervosa	Hemiptera	Aphididae	375.223	64073	8	0	8	391.75	0	392	81.2989	0	81.2989	2.13207	0	2.13207
Peribatodes rhomboidaria	Lepidoptera	Geometridae	499.713	15093624	4	1	3	116.5	114	117	93.4775	95.614	92.7653	0.800459	0.200115	0.600345
Periplaneta americana	Blattodea	Blattidae	3374.84	50814	273	160	113	163.114	148.694	184	87.2322	89.9319	83.4097	8.08927	4.74097	3.34831
Phenacoccus solenopsis	Hemiptera	Pseudococcidae	292.538	489811	268	90	178	163.373	160.8	165	85.824	91.8779	82.763	91.612	30.7652	60.8468
Philaenus spumarius	Hemiptera	Aphrophoridae	2760.69	12045	62	19	43	283.565	319.263	268	83.8932	93.7975	79.5169	2.24582	0.688234	1.55758
Phlebotomus papatasi	Diptera	Psychodidae	363.768	5795	2	1	1	376.5	567	186	88.298	100	76.596	0.549801	0.2749	0.2749
Phlogophora meticulosa	Lepidoptera	Noctuidae	538.644	17289153	6	5	1	218.167	235.4	132	94.4412	98.5294	74	1.11391	0.928257	0.185651
Phoebis sennae	Lepidoptera	Pieridae	287.49	26405	4	2	2	384.75	412.5	357	85.438	90.43	80.446	1.39135	0.695676	0.695676
Phormia regina	Diptera	Calliphoridae	532.827	5106	8	5	3	146.375	146.6	146	88.7062	92.0948	83.0587	1.50143	0.938391	0.563035
Photinus pyralis	Coleoptera	Lampyridae	471.511	170308	1	1	0	182	182	0	87.912	87.912	0	0.212084	0.212084	0
Pieris brassicae	Lepidoptera	Pieridae	292.326	21291167	4	1	3	426.25	658	349	86.085	97.264	82.3587	1.36834	0.342084	1.02625
Pieris napi	Lepidoptera	Pieridae	319.989	10922705	7	4	3	255.714	312.5	180	85.8809	91.521	78.3607	2.18758	1.25004	0.937532
Pieris rapae	Lepidoptera	Pieridae	256.355	10651053	3	0	3	163	0	163	76.4233	0	76.4233	1.17025	0	1.17025
Platycheirus albimanus	Diptera	Syrphidae	677.802	5597966	6	5	1	534.333	509.6	658	89.4392	87.5398	98.936	0.885214	0.737679	0.147536
Plebejus argus	Lepidoptera	Lycaenidae	382.093	3678063	4	3	1	311.75	366.667	147	98.238	99.5987	94.156	1.04687	0.785149	0.261716
Plectrocnemia conspersa	Trichoptera	Polycentropodidae	396.695	868980	1	0	1	109	0	109	83.478	0	83.478	0.252083	0	0.252083
Plodia interpunctella	Lepidoptera	Pyralidae	382.236	311734	4	3	1	216	246.333	125	94.3723	95.671	90.476	1.04647	0.784855	0.261618
Pogonomyrmex californicus	Hymenoptera	Formicidae	241.055	36058	5	3	2	353.8	322.667	401	82.9932	86.637	77.5275	2.07422	1.24453	0.829686
Pogonus chalceus	Coleoptera	Carabidae	280.876	5623	3	1	2	404.333	143	535	74.3117	90.909	66.013	1.06809	0.356029	0.712058
Polistes canadensis	Hymenoptera	Vespidae	211.202	29465	2	1	1	658	658	658	91.413	91.793	91.033	0.946961	0.47348	0.47348
Polistes dominula	Hymenoptera	Vespidae	208.026	42260	1	0	1	293	0	293	94.558	0	94.558	0.480709	0	0.480709
Polistes fuscatus	Hymenoptera	Vespidae	219.117	879627	2	1	1	648.5	650	647	98.4615	99.538	97.385	0.912754	0.456377	0.456377
Polypedilum vanderplanki	Diptera	Chironomidae	118.969	219078	1	1	0	131	131	0	87.023	87.023	0	0.840555	0.840555	0
Popillia japonica	Coleoptera	Scarabaeidae	531.53	13656	3	1	2	182.333	140	204	83.8287	96.429	77.5285	0.564408	0.188136	0.376272
Proctacanthus coquilletti	Diptera	Asilidae	208.908	781095	6	3	3	231.333	132.667	330	82.6027	79.899	85.3063	2.87208	1.43604	1.43604
Propsilocerus akamusi	Diptera	Chironomidae	85.8369	6207813	4	1	3	417.5	658	337	87.8358	95.593	85.25	4.66	1.165	3.495
Protaetia brevitarsis	Coleoptera	Scarabaeidae	1143.9	318221	12	6	6	182.917	186.667	179	84.0818	88.2327	79.931	1.04904	0.524521	0.524521
Pseudomyrmex concolor	Hymenoptera	Formicidae	196.808	14566	6	2	4	375.333	204	461	80.7738	86.7095	77.806	3.04866	1.01622	2.03244
Pseudomyrmex elongatus	Hymenoptera	Formicidae	244.059	24312	6	0	6	582.5	0	583	70.8963	0	70.8963	2.45842	0	2.45842
Pseudomyrmex flavicornis	Hymenoptera	Formicidae	198.473	35663	13	3	10	572.846	577	572	82.1965	90.6763	79.6525	6.55001	1.51154	5.03847
Pseudomyrmex gracilis	Hymenoptera	Formicidae	282.776	38830	162	25	137	417.852	336.08	433	77.3918	82.1279	76.5275	57.2892	8.84092	48.4482
Pseudomyrmex pallidus	Hymenoptera	Formicidae	200.367	22233	3	1	2	439.667	658	331	88.8167	98.936	83.757	1.49725	0.499084	0.998168
Pteromalus puparum	Hymenoptera	Pteromalidae	338.171	98825	2	0	2	490	0	490	84.541	0	84.541	0.591417	0	0.591417
Pterostichus madidus	Coleoptera	Carabidae	705.14	15821749	19	11	8	297.842	325.909	259	92.1611	93.9689	89.6753	2.6945	1.55997	1.13453
Ptilodon capucinus	Lepidoptera	Notodontidae	348.696	12643213	6	1	5	282.5	599	219	86.663	99.833	84.029	1.7207	0.286783	1.43391
Pyrgus malvae	Lepidoptera	Hesperiidae	724.634	25951495	5	2	3	224.8	150.5	274	89.1738	88.423	89.6743	0.690004	0.276001	0.414002
Pyrochroa serraticornis	Coleoptera	Pyrochroidae	249.397	12970676	1	1	0	175	175	0	78.857	78.857	0	0.400967	0.400967	0
Rhagoletis pomonella	Diptera	Tephritidae	1223.29	23570	36	19	17	371.944	305.895	446	92.1434	91.9825	92.3233	2.94288	1.55319	1.3897
Rhagoletis zephyria	Diptera	Tephritidae	1113.96	19348	41	19	22	353.659	258.526	436	86.6982	90.898	83.0712	3.68056	1.70563	1.97494
Rhodnius prolixus	Hemiptera	Reduviidae	706.824	35751	30	18	12	461.333	464.167	457	92.8723	94.6911	90.1441	4.24434	2.5466	1.69774
Rhopalosiphum maidis	Hemiptera	Aphididae	326.023	9046396	12	1	11	193.75	216	192	85.3429	100	84.0105	3.68072	0.306727	3.374
Riptortus pedestris	Hemiptera	Alydidae	1079.52	161368828	3	2	1	173.333	159.5	201	91.1807	93.2925	86.957	0.277901	0.185268	0.0926338
Samia ricini	Lepidoptera	Saturniidae	450.479	21366385	1	0	1	195	0	195	75.234	0	75.234	0.221986	0	0.221986
Sarcophaga bullata	Diptera	Sarcophagidae	476.287	19090	13	3	10	286.231	303	281	82.4814	87.94	80.8438	2.72945	0.629872	2.09957
Sarcophaga peregrina	Diptera	Sarcophagidae	560.735	3839545	4	0	4	267.5	0	268	92.853	0	92.853	0.713349	0	0.713349
Scaptodrosophila lebanonensis	Diptera	Drosophilidae	187.417	7584	13	1	12	178.231	102	185	75.0438	74.51	75.0883	6.9364	0.53357	6.40283
Scaptomyza montana	Diptera	Drosophilidae	229.077	2436812	1	1	0	658	658	0	96.201	96.201	0	0.436534	0.436534	0
Schizaphis graminum	Hemiptera	Aphididae	499.222	15350123	2	0	2	318	0	318	75.7285	0	75.7285	0.400623	0	0.400623
Schlechtendalia chinensis	Hemiptera	Aphididae	280.428	3390999	1	0	1	262	0	262	84.351	0	84.351	0.356598	0	0.356598
Schrankia costaestrigalis	Lepidoptera	Erebidae	571.976	14389424	2	2	0	133	133	0	94.643	94.643	0	0.349665	0.349665	0
Scirpophaga incertulas	Lepidoptera	Crambidae	308.37	1243	7	3	4	234.857	339	157	81.757	89.6607	75.8293	2.27	0.972857	1.29714
Seladonia tumulorum	Hymenoptera	Halictidae	375.928	15130577	22	8	14	283.182	344	248	86.5728	90.9943	84.0462	5.85218	2.12807	3.72412
Sesamia nonagrioides	Lepidoptera	Noctuidae	1021.25	1074562	2	1	1	112	120	104	79.464	80.833	78.095	0.195838	0.0979192	0.0979192
Sesia apiformis	Lepidoptera	Sesiidae	546.793	19957231	13	4	9	173.538	122	196	81.9121	84.866	80.5992	2.3775	0.731538	1.64596
Sitobion avenae	Hemiptera	Aphididae	393.019	244199	17	12	5	454.294	464.583	430	95.5308	96.561	93.0584	4.32549	3.05329	1.2722
Sitodiplosis mosellana	Diptera	Cecidomyiidae	208.784	62752	4	0	4	102.25	0	102	79.9772	0	79.9772	1.91586	0	1.91586
Sogatella furcifera	Hemiptera	Delphacidae	656.292	57334	12	3	9	210.75	323.333	173	86.7766	96.0567	83.6832	1.82845	0.457114	1.37134
Sphecodes monilicornis	Hymenoptera	Halictidae	491.794	7420798	21	8	13	199.857	179.5	212	79.0252	81.2319	77.6673	4.27008	1.6267	2.64338
Spilosoma lubricipeda	Lepidoptera	Erebidae	587.347	20639572	1	0	1	155	0	155	75.74	0	75.74	0.170257	0	0.170257
Spodoptera exigua	Lepidoptera	Noctuidae	446.801	3467000	2	0	2	121.5	0	122	76.4015	0	76.4015	0.447627	0	0.447627
Spodoptera frugiperda	Lepidoptera	Noctuidae	486.272	1129999	1	0	1	108	0	108	96.33	0	96.33	0.205646	0	0.205646
Spodoptera litura	Lepidoptera	Noctuidae	438.941	68350	11	3	8	139.727	126	145	86.4204	90.114	85.0353	2.50603	0.683463	1.82257
Stiretrus anchorago	Hemiptera	Pentatomidae	866.582	36287	31	9	22	309.194	261.333	329	75.1976	80.8287	72.894	3.57727	1.03856	2.53871
Synanthedon vespiformis	Lepidoptera	Sesiidae	287.384	10304072	2	1	1	167.5	138	197	78.402	89.855	66.949	0.695933	0.347966	0.347966
Synergus japonicus	Hymenoptera	Cynipidae	226.414	55627	4	2	2	392.5	448.5	337	85.7615	96.2355	75.2875	1.76668	0.883338	0.883338
Synergus umbraculus	Hymenoptera	Cynipidae	235.334	42371	5	2	3	243.6	238	247	83.5498	87.471	80.9357	2.12464	0.849856	1.27478
Syritta pipiens	Diptera	Syrphidae	318.507	28212948	6	4	2	144.333	130.75	172	89.9375	89.6877	90.437	1.88379	1.25586	0.62793
Tachina fera	Diptera	Tachinidae	751.72	16231967	6	3	3	153.5	116.667	190	95.948	96.2343	95.6617	0.79817	0.399085	0.399085
Taenaris catops	Lepidoptera	Nymphalidae	456.368	54861	22	15	7	176.455	142.467	249	91.2479	94.0732	85.1937	4.82067	3.28682	1.53385
Teleogryllus occipitalis	Orthoptera	Gryllidae	1933.83	197533	88	30	58	305.727	292.9	312	82.4129	89.2705	78.8659	4.55056	1.55133	2.99923
Teleopsis dalmanni	Diptera	Diopsidae	623.66	62489	117	37	80	210.872	274.703	181	80.1386	86.6226	77.1398	18.7602	5.93272	12.8275
Temnothorax curvispinosus	Hymenoptera	Formicidae	303.539	38942	6	2	4	570	657.5	526	86.0022	94.8275	81.5895	1.97668	0.658894	1.31779
Temnothorax longispinosus	Hymenoptera	Formicidae	260.682	30134	2	1	1	441	655	227	81.2575	88.602	73.913	0.767218	0.383609	0.383609
Tenebrio molitor	Coleoptera	Tenebrionidae	294.395	23310	1	1	0	115	115	0	93.043	93.043	0	0.33968	0.33968	0
Tenthredo notha	Hymenoptera	Tenthredinidae	252.822	7016856	1	1	0	168	168	0	96.429	96.429	0	0.395535	0.395535	0
Tetragonula clypearis	Hymenoptera	Apidae	294.05	14852	138	11	127	276.391	194	284	74.9711	79.6151	74.5688	46.9308	3.74086	43.1899
Tetramorium bicarinatum	Hymenoptera	Formicidae	229.238	28450	5	2	3	332	427	269	87.3578	88.8245	86.38	2.18114	0.872456	1.30868
Tetramorium immigrans	Hymenoptera	Formicidae	227.079	29160	15	6	9	465.6	354.5	540	85.5111	87.4778	84.2	6.60563	2.64225	3.96338
Thaumetopoea pityocampa	Lepidoptera	Notodontidae	593.43	4075	16	4	12	253.125	247	255	83.4382	86.0825	82.5568	2.69619	0.674047	2.02214
Thecocarcelia acutangulata	Diptera	Tachinidae	692.88	32012514	37	9	28	187	152.222	198	89.3316	92.1718	88.4188	5.34003	1.29893	4.0411
Thyatira batis	Lepidoptera	Drepanidae	314.784	7458081	4	1	3	130	120	133	81.9585	86.667	80.389	1.27071	0.317678	0.953034
Timema californicum	Phasmatodea	Timematidae	1220.42	17799	71	17	54	239.296	186.412	256	76.4717	80.5353	75.1924	5.81767	1.39296	4.42471
Tinea semifulvella	Lepidoptera	Tineidae	596.585	12032256	9	1	8	172.778	183	172	85.5256	97.268	84.0577	1.50859	0.167621	1.34097
Tinea trinotella	Lepidoptera	Tineidae	371.722	13660558	7	0	7	130.286	0	130	78.5721	0	78.5721	1.88313	0	1.88313
Tipula oleracea	Diptera	Tipulidae	541.697	600	18	5	13	238.611	154.6	271	87.6492	91.5442	86.1512	3.32289	0.923025	2.39987
Trachymyrmex cornetzi	Hymenoptera	Formicidae	369.438	29356	20	13	7	337.4	277.462	449	82.6538	85.2978	77.7434	5.41363	3.51886	1.89477
Trachymyrmex septentrionalis	Hymenoptera	Formicidae	291.747	14962	20	2	18	420.95	331.5	431	79.3609	96.2215	77.4875	6.85525	0.685525	6.16973
Trialeurodes vaporariorum	Hemiptera	Aleyrodidae	842.015	16012	19	9	10	184	201.444	168	80.5198	80.99	80.0967	2.25649	1.06886	1.18763
Triatoma infestans	Hemiptera	Reduviidae	949.486	95318	33	12	21	229.212	191.667	251	80.2622	84.8889	77.6183	3.47556	1.26384	2.21172
Tribolium confusum	Coleoptera	Tenebrionidae	305.133	4094517	3	1	2	300.333	104	399	89.1833	89.423	89.0635	0.983178	0.327726	0.655452
Tribolium madens	Coleoptera	Tenebrionidae	149.378	76672	1	1	0	106	106	0	97.17	97.17	0	0.669443	0.669443	0
Trichogramma brassicae	Hymenoptera	Trichogrammatidae	235.387	556663	10	1	9	500.6	202	534	85.0867	83.406	85.2734	4.24832	0.424832	3.82349
Trichogramma evanescens	Hymenoptera	Trichogrammatidae	213.671	27346	4	3	1	248.5	285.333	138	92.2315	91.5603	94.245	1.87204	1.40403	0.468009
Tuta absoluta	Lepidoptera	Gelechiidae	906.54	20713	3	2	1	221.333	227.5	209	93.7803	95.4325	90.476	0.330929	0.220619	0.11031
Vanessa atalanta	Lepidoptera	Nymphalidae	370.421	12152710	4	0	4	154.75	0	155	82.5332	0	82.5332	1.07985	0	1.07985
Vanessa cardui	Lepidoptera	Nymphalidae	424.798	7041724	3	1	2	485.333	658	399	90.089	98.936	85.6655	0.706218	0.235406	0.470812
Vanessa tameamea	Lepidoptera	Nymphalidae	357.125	254123	2	0	2	219	0	219	85.746	0	85.746	0.560028	0	0.560028
Venturia canescens	Hymenoptera	Ichneumonidae	290.76	11235615	8	3	5	269.875	331.667	233	85.1304	92.2757	80.8432	2.75141	1.03178	1.71963
Vespa crabro	Hymenoptera	Vespidae	229.579	2980993	3	0	3	180.333	0	180	79.2027	0	79.2027	1.30674	0	1.30674
Vespa mandarinia	Hymenoptera	Vespidae	247.71	2778186	4	4	0	290.75	290.75	0	87.2995	87.2995	0	1.61479	1.61479	0
Vespa velutina	Hymenoptera	Vespidae	193.977	1520875	3	0	3	175	0	175	79.4313	0	79.4313	1.54658	0	1.54658
Vespula germanica	Hymenoptera	Vespidae	178.197	84379	1	0	1	703	0	703	70.763	0	70.763	0.561177	0	0.561177
Vespula pensylvanica	Hymenoptera	Vespidae	179.37	96617	1	0	1	702	0	702	70.945	0	70.945	0.557507	0	0.557507
Vespula vulgaris	Hymenoptera	Vespidae	176.273	7528	4	1	3	207.75	101	243	73.8175	80.198	71.6907	2.26921	0.567302	1.70191
Vollenhovia emeryi	Hymenoptera	Formicidae	287.901	32417	4	1	3	206.25	108	239	77.8123	77.778	77.8237	1.38937	0.347342	1.04202
Volucella inanis	Diptera	Syrphidae	961.447	30067333	25	9	16	198.52	144.778	229	90.5812	94.3142	88.4814	2.60025	0.936089	1.66416
Wasmannia auropunctata	Hymenoptera	Formicidae	324.12	37912	33	27	6	279.515	260.074	367	98.4094	98.795	96.6743	10.1814	8.33025	1.85117
Xanthogramma pedissequum	Diptera	Syrphidae	977.154	7832695	13	5	8	268.769	174.2	328	89.5686	92.8034	87.5469	1.33039	0.51169	0.818704
Xestia nigrum	Lepidoptera	Noctuidae	760.304	#N/A	12	5	7	145.25	183	118	90.8782	98.0124	85.7824	1.57832	0.657632	0.920684
Xestia xanthographa	Lepidoptera	Noctuidae	933.867	9149592	15	4	11	173.6	181	171	90.0572	95.0435	88.244	1.60622	0.428327	1.1779
Xylota sylvarum	Diptera	Syrphidae	534.82	29218644	8	5	3	372.875	343	423	88.8601	90.989	85.312	1.49583	0.934894	0.560936
Ypsolopha scabrella	Lepidoptera	Ypsolophidae	853.578	26541151	24	19	5	179.042	185.842	153	91.6588	92.9046	86.9246	2.81169	2.22592	0.58577
Zaprionus africanus	Diptera	Drosophilidae	162.494	11319005	3	1	2	262	506	140	89.7067	99.012	85.054	1.84622	0.615407	1.23081
Zaprionus camerounensis	Diptera	Drosophilidae	167.163	14525333	10	4	6	338.6	510.25	224	91.7557	95.7873	89.068	5.98219	2.39287	3.58931
Zaprionus davidi	Diptera	Drosophilidae	156.05	16225587	9	3	6	316.667	350.333	300	82.9344	88.0623	80.3705	5.76738	1.92246	3.84492
Zaprionus gabonicus	Diptera	Drosophilidae	187.603	13481452	9	3	6	428.333	572.667	356	92.8783	95.5143	91.5603	4.79736	1.59912	3.19824
Zaprionus ghesquierei	Diptera	Drosophilidae	198.078	8961507	6	3	3	557.333	476.667	638	94.911	96.3553	93.4667	3.02911	1.51455	1.51455
Zaprionus indianus	Diptera	Drosophilidae	197.261	6768749	8	0	8	466.25	0	466	91.7835	0	91.7835	4.05554	0	4.05554
Zaprionus inermis	Diptera	Drosophilidae	149.55	5752227	1	0	1	655	0	655	92.249	0	92.249	0.668673	0	0.668673
Zaprionus kolodkinae	Diptera	Drosophilidae	182.973	6507380	6	2	4	439.167	452	433	93.0018	97.158	90.9237	3.27917	1.09306	2.18611
Zaprionus lachaisei	Diptera	Drosophilidae	148.388	9167822	5	2	3	316.2	138.5	435	91.2754	91.844	90.8963	3.36954	1.34782	2.02173
Zaprionus nigranus	Diptera	Drosophilidae	175.473	2235796	7	2	5	354.571	425.5	326	90.3604	94.389	88.749	3.98922	1.13978	2.84944
Zaprionus ornatus	Diptera	Drosophilidae	206.773	11228854	33	15	18	495.697	519.667	476	93.569	94.9205	92.4427	15.9595	7.25433	8.7052
Zaprionus taronus	Diptera	Drosophilidae	162.913	5997490	7	4	3	405.714	505.25	273	93.0964	94.0155	91.871	4.29677	2.4553	1.84147
Zaprionus tsacasi	Diptera	Drosophilidae	165.519	5453558	1	0	1	518	0	518	98.651	0	98.651	0.60416	0	0.60416
Zaprionus vittiger	Diptera	Drosophilidae	162.326	8723810	3	1	2	180.667	148	197	80.8237	81.928	80.2715	1.84813	0.616044	1.23209
Zerene cesonia	Lepidoptera	Pieridae	266.406	43484	1	0	1	205	0	205	73.077	0	73.077	0.375367	0	0.375367
Zeugodacus cucurbitae	Diptera	Tephritidae	374.805	17360	4	3	1	178	158.333	237	86.5802	92.3993	69.123	1.06722	0.800416	0.266805
Zeuzera pyrina	Lepidoptera	Cossidae	686.888	23452699	13	4	9	237.308	222.25	244	82.9681	85.2805	81.9403	1.89259	0.582337	1.31026
Zootermopsis nevadensis	Blattodea	Archotermopsidae	485.009	22794	6	2	4	132.333	154	122	73.9283	78.111	71.837	1.23709	0.412363	0.824727
Amyelois transitella	Lepidoptera	Pyralidae	406.468	17697	0	0	0	0	0	0	0	0	0	0	0	0
Anopheles arabiensis	Diptera	Culicidae	256.808	23935993	0	0	0	0	0	0	0	0	0	0	0	0
Anopheles atroparvus	Diptera	Culicidae	220.079	53613	0	0	0	0	0	0	0	0	0	0	0	0
Anopheles christyi	Diptera	Culicidae	172.659	8461	0	0	0	0	0	0	0	0	0	0	0	0
Anopheles coluzzii	Diptera	Culicidae	273.409	8269537	0	0	0	0	0	0	0	0	0	0	0	0
Anopheles culicifacies	Diptera	Culicidae	202.999	13414	0	0	0	0	0	0	0	0	0	0	0	0
Anopheles darlingi	Diptera	Culicidae	136.936	115072	0	0	0	0	0	0	0	0	0	0	0	0
Anopheles dirus	Diptera	Culicidae	216.308	76300	0	0	0	0	0	0	0	0	0	0	0	0
Anopheles epiroticus	Diptera	Culicidae	223.487	88996	0	0	0	0	0	0	0	0	0	0	0	0
Anopheles funestus	Diptera	Culicidae	444.53	107489	0	0	0	0	0	0	0	0	0	0	0	0
Anopheles gambiae	Diptera	Culicidae	236.403	42558	0	0	0	0	0	0	0	0	0	0	0	0
Anopheles longipalpis	Diptera	Culicidae	347.073	27945	0	0	0	0	0	0	0	0	0	0	0	0
Anopheles maculatus	Diptera	Culicidae	462.689	38030	0	0	0	0	0	0	0	0	0	0	0	0
Anopheles melas	Diptera	Culicidae	224.162	11312	0	0	0	0	0	0	0	0	0	0	0	0
Anopheles merus	Diptera	Culicidae	294.364	2729089	0	0	0	0	0	0	0	0	0	0	0	0
Anopheles minimus	Diptera	Culicidae	201.793	123292	0	0	0	0	0	0	0	0	0	0	0	0
Anopheles parensis	Diptera	Culicidae	278.978	44720	0	0	0	0	0	0	0	0	0	0	0	0
Anopheles punctulatus	Diptera	Culicidae	146.157	10256	0	0	0	0	0	0	0	0	0	0	0	0
Anopheles quadriannulatus	Diptera	Culicidae	283.829	39415	0	0	0	0	0	0	0	0	0	0	0	0
Anopheles rivulorum	Diptera	Culicidae	321.482	25195	0	0	0	0	0	0	0	0	0	0	0	0
Anopheles sinensis	Diptera	Culicidae	375.764	17961	0	0	0	0	0	0	0	0	0	0	0	0
Anopheles stephensi	Diptera	Culicidae	243.46	38117870	0	0	0	0	0	0	0	0	0	0	0	0
Anopheles vaneedeni	Diptera	Culicidae	308.7	40521	0	0	0	0	0	0	0	0	0	0	0	0
Antheraea mylitta	Lepidoptera	Saturniidae	698.408	64049	0	0	0	0	0	0	0	0	0	0	0	0
Aphis gossypii	Hemiptera	Aphididae	377.586	2200049	0	0	0	0	0	0	0	0	0	0	0	0
Autographa gamma	Lepidoptera	Noctuidae	373.052	11185469	0	0	0	0	0	0	0	0	0	0	0	0
Autographa pulchrina	Lepidoptera	Noctuidae	426.226	9609940	0	0	0	0	0	0	0	0	0	0	0	0
Bombyx mori	Lepidoptera	Bombycidae	460.334	12201325	0	0	0	0	0	0	0	0	0	0	0	0
Carposina sasakii	Lepidoptera	Carposinidae	399.04	2597711	0	0	0	0	0	0	0	0	0	0	0	0
Cephus cinctus	Hymenoptera	Cephidae	162.226	44905	0	0	0	0	0	0	0	0	0	0	0	0
Chrysomya rufifacies	Diptera	Calliphoridae	295.134	3240	0	0	0	0	0	0	0	0	0	0	0	0
Chrysopa pallens	Neuroptera	Chrysopidae	538.353	1321525	0	0	0	0	0	0	0	0	0	0	0	0
Chrysoperla carnea	Neuroptera	Chrysopidae	560.233	67795596	0	0	0	0	0	0	0	0	0	0	0	0
Clunio marinus	Diptera	Chironomidae	85.4914	154800	0	0	0	0	0	0	0	0	0	0	0	0
Coboldia fuscipes	Diptera	Scatopsidae	98.7591	145453	0	0	0	0	0	0	0	0	0	0	0	0
Coccinella septempunctata	Coleoptera	Coccinellidae	398.849	16512651	0	0	0	0	0	0	0	0	0	0	0	0
Coelopa frigida	Diptera	Coelopidae	230.966	313772	0	0	0	0	0	0	0	0	0	0	0	0
Contarinia nasturtii	Diptera	Cecidomyiidae	185.885	95005	0	0	0	0	0	0	0	0	0	0	0	0
Cotesia congregata	Hymenoptera	Braconidae	199.191	52137	0	0	0	0	0	0	0	0	0	0	0	0
Cotesia glomerata	Hymenoptera	Braconidae	288.846	668782	0	0	0	0	0	0	0	0	0	0	0	0
Cotesia vestalis	Hymenoptera	Braconidae	132	1100	0	0	0	0	0	0	0	0	0	0	0	0
Crocallis elinguaria	Lepidoptera	Geometridae	430.383	28485152	0	0	0	0	0	0	0	0	0	0	0	0
Cyaniris semiargus	Lepidoptera	Lycaenidae	441.504	16283616	0	0	0	0	0	0	0	0	0	0	0	0
Danaus chrysippus	Lepidoptera	Nymphalidae	322.399	452245	0	0	0	0	0	0	0	0	0	0	0	0
Danaus melanippus	Lepidoptera	Nymphalidae	354.197	14547	0	0	0	0	0	0	0	0	0	0	0	0
Danaus plexippus	Lepidoptera	Nymphalidae	248.676	108026	0	0	0	0	0	0	0	0	0	0	0	0
Deilephila porcellus	Lepidoptera	Sphingidae	402.057	14884985	0	0	0	0	0	0	0	0	0	0	0	0
Diatraea saccharalis	Lepidoptera	Crambidae	453.235	14183	0	0	0	0	0	0	0	0	0	0	0	0
Dolichovespula media	Hymenoptera	Vespidae	247.581	1625878	0	0	0	0	0	0	0	0	0	0	0	0
Dolichovespula saxonica	Hymenoptera	Vespidae	221.834	910126	0	0	0	0	0	0	0	0	0	0	0	0
Drosophila arawakana	Diptera	Drosophilidae	171.39	4863239	0	0	0	0	0	0	0	0	0	0	0	0
Drosophila arizonae	Diptera	Drosophilidae	141.387	15132	0	0	0	0	0	0	0	0	0	0	0	0
Drosophila bipectinata	Diptera	Drosophilidae	167.264	149088	0	0	0	0	0	0	0	0	0	0	0	0
Drosophila bocqueti	Diptera	Drosophilidae	134.382	9742	0	0	0	0	0	0	0	0	0	0	0	0
Drosophila bunnanda	Diptera	Drosophilidae	151.823	106114	0	0	0	0	0	0	0	0	0	0	0	0
Drosophila burlai	Diptera	Drosophilidae	175.666	31415	0	0	0	0	0	0	0	0	0	0	0	0
Drosophila erecta	Diptera	Drosophilidae	135.658	20389455	0	0	0	0	0	0	0	0	0	0	0	0
Drosophila fengkainensis	Diptera	Drosophilidae	158.251	3046	0	0	0	0	0	0	0	0	0	0	0	0
Drosophila ficusphila	Diptera	Drosophilidae	152.439	275894	0	0	0	0	0	0	0	0	0	0	0	0
Drosophila greeni	Diptera	Drosophilidae	112.789	2233	0	0	0	0	0	0	0	0	0	0	0	0
Drosophila hydei	Diptera	Drosophilidae	139.941	38689	0	0	0	0	0	0	0	0	0	0	0	0
Drosophila innubila	Diptera	Drosophilidae	166.269	3071820	0	0	0	0	0	0	0	0	0	0	0	0
Drosophila leontia	Diptera	Drosophilidae	164.602	24887	0	0	0	0	0	0	0	0	0	0	0	0
Drosophila malerkotliana	Diptera	Drosophilidae	191.126	10924301	0	0	0	0	0	0	0	0	0	0	0	0
Drosophila mauritiana	Diptera	Drosophilidae	152.298	22120385	0	0	0	0	0	0	0	0	0	0	0	0
Drosophila murphyi	Diptera	Drosophilidae	153.853	11375470	0	0	0	0	0	0	0	0	0	0	0	0
Drosophila ogumai	Diptera	Drosophilidae	134.345	26281	0	0	0	0	0	0	0	0	0	0	0	0
Drosophila orosa	Diptera	Drosophilidae	142.362	8616	0	0	0	0	0	0	0	0	0	0	0	0
Drosophila parabipectinata	Diptera	Drosophilidae	209.862	11640351	0	0	0	0	0	0	0	0	0	0	0	0
Drosophila parvula	Diptera	Drosophilidae	143.574	11313	0	0	0	0	0	0	0	0	0	0	0	0
Drosophila repleta	Diptera	Drosophilidae	154.012	9288829	0	0	0	0	0	0	0	0	0	0	0	0
Drosophila santomea	Diptera	Drosophilidae	146.801	10765947	0	0	0	0	0	0	0	0	0	0	0	0
Drosophila sechellia	Diptera	Drosophilidae	154.171	19907079	0	0	0	0	0	0	0	0	0	0	0	0
Drosophila simulans	Diptera	Drosophilidae	121.252	117617	0	0	0	0	0	0	0	0	0	0	0	0
Drosophila sucinea	Diptera	Drosophilidae	184.69	8149606	0	0	0	0	0	0	0	0	0	0	0	0
Drosophila tropicalis	Diptera	Drosophilidae	211.041	5082839	0	0	0	0	0	0	0	0	0	0	0	0
Drosophila yakuba	Diptera	Drosophilidae	150.004	13143520	0	0	0	0	0	0	0	0	0	0	0	0
Epargyreus clarus	Lepidoptera	Hesperiidae	426.392	3741491	0	0	0	0	0	0	0	0	0	0	0	0
Euproctis similis	Lepidoptera	Erebidae	507.633	21398081	0	0	0	0	0	0	0	0	0	0	0	0
Furcula furcula	Lepidoptera	Notodontidae	736.106	24892123	0	0	0	0	0	0	0	0	0	0	0	0
Galleria mellonella	Lepidoptera	Pyralidae	401.9	22549	0	0	0	0	0	0	0	0	0	0	0	0
Helicoverpa armigera	Lepidoptera	Noctuidae	337.072	23479	0	0	0	0	0	0	0	0	0	0	0	0
Hesperia comma	Lepidoptera	Hesperiidae	525.335	10272607	0	0	0	0	0	0	0	0	0	0	0	0
Hylaea fasciaria	Lepidoptera	Geometridae	327.919	11053481	0	0	0	0	0	0	0	0	0	0	0	0
Ichneumon xanthorius	Hymenoptera	Ichneumonidae	314.972	4079616	0	0	0	0	0	0	0	0	0	0	0	0
Idaea aversata	Lepidoptera	Geometridae	436.713	14903667	0	0	0	0	0	0	0	0	0	0	0	0
Laothoe populi	Lepidoptera	Sphingidae	576.387	6972935	0	0	0	0	0	0	0	0	0	0	0	0
Laspeyria flexula	Lepidoptera	Erebidae	450.882	12239498	0	0	0	0	0	0	0	0	0	0	0	0
Leucinodes orbonalis	Lepidoptera	Crambidae	855.313	76911	0	0	0	0	0	0	0	0	0	0	0	0
Lucilia cuprina	Diptera	Calliphoridae	378.274	94823	0	0	0	0	0	0	0	0	0	0	0	0
Lysiphlebus fabarum	Hymenoptera	Braconidae	140.706	216143	0	0	0	0	0	0	0	0	0	0	0	0
Macrocentrus cingulum	Hymenoptera	Braconidae	127.916	65089	0	0	0	0	0	0	0	0	0	0	0	0
Manduca sexta	Lepidoptera	Sphingidae	470.021	424948	0	0	0	0	0	0	0	0	0	0	0	0
Maniola jurtina	Lepidoptera	Nymphalidae	402.039	13288869	0	0	0	0	0	0	0	0	0	0	0	0
Melanaphis sacchari	Hemiptera	Aphididae	300.272	275006	0	0	0	0	0	0	0	0	0	0	0	0
Microplitis demolitor	Hymenoptera	Braconidae	241.19	14116	0	0	0	0	0	0	0	0	0	0	0	0
Mimas tiliae	Lepidoptera	Sphingidae	477.966	17797476	0	0	0	0	0	0	0	0	0	0	0	0
Nicrophorus vespilloides	Coleoptera	Silphidae	195.273	67958	0	0	0	0	0	0	0	0	0	0	0	0
Ochlodes sylvanus	Lepidoptera	Hesperiidae	379.669	6806391	0	0	0	0	0	0	0	0	0	0	0	0
Ooceraea biroi	Hymenoptera	Formicidae	223.876	3735272	0	0	0	0	0	0	0	0	0	0	0	0
Ostrinia furnacalis	Lepidoptera	Crambidae	437.28	474742	0	0	0	0	0	0	0	0	0	0	0	0
Ostrinia nubilalis	Lepidoptera	Crambidae	454.916	10587	0	0	0	0	0	0	0	0	0	0	0	0
Papilio dardanus	Lepidoptera	Papilionidae	231.123	20902	0	0	0	0	0	0	0	0	0	0	0	0
Papilio memnon	Lepidoptera	Papilionidae	232.529	11857	0	0	0	0	0	0	0	0	0	0	0	0
Phalera bucephala	Lepidoptera	Notodontidae	933.132	8469804	0	0	0	0	0	0	0	0	0	0	0	0
Pheosia gnoma	Lepidoptera	Notodontidae	271.334	7537178	0	0	0	0	0	0	0	0	0	0	0	0
Pheosia tremula	Lepidoptera	Notodontidae	290.205	7703384	0	0	0	0	0	0	0	0	0	0	0	0
Phortica variegata	Diptera	Drosophilidae	155.55	6905	0	0	0	0	0	0	0	0	0	0	0	0
Plutella xylostella	Lepidoptera	Plutellidae	328.847	4976034	0	0	0	0	0	0	0	0	0	0	0	0
Pseudomyrmex cubaensis	Hymenoptera	Formicidae	204.625	33812	0	0	0	0	0	0	0	0	0	0	0	0
Rhagonycha fulva	Coleoptera	Cantharidae	424.662	21086067	0	0	0	0	0	0	0	0	0	0	0	0
Rhynchophorus ferrugineus	Coleoptera	Curculionidae	782.098	23825	0	0	0	0	0	0	0	0	0	0	0	0
Scaeva pyrastri	Diptera	Syrphidae	320.03	8651641	0	0	0	0	0	0	0	0	0	0	0	0
Scaptomyza graminum	Diptera	Drosophilidae	137.787	17407008	0	0	0	0	0	0	0	0	0	0	0	0
Scaptomyza pallida	Diptera	Drosophilidae	201.65	4279569	0	0	0	0	0	0	0	0	0	0	0	0
Sipha flava	Hemiptera	Aphididae	353.18	163055	0	0	0	0	0	0	0	0	0	0	0	0
Sitophilus oryzae	Coleoptera	Curculionidae	770.55	1039787	0	0	0	0	0	0	0	0	0	0	0	0
Spilarctia lutea	Lepidoptera	Erebidae	584.772	19053634	0	0	0	0	0	0	0	0	0	0	0	0
Stenopsyche tienmushanensis	Trichoptera	Stenopsychidae	451.494	1296863	0	0	0	0	0	0	0	0	0	0	0	0
Themira minor	Diptera	Sepsidae	99.8855	2825	0	0	0	0	0	0	0	0	0	0	0	0
Thymelicus sylvestris	Lepidoptera	Hesperiidae	470.71	16606550	0	0	0	0	0	0	0	0	0	0	0	0
Tribolium castaneum	Coleoptera	Tenebrionidae	165.929	73049	0	0	0	0	0	0	0	0	0	0	0	0
Trichomalopsis sarcophagae	Hymenoptera	Pteromalidae	236.426	9960	0	0	0	0	0	0	0	0	0	0	0	0
Trichoplusia ni	Lepidoptera	Noctuidae	368.211	621965	0	0	0	0	0	0	0	0	0	0	0	0
Trupanea jonesi	Diptera	Tephritidae	97.2813	865	0	0	0	0	0	0	0	0	0	0	0	0
Zygaena filipendulae	Lepidoptera	Zygaenidae	365.947	12640274	0	0	0	0	0	0	0	0	0	0	0	0
