# Supplementary material for: Interrogating 1000 insect genomes for NUMTs: A risk assessment for estimates of species richness
Source: PLoS One. 2023 Jun 8;18(6):e0286620. doi: 10.1371/journal.pone.0286620 (PMC10249859; doi:10.1371/journal.pone.0286620)
Supplement: S4 Table — Representatives from 229 families are included, compiled from two sources: 889 species with ≥ 5x coverage from NCBI and 954 species from cytometry [83]. Cytometry estimates were only retained for species lacking a genome assembly. (XLSX) [file pone.0286620.s017.xlsx]

## Sheet: Table S4
Class	Order	Family	Species	C value	Genome size (Mb)	Source
Insecta	Archaeognatha	Machilidae	Machilis distincta	2.93	2865.54	Gregory
Insecta	Archaeognatha	Machilidae	Machilis fuscistylis	2.49	2435.22	Gregory
Insecta	Archaeognatha	Machilidae	Machilis helleri	2.57	2513.46	Gregory
Insecta	Archaeognatha	Machilidae	Machilis hrabei	2.19275	2144.51	NCBI
Insecta	Archaeognatha	Machilidae	Machilis lehnhoferi	2.95	2885.1	Gregory
Insecta	Archaeognatha	Machilidae	Machilis pallida	3.89	3804.42	Gregory
Insecta	Archaeognatha	Machilidae	Machilis ticinensis	2.97	2904.66	Gregory
Insecta	Archaeognatha	Machilidae	Machilis tirolensis	3.62	3540.36	Gregory
Insecta	Blattodea	Archotermopsidae	Zootermopsis nevadensis	0.495919	485.009	NCBI
Insecta	Blattodea	Blaberidae	Blaberus fuscus	3.36	3286.08	Gregory
Insecta	Blattodea	Blaberidae	Blaptica dubia	4.54	4440.12	Gregory
Insecta	Blattodea	Blaberidae	Nauphoeta cinerea	5.15	5036.7	Gregory
Insecta	Blattodea	Blaberidae	Panchlora nivea	1.52	1486.56	Gregory
Insecta	Blattodea	Blatellidae	Blatella nipponica	2.13	2083.14	Gregory
Insecta	Blattodea	Blatellidae	Parcoblatta pensylvanica	1.05	1026.9	Gregory
Insecta	Blattodea	Blattidae	Blatta orientalis	3.03	2963.34	Gregory
Insecta	Blattodea	Blattidae	Periplaneta americana	3.45076	3374.84	NCBI
Insecta	Blattodea	Cryptocercidae	Cryptocercus kyebangensis	1.16	1134.48	Gregory
Insecta	Blattodea	Cryptocercidae	Cryptocercus punctulatus	1.32	1290.96	Gregory
Insecta	Blattodea	Ectobiidae	Blattella germanica	2.08313	2037.3	NCBI
Insecta	Blattodea	Hodotermitidae	Hodotermes mossambicus	1	978	Gregory
Insecta	Blattodea	Kalotermitidae	Cryptotermes secundus	1.04185	1018.93	NCBI
Insecta	Blattodea	Kalotermitidae	Glyptotermes fuscus	1.56	1525.68	Gregory
Insecta	Blattodea	Kalotermitidae	Glyptotermes nakajimai	0.89	870.42	Gregory
Insecta	Blattodea	Kalotermitidae	Neotermes koshunensis	1.87	1828.86	Gregory
Insecta	Blattodea	Mastotermitidae	Mastotermes darwiniensis	1.3	1271.4	Gregory
Insecta	Blattodea	Rhinotermitidae	Coptotermes formosanus	0.895411	875.712	NCBI
Insecta	Blattodea	Rhinotermitidae	Reticulitermes flavipes	1.07	1046.46	Gregory
Insecta	Blattodea	Rhinotermitidae	Reticulitermes speratus	1.04	1017.12	Gregory
Insecta	Blattodea	Rhinotermitidae	Reticulitermes yaeyamanus	1	978	Gregory
Insecta	Blattodea	Termitidae	Nasutitermes takasagoensis	1.68	1643.04	Gregory
Insecta	Blattodea	Termitidae	Odontotermes formosanus	1.48	1447.44	Gregory
Insecta	Blattodea	Termitidae	Pericapritermes nitobei	1.9	1858.2	Gregory
Insecta	Blattodea	Termopsidae	Hodotermopsis sjostedti	1.27	1242.06	Gregory
Insecta	Coleoptera	Anobiidae	Stegobium paniceum	0.35	342.3	Gregory
Insecta	Coleoptera	Attelabidae	Apoderus coryli	0.437685	428.056	NCBI
Insecta	Coleoptera	Brentidae	Arrenodes minutus	0.71	694.38	Gregory
Insecta	Coleoptera	Buprestidae	Agrilus planipennis	0.360999	353.057	NCBI
Insecta	Coleoptera	Callirhipidae	Zenoa picea	1.88	1838.64	Gregory
Insecta	Coleoptera	Cantharidae	Cantharis rustica	0.455949	445.918	NCBI
Insecta	Coleoptera	Cantharidae	Rhagonycha fulva	0.434215	424.662	NCBI
Insecta	Coleoptera	Carabidae	Calosoma parvicolle	0.81	792.18	Gregory
Insecta	Coleoptera	Carabidae	Calosoma sayi	0.75	733.5	Gregory
Insecta	Coleoptera	Carabidae	Calosoma scrutator	1.04	1017.12	Gregory
Insecta	Coleoptera	Carabidae	Carabus auronitens	0.23	224.94	Gregory
Insecta	Coleoptera	Carabidae	Carabus blaptoides	0.34	332.52	Gregory
Insecta	Coleoptera	Carabidae	Carabus uenoi	0.29	283.62	Gregory
Insecta	Coleoptera	Carabidae	Carabus yamato	0.27	264.06	Gregory
Insecta	Coleoptera	Carabidae	Cicindela punctulata punctulata	0.68	665.04	Gregory
Insecta	Coleoptera	Carabidae	Cicindela repanda	0.76	743.28	Gregory
Insecta	Coleoptera	Carabidae	Nebria ingens	0.150715	147.399	NCBI
Insecta	Coleoptera	Carabidae	Pogonus chalceus	0.287194	280.876	NCBI
Insecta	Coleoptera	Carabidae	Pterostichus madidus	0.721002	705.14	NCBI
Insecta	Coleoptera	Cerambycidae	Anelaphus parallelus	1.22	1193.16	Gregory
Insecta	Coleoptera	Cerambycidae	Anoplophora glabripennis	0.722856	706.953	NCBI
Insecta	Coleoptera	Cerambycidae	Archodontes melanopus	1.92	1877.76	Gregory
Insecta	Coleoptera	Cerambycidae	Astyleiopus variegatus	0.82	801.96	Gregory
Insecta	Coleoptera	Cerambycidae	Coenopoeus palmeri	0.55	537.9	Gregory
Insecta	Coleoptera	Cerambycidae	Eburia haldemani	1.85	1809.3	Gregory
Insecta	Coleoptera	Cerambycidae	Enaphalodes atomarius	1.8	1760.4	Gregory
Insecta	Coleoptera	Cerambycidae	Mallodon dasystomus	1.8	1760.4	Gregory
Insecta	Coleoptera	Cerambycidae	Moneilema armatum	0.63	616.14	Gregory
Insecta	Coleoptera	Cerambycidae	Neoclytus acuminatus	0.54	528.12	Gregory
Insecta	Coleoptera	Cerambycidae	Parelaphidion aspersum	1.17	1144.26	Gregory
Insecta	Coleoptera	Cerambycidae	Plectrodera scalator	0.76	743.28	Gregory
Insecta	Coleoptera	Cerambycidae	Prionus imbricornis	1.33	1300.74	Gregory
Insecta	Coleoptera	Chrysomelidae	Acanthoscelides obtectus	0.97	948.66	Gregory
Insecta	Coleoptera	Chrysomelidae	Amblycerus robiniae	0.78	762.84	Gregory
Insecta	Coleoptera	Chrysomelidae	Apthona flaviceps	0.46	449.88	Gregory
Insecta	Coleoptera	Chrysomelidae	Apthona lutescens	0.87	850.86	Gregory
Insecta	Coleoptera	Chrysomelidae	Brontispa longissima	0.51	498.78	Gregory
Insecta	Coleoptera	Chrysomelidae	Bruchidius dichrostachydis	1.29	1261.62	Gregory
Insecta	Coleoptera	Chrysomelidae	Callosobruchus analis	0.99	968.22	Gregory
Insecta	Coleoptera	Chrysomelidae	Callosobruchus chinensis	0.75	733.5	Gregory
Insecta	Coleoptera	Chrysomelidae	Callosobruchus maculatus	1.24	1212.72	Gregory
Insecta	Coleoptera	Chrysomelidae	Callosobruchus phaseoli	1.12	1095.36	Gregory
Insecta	Coleoptera	Chrysomelidae	Callosobruchus subinnotatus	1.47	1437.66	Gregory
Insecta	Coleoptera	Chrysomelidae	Cassida bergeali	1.11	1085.58	Gregory
Insecta	Coleoptera	Chrysomelidae	Cassida deflorata	0.66	645.48	Gregory
Insecta	Coleoptera	Chrysomelidae	Cassida hemisphaerica	1.07	1046.46	Gregory
Insecta	Coleoptera	Chrysomelidae	Cassida leucanthemi	0.93	909.54	Gregory
Insecta	Coleoptera	Chrysomelidae	Cassida pannonica	1.31	1281.18	Gregory
Insecta	Coleoptera	Chrysomelidae	Cassida rubiginosa	1.02	997.56	Gregory
Insecta	Coleoptera	Chrysomelidae	Cassida rufovirens	0.92	899.76	Gregory
Insecta	Coleoptera	Chrysomelidae	Cassida sanguinolenta	0.95	929.1	Gregory
Insecta	Coleoptera	Chrysomelidae	Cassida sanguinosa	0.74	723.72	Gregory
Insecta	Coleoptera	Chrysomelidae	Cassida subreticulata	0.71	694.38	Gregory
Insecta	Coleoptera	Chrysomelidae	Cassida viridis	0.89	870.42	Gregory
Insecta	Coleoptera	Chrysomelidae	Cassida vittata	1.61	1574.58	Gregory
Insecta	Coleoptera	Chrysomelidae	Chaetocnema chlorophana	0.56	547.68	Gregory
Insecta	Coleoptera	Chrysomelidae	Chrysolina affinis	0.84	821.52	Gregory
Insecta	Coleoptera	Chrysomelidae	Chrysolina americana	0.56	547.68	Gregory
Insecta	Coleoptera	Chrysomelidae	Chrysolina aurichalcea	0.8	782.4	Gregory
Insecta	Coleoptera	Chrysomelidae	Chrysolina banksi	1.17	1144.26	Gregory
Insecta	Coleoptera	Chrysomelidae	Chrysolina carnifex	3.69	3608.82	Gregory
Insecta	Coleoptera	Chrysomelidae	Chrysolina herbacea	0.91	889.98	Gregory
Insecta	Coleoptera	Chrysomelidae	Chrysolina peregrina	1.07	1046.46	Gregory
Insecta	Coleoptera	Chrysomelidae	Chrysolina polita	1.01	987.78	Gregory
Insecta	Coleoptera	Chrysomelidae	Chrysolina pyrenaica	0.63	616.14	Gregory
Insecta	Coleoptera	Chrysomelidae	Chrysolina viridana	0.62	606.36	Gregory
Insecta	Coleoptera	Chrysomelidae	Chrysomela populi	0.35	342.3	Gregory
Insecta	Coleoptera	Chrysomelidae	Coptocephala floralis	0.42	410.76	Gregory
Insecta	Coleoptera	Chrysomelidae	Crepidodera plutus	0.24	234.72	Gregory
Insecta	Coleoptera	Chrysomelidae	Crioceris asparagi	0.7	684.6	Gregory
Insecta	Coleoptera	Chrysomelidae	Crioceris duodecimpunctata	0.4	391.2	Gregory
Insecta	Coleoptera	Chrysomelidae	Crioceris macilenta	0.41	400.98	Gregory
Insecta	Coleoptera	Chrysomelidae	Crioceris paracenthesis	0.17	166.26	Gregory
Insecta	Coleoptera	Chrysomelidae	Cryptocephalus alboscutellatus	0.37	361.86	Gregory
Insecta	Coleoptera	Chrysomelidae	Cryptocephalus lusitanicus	0.59	577.02	Gregory
Insecta	Coleoptera	Chrysomelidae	Cryptocephalus pominorum	0.35	342.3	Gregory
Insecta	Coleoptera	Chrysomelidae	Cyrtonus arcasi	0.99	968.22	Gregory
Insecta	Coleoptera	Chrysomelidae	Cyrtonus cupreovirens	1.17	1144.26	Gregory
Insecta	Coleoptera	Chrysomelidae	Cyrtonus fairmairei	0.91	889.98	Gregory
Insecta	Coleoptera	Chrysomelidae	Cyrtonus majoricensis	0.6	586.8	Gregory
Insecta	Coleoptera	Chrysomelidae	Cyrtonus pardoi	1.21	1183.38	Gregory
Insecta	Coleoptera	Chrysomelidae	Cyrtonus plumbeus	1.18	1154.04	Gregory
Insecta	Coleoptera	Chrysomelidae	Cyrtonus ruficornis	0.9	880.2	Gregory
Insecta	Coleoptera	Chrysomelidae	Decellebruchus atrolineatus	0.81	792.18	Gregory
Insecta	Coleoptera	Chrysomelidae	Diabrotica virgifera	2.47246	2418.07	NCBI
Insecta	Coleoptera	Chrysomelidae	Dicladispa testacea	0.62	606.36	Gregory
Insecta	Coleoptera	Chrysomelidae	Galerucella calmariensis	0.601505	588.272	NCBI
Insecta	Coleoptera	Chrysomelidae	Galerucella pusilla	0.524783	513.238	NCBI
Insecta	Coleoptera	Chrysomelidae	Galerucella tenella	0.470954	460.593	NCBI
Insecta	Coleoptera	Chrysomelidae	Gastrophysa polygoni	0.35	342.3	Gregory
Insecta	Coleoptera	Chrysomelidae	Gonioctena quinquepunctata	1.77091	1731.95	NCBI
Insecta	Coleoptera	Chrysomelidae	Lachnaia vicina	0.25	244.5	Gregory
Insecta	Coleoptera	Chrysomelidae	Leptinotarsa decemlineata	0.656435	641.993	NCBI
Insecta	Coleoptera	Chrysomelidae	Leptinotarsa defecta	0.637412	623.389	NCBI
Insecta	Coleoptera	Chrysomelidae	Leptinotarsa haldemani	0.561533	549.179	NCBI
Insecta	Coleoptera	Chrysomelidae	Leptinotarsa juncta	0.591219	578.212	NCBI
Insecta	Coleoptera	Chrysomelidae	Leptinotarsa lineolata	0.661994	647.43	NCBI
Insecta	Coleoptera	Chrysomelidae	Leptinotarsa peninsularis	0.571265	558.697	NCBI
Insecta	Coleoptera	Chrysomelidae	Leptinotarsa rubiginosa	0.579414	566.667	NCBI
Insecta	Coleoptera	Chrysomelidae	Leptinotarsa texana	0.654814	640.408	NCBI
Insecta	Coleoptera	Chrysomelidae	Leptinotarsa tumamoca	0.591694	578.677	NCBI
Insecta	Coleoptera	Chrysomelidae	Leptinotarsa undecemlineata	0.653483	639.106	NCBI
Insecta	Coleoptera	Chrysomelidae	Leptispa filiformis	0.46	449.88	Gregory
Insecta	Coleoptera	Chrysomelidae	Longitarsus succineus	1.33	1300.74	Gregory
Insecta	Coleoptera	Chrysomelidae	Macrolenes dentipes	0.18	176.04	Gregory
Insecta	Coleoptera	Chrysomelidae	Megabruchidius dorsalis	0.8	782.4	Gregory
Insecta	Coleoptera	Chrysomelidae	Megabruchidius tonkineus	0.72	704.16	Gregory
Insecta	Coleoptera	Chrysomelidae	Ophraella communa	0.791831	774.411	NCBI
Insecta	Coleoptera	Chrysomelidae	Ophraella cribata	1.36	1330.08	Gregory
Insecta	Coleoptera	Chrysomelidae	Oreina cacaliae	0.99	968.22	Gregory
Insecta	Coleoptera	Chrysomelidae	Oxylepus deflexicollis	0.67	655.26	Gregory
Insecta	Coleoptera	Chrysomelidae	Pachybrachis anoguttatus	0.25	244.5	Gregory
Insecta	Coleoptera	Chrysomelidae	Phaedon cochleariae	0.52	508.56	Gregory
Insecta	Coleoptera	Chrysomelidae	Podagrica fuscicornis	1.98	1936.44	Gregory
Insecta	Coleoptera	Chrysomelidae	Prasocuris junci	0.2	195.6	Gregory
Insecta	Coleoptera	Chrysomelidae	Sphaeroderma testaceum	1.79	1750.62	Gregory
Insecta	Coleoptera	Chrysomelidae	Timarcha balearica	0.91	889.98	Gregory
Insecta	Coleoptera	Chrysomelidae	Timarcha fallax	0.81	792.18	Gregory
Insecta	Coleoptera	Chrysomelidae	Timarcha intermedia	0.82	801.96	Gregory
Insecta	Coleoptera	Chrysomelidae	Timarcha marginicollis	0.83	811.74	Gregory
Insecta	Coleoptera	Chrysomelidae	Uroplata nigritarsis	0.91	889.98	Gregory
Insecta	Coleoptera	Chrysomelidae	Xanthogaleruca luteola	0.36	352.08	Gregory
Insecta	Coleoptera	Chrysomelidae	Zabrotes subfasciatus	0.75	733.5	Gregory
Insecta	Coleoptera	Cleridae	Necrobia rufipes	1.29	1261.62	Gregory
Insecta	Coleoptera	Coccinellidae	Adalia bipunctata	0.485958	475.267	NCBI
Insecta	Coleoptera	Coccinellidae	Anatis labiculata	0.67	655.26	Gregory
Insecta	Coleoptera	Coccinellidae	Anatis ocellata	0.74	723.72	Gregory
Insecta	Coleoptera	Coccinellidae	Anisosticta bitriangularis	0.34	332.52	Gregory
Insecta	Coleoptera	Coccinellidae	Brachiacantha ursina	0.64	625.92	Gregory
Insecta	Coleoptera	Coccinellidae	Ceratomegilla undecimnotata	0.36	352.08	Gregory
Insecta	Coleoptera	Coccinellidae	Coccidula rufa	0.74	723.72	Gregory
Insecta	Coleoptera	Coccinellidae	Coccinella quinquepunctata	0.49	479.22	Gregory
Insecta	Coleoptera	Coccinellidae	Coccinella septempunctata	0.407821	398.849	NCBI
Insecta	Coleoptera	Coccinellidae	Coccinella trifasciata	0.43	420.54	Gregory
Insecta	Coleoptera	Coccinellidae	Coccinula quatordecimpustulata	0.46	449.88	Gregory
Insecta	Coleoptera	Coccinellidae	Coleomegilla maculata lengi	0.19	185.82	Gregory
Insecta	Coleoptera	Coccinellidae	Cryptolaemus montrouzieri	1.01033	988.107	NCBI
Insecta	Coleoptera	Coccinellidae	Cycloneda munda	0.51	498.78	Gregory
Insecta	Coleoptera	Coccinellidae	Cycloneda sanguinea limbifer	0.3	293.4	Gregory
Insecta	Coleoptera	Coccinellidae	Cynegetis impunctata	0.51	498.78	Gregory
Insecta	Coleoptera	Coccinellidae	Delphastus catalinae	0.31	303.18	Gregory
Insecta	Coleoptera	Coccinellidae	Exochomus quadripustulatus	1.71	1672.38	Gregory
Insecta	Coleoptera	Coccinellidae	Harmonia axyridis	0.435097	425.525	NCBI
Insecta	Coleoptera	Coccinellidae	Harmonia dimidiata	0.32	312.96	Gregory
Insecta	Coleoptera	Coccinellidae	Henosepilachna niponica	1.04	1017.12	Gregory
Insecta	Coleoptera	Coccinellidae	Henosepilachna pustulosa	1.07	1046.46	Gregory
Insecta	Coleoptera	Coccinellidae	Henosepilachna vigintioctomaculata	0.95	929.1	Gregory
Insecta	Coleoptera	Coccinellidae	Henosepilachna yasutomii	1.45	1418.1	Gregory
Insecta	Coleoptera	Coccinellidae	Hippodamia convergens	0.43	420.54	Gregory
Insecta	Coleoptera	Coccinellidae	Hippodamia variagata	0.29	283.62	Gregory
Insecta	Coleoptera	Coccinellidae	Lindorus lophanthae	0.57	557.46	Gregory
Insecta	Coleoptera	Coccinellidae	Myzia pullata	0.87	850.86	Gregory
Insecta	Coleoptera	Coccinellidae	Neoharmonia venusta	0.39	381.42	Gregory
Insecta	Coleoptera	Coccinellidae	Novius pumilus	0.186521	182.418	NCBI
Insecta	Coleoptera	Coccinellidae	Oenopia conglobata	0.43	420.54	Gregory
Insecta	Coleoptera	Coccinellidae	Propylea japonica	0.870376	851.228	NCBI
Insecta	Coleoptera	Coccinellidae	Propylea quatuorodecimpunctata	0.5	489	Gregory
Insecta	Coleoptera	Coccinellidae	Psyllobora vigintiduopunctata	0.99	968.22	Gregory
Insecta	Coleoptera	Coccinellidae	Psyllobora vigintimaculata	0.42	410.76	Gregory
Insecta	Coleoptera	Coccinellidae	Rhyzobius litura	0.88	860.64	Gregory
Insecta	Coleoptera	Coccinellidae	Tytthaspis sedecimpunctata	0.24	234.72	Gregory
Insecta	Coleoptera	Cupedidae	Priacma serrata	1.06	1036.68	Gregory
Insecta	Coleoptera	Curculionidae	Anthonomus fulvus	0.62	606.36	Gregory
Insecta	Coleoptera	Curculionidae	Anthonomus grandis	0.86	841.08	Gregory
Insecta	Coleoptera	Curculionidae	Anthonomus hunteri	0.74	723.72	Gregory
Insecta	Coleoptera	Curculionidae	Anthonomus squamans	0.74	723.72	Gregory
Insecta	Coleoptera	Curculionidae	Aramigus tessellatus	3.32	3246.96	Gregory
Insecta	Coleoptera	Curculionidae	Aramigus tessellatus (3n)	5.02	4909.56	Gregory
Insecta	Coleoptera	Curculionidae	Dendroctonus ponderosa	0.21	205.38	Gregory
Insecta	Coleoptera	Curculionidae	Dendroctonus ponderosae	0.229846	224.789	NCBI
Insecta	Coleoptera	Curculionidae	Elaeidobius kamerunicus	0.2757	269.635	NCBI
Insecta	Coleoptera	Curculionidae	Hypothenemus hampei	0.166228	162.571	NCBI
Insecta	Coleoptera	Curculionidae	Ips nitidus	0.352766	345.005	NCBI
Insecta	Coleoptera	Curculionidae	Ips typographus	0.242143	236.816	NCBI
Insecta	Coleoptera	Curculionidae	Lissorhoptrus oryzophilus	1	978	Gregory
Insecta	Coleoptera	Curculionidae	Listronotus bonariensis	1.13746	1112.44	NCBI
Insecta	Coleoptera	Curculionidae	Listronotus oregonensis	1.32237	1293.28	NCBI
Insecta	Coleoptera	Curculionidae	Pachyrhynchus sulphureomaculatus	2.09754	2051.39	NCBI
Insecta	Coleoptera	Curculionidae	Pissodes strobi	2.07057	2025.02	NCBI
Insecta	Coleoptera	Curculionidae	Rhynchophorus ferrugineus	0.799691	782.098	NCBI
Insecta	Coleoptera	Curculionidae	Sitophilus oryzae	0.787883	770.55	NCBI
Insecta	Coleoptera	Curculionidae	Xyleborus sp.	0.24	234.72	Gregory
Insecta	Coleoptera	Dermestidae	Dermestes ater	1.46	1427.88	Gregory
Insecta	Coleoptera	Dermestidae	Dermestes frischii	0.92	899.76	Gregory
Insecta	Coleoptera	Dermestidae	Dermestes haemorrhoidalis	0.9	880.2	Gregory
Insecta	Coleoptera	Dermestidae	Dermestes lardarius	1.49	1457.22	Gregory
Insecta	Coleoptera	Dermestidae	Dermestes maculatus	1.06	1036.68	Gregory
Insecta	Coleoptera	Dermestidae	Dermestes peruvianus	1.98	1936.44	Gregory
Insecta	Coleoptera	Dermestidae	Trogoderma sp.	0.27	264.06	Gregory
Insecta	Coleoptera	Dytiscidae	Colymbetes fuscus	1.01	987.78	Gregory
Insecta	Coleoptera	Dytiscidae	Coptotomus sp.	0.75	733.5	Gregory
Insecta	Coleoptera	Dytiscidae	Cybister fimbriolatus	2.64	2581.92	Gregory
Insecta	Coleoptera	Dytiscidae	Dytiscus marginalis	1.22	1193.16	Gregory
Insecta	Coleoptera	Dytiscidae	Hydaticus bimarginatus	0.97	948.66	Gregory
Insecta	Coleoptera	Elateridae	Alaus oculatus	0.192619	188.381	NCBI
Insecta	Coleoptera	Elateridae	Conoderus bellus	0.67	655.26	Gregory
Insecta	Coleoptera	Elateridae	Conoderus lividus	0.75	733.5	Gregory
Insecta	Coleoptera	Elateridae	Deilelater physoderus	0.73	713.94	Gregory
Insecta	Coleoptera	Elateridae	Ignelater luminosus	0.86186	842.899	NCBI
Insecta	Coleoptera	Elateridae	Lanelater hayekae	0.9	880.2	Gregory
Insecta	Coleoptera	Elateridae	Limonius californicus	1.0968	1072.67	NCBI
Insecta	Coleoptera	Elateridae	Megapenthes insignis	1.45	1418.1	Gregory
Insecta	Coleoptera	Elateridae	Mulsanteus sp.	2.54	2484.12	Gregory
Insecta	Coleoptera	Elateridae	Orthostethus parallelus	0.9	880.2	Gregory
Insecta	Coleoptera	Geotrupidae	Lethrus apterus	0.293387	286.932	NCBI
Insecta	Coleoptera	Geotrupidae	Thorectes balearicus	0.83	811.74	Gregory
Insecta	Coleoptera	Hydrophilidae	Hydrochara sp.	1.76	1721.28	Gregory
Insecta	Coleoptera	Hydrophilidae	Hydrophilus triangularis	1.48	1447.44	Gregory
Insecta	Coleoptera	Hydrophilidae	Phaenonotum exstriatum	0.71	694.38	Gregory
Insecta	Coleoptera	Hydrophilidae	Tropisternus sp. 1	1.35	1320.3	Gregory
Insecta	Coleoptera	Hydrophilidae	Tropisternus sp. 2	1.17	1144.26	Gregory
Insecta	Coleoptera	Lampyridae	Abscondita terminalis	0.510893	499.653	NCBI
Insecta	Coleoptera	Lampyridae	Lamprigera yunnana	1.07662	1052.93	NCBI
Insecta	Coleoptera	Lampyridae	Photinus pyralis	0.482118	471.511	NCBI
Insecta	Coleoptera	Leiodidae	Ptomaphagus hirtus	0.82	801.96	Gregory
Insecta	Coleoptera	Meloidae	Cysteodemus wislizeni	0.41	400.98	Gregory
Insecta	Coleoptera	Meloidae	Epicauta albida	0.71	694.38	Gregory
Insecta	Coleoptera	Meloidae	Epicauta atrivittata	0.52	508.56	Gregory
Insecta	Coleoptera	Meloidae	Epicauta polingi	0.53	518.34	Gregory
Insecta	Coleoptera	Meloidae	Hycleus cichorii	0.101396	99.1653	NCBI
Insecta	Coleoptera	Meloidae	Hycleus phaleratus	0.0929139	90.8698	NCBI
Insecta	Coleoptera	Meloidae	Mylabris phalerata	0.138752	135.699	NCBI
Insecta	Coleoptera	Meloidae	Pyrota akhurstiana	0.41	400.98	Gregory
Insecta	Coleoptera	Melyridae	Malachius bipustulatus	0.556484	544.241	NCBI
Insecta	Coleoptera	Nitidulidae	Aethina tumida	0.239616	234.344	NCBI
Insecta	Coleoptera	Passalidae	Odontotaenius disjunctus	0.75	733.5	Gregory
Insecta	Coleoptera	Phengodidae	Phengodes fuscipes	2.28	2229.84	Gregory
Insecta	Coleoptera	Pyrochroidae	Pyrochroa serraticornis	0.255007	249.397	NCBI
Insecta	Coleoptera	Scarabaeidae	Ataenius imbricatus	0.37	361.86	Gregory
Insecta	Coleoptera	Scarabaeidae	Chrysina gloriosa	0.85	831.3	Gregory
Insecta	Coleoptera	Scarabaeidae	Chrysina resplendens	0.625194	611.44	NCBI
Insecta	Coleoptera	Scarabaeidae	Chrysina woodi	0.88	860.64	Gregory
Insecta	Coleoptera	Scarabaeidae	Cotinis nitida	0.67	655.26	Gregory
Insecta	Coleoptera	Scarabaeidae	Dynastes tityus	0.84	821.52	Gregory
Insecta	Coleoptera	Scarabaeidae	Marronus borbonicus	0.451397	441.466	NCBI
Insecta	Coleoptera	Scarabaeidae	Martineziana dutertrei	0.47	459.66	Gregory
Insecta	Coleoptera	Scarabaeidae	Onthophagus taurus	0.273087	267.079	NCBI
Insecta	Coleoptera	Scarabaeidae	Oryctes borbonicus	0.437879	428.246	NCBI
Insecta	Coleoptera	Scarabaeidae	Oryctes rhinoceros	0.380765	372.388	NCBI
Insecta	Coleoptera	Scarabaeidae	Oxygrylius ruginasus	1.46	1427.88	Gregory
Insecta	Coleoptera	Scarabaeidae	Pelidnota punctata	1.1	1075.8	Gregory
Insecta	Coleoptera	Scarabaeidae	Phyllophaga ephilida	1.31	1281.18	Gregory
Insecta	Coleoptera	Scarabaeidae	Phyllophaga submucida	1.43	1398.54	Gregory
Insecta	Coleoptera	Scarabaeidae	Platytomus longulus	0.22	215.16	Gregory
Insecta	Coleoptera	Scarabaeidae	Popillia japonica	0.543487	531.53	NCBI
Insecta	Coleoptera	Scarabaeidae	Protaetia brevitarsis	1.16963	1143.9	NCBI
Insecta	Coleoptera	Scarabaeidae	Strategus aloeus	0.73	713.94	Gregory
Insecta	Coleoptera	Scarabaeidae	Tomarus sallaei	0.91	889.98	Gregory
Insecta	Coleoptera	Scarabaeidae	Trypoxylus dichotomus	0.756038	739.405	NCBI
Insecta	Coleoptera	Scarabeidae	Rhizotrogus lepidus	2.71	2650.38	Gregory
Insecta	Coleoptera	Scarabeidae	Scarabaeus laticollis	1.31	1281.18	Gregory
Insecta	Coleoptera	Scarabeidae	Scarabaeus semipunctatus	0.8	782.4	Gregory
Insecta	Coleoptera	Silphidae	Nicrophorus orbicollis	0.196972	192.639	NCBI
Insecta	Coleoptera	Silphidae	Nicrophorus vespilloides	0.199666	195.273	NCBI
Insecta	Coleoptera	Silvanidae	Oryzaephilus surinamensis	0.106349	104.009	NCBI
Insecta	Coleoptera	Staphylinidae	Adranes taylori	0.907861	887.888	NCBI
Insecta	Coleoptera	Staphylinidae	Aenictocupidus jacobsonorum	0.182233	178.224	NCBI
Insecta	Coleoptera	Staphylinidae	Aleochara bilineata	0.087832	85.8997	NCBI
Insecta	Coleoptera	Staphylinidae	Biocrypta prospiciens	0.5	489	Gregory
Insecta	Coleoptera	Staphylinidae	Ocypus olens	1.10823	1083.85	NCBI
Insecta	Coleoptera	Staphylinidae	Weissflogia rhopalogaster	0.238688	233.437	NCBI
Insecta	Coleoptera	Tenebrionidae	Akis acuminata	0.22	215.16	Gregory
Insecta	Coleoptera	Tenebrionidae	Akis bacarozzo	0.31	303.18	Gregory
Insecta	Coleoptera	Tenebrionidae	Alphitobius diaperinus	0.28	273.84	Gregory
Insecta	Coleoptera	Tenebrionidae	Ammobius rufus	0.34	332.52	Gregory
Insecta	Coleoptera	Tenebrionidae	Arthrodeis punctulatus	0.44	430.32	Gregory
Insecta	Coleoptera	Tenebrionidae	Arthrodeis sp.	0.38	371.64	Gregory
Insecta	Coleoptera	Tenebrionidae	Asbolus verrucosus	0.255223	249.608	NCBI
Insecta	Coleoptera	Tenebrionidae	Asida planipennis	0.29	283.62	Gregory
Insecta	Coleoptera	Tenebrionidae	Blaps alternans	0.49	479.22	Gregory
Insecta	Coleoptera	Tenebrionidae	Blaps gigas	0.51	498.78	Gregory
Insecta	Coleoptera	Tenebrionidae	Blaps lethifera	0.86	841.08	Gregory
Insecta	Coleoptera	Tenebrionidae	Cossyphus dejeani	0.57	557.46	Gregory
Insecta	Coleoptera	Tenebrionidae	Cossyphus hoffmannseggi	0.49	479.22	Gregory
Insecta	Coleoptera	Tenebrionidae	Elenophorus collaris	0.29	283.62	Gregory
Insecta	Coleoptera	Tenebrionidae	Eleodes spinipes spinipes	0.84	821.52	Gregory
Insecta	Coleoptera	Tenebrionidae	Gonocephalum oblitum	0.59	577.02	Gregory
Insecta	Coleoptera	Tenebrionidae	Gonocephalum patruele	0.8	782.4	Gregory
Insecta	Coleoptera	Tenebrionidae	Gonocephalum rusticum	0.87	850.86	Gregory
Insecta	Coleoptera	Tenebrionidae	Hegeter amaroides	0.26	254.28	Gregory
Insecta	Coleoptera	Tenebrionidae	Hegeter brevicollis	0.27	264.06	Gregory
Insecta	Coleoptera	Tenebrionidae	Hegeter fernandezi	0.21	205.38	Gregory
Insecta	Coleoptera	Tenebrionidae	Hegeter grancanariensis	0.27	264.06	Gregory
Insecta	Coleoptera	Tenebrionidae	Hegeter politus	0.28	273.84	Gregory
Insecta	Coleoptera	Tenebrionidae	Hegeter tristis	0.27	264.06	Gregory
Insecta	Coleoptera	Tenebrionidae	Melanochrus blairi	0.26	254.28	Gregory
Insecta	Coleoptera	Tenebrionidae	Melanochrus lacordairei	0.25	244.5	Gregory
Insecta	Coleoptera	Tenebrionidae	Melasmana lineatum	0.35	342.3	Gregory
Insecta	Coleoptera	Tenebrionidae	Micrositus semicostatus	0.28	273.84	Gregory
Insecta	Coleoptera	Tenebrionidae	Misolampus goudoti	0.36	352.08	Gregory
Insecta	Coleoptera	Tenebrionidae	Morica planata	0.23	224.94	Gregory
Insecta	Coleoptera	Tenebrionidae	Nesotes picipens	0.42	410.76	Gregory
Insecta	Coleoptera	Tenebrionidae	Nesotes porrectus	0.43	420.54	Gregory
Insecta	Coleoptera	Tenebrionidae	Nesotes viridicollis	0.32	312.96	Gregory
Insecta	Coleoptera	Tenebrionidae	Pachychila sublunata	0.28	273.84	Gregory
Insecta	Coleoptera	Tenebrionidae	Paivaea hispida	0.3	293.4	Gregory
Insecta	Coleoptera	Tenebrionidae	Phylan semicostatus	0.25	244.5	Gregory
Insecta	Coleoptera	Tenebrionidae	Pimelia canariensis	0.49	479.22	Gregory
Insecta	Coleoptera	Tenebrionidae	Pimelia criba	0.35	342.3	Gregory
Insecta	Coleoptera	Tenebrionidae	Pimelia estevezi	0.35	342.3	Gregory
Insecta	Coleoptera	Tenebrionidae	Pimelia fernandez-lopezi	0.41	400.98	Gregory
Insecta	Coleoptera	Tenebrionidae	Pimelia granulicollis	0.36	352.08	Gregory
Insecta	Coleoptera	Tenebrionidae	Pimelia laevigata	0.63	616.14	Gregory
Insecta	Coleoptera	Tenebrionidae	Pimelia lutaria	0.59	577.02	Gregory
Insecta	Coleoptera	Tenebrionidae	Pimelia radula	0.51	498.78	Gregory
Insecta	Coleoptera	Tenebrionidae	Pimelia sparsa	0.27	264.06	Gregory
Insecta	Coleoptera	Tenebrionidae	Pimelia sparsa sparsa	0.23	224.94	Gregory
Insecta	Coleoptera	Tenebrionidae	Scaurus striatus	0.25	244.5	Gregory
Insecta	Coleoptera	Tenebrionidae	Scleron asperelum	0.49	479.22	Gregory
Insecta	Coleoptera	Tenebrionidae	Stenosis intricata	0.18	176.04	Gregory
Insecta	Coleoptera	Tenebrionidae	Tenebrio molitor	0.301017	294.395	NCBI
Insecta	Coleoptera	Tenebrionidae	Tentyria grossa	0.3	293.4	Gregory
Insecta	Coleoptera	Tenebrionidae	Tentyria schaumi	0.26	254.28	Gregory
Insecta	Coleoptera	Tenebrionidae	Tribolium anaphe	0.26	254.28	Gregory
Insecta	Coleoptera	Tenebrionidae	Tribolium audax	0.16	156.48	Gregory
Insecta	Coleoptera	Tenebrionidae	Tribolium brevicornis	0.39	381.42	Gregory
Insecta	Coleoptera	Tenebrionidae	Tribolium castaneum	0.169662	165.929	NCBI
Insecta	Coleoptera	Tenebrionidae	Tribolium confusum	0.311997	305.133	NCBI
Insecta	Coleoptera	Tenebrionidae	Tribolium destructor	0.17	166.26	Gregory
Insecta	Coleoptera	Tenebrionidae	Tribolium freemani	0.24	234.72	Gregory
Insecta	Coleoptera	Tenebrionidae	Tribolium madens	0.152738	149.378	NCBI
Insecta	Coleoptera	Tenebrionidae	Uytteenboogaartia punctipennis	0.25	244.5	Gregory
Insecta	Coleoptera	Tenebrionidae	Zophosis bicarinata	0.23	224.94	Gregory
Insecta	Coleoptera	Trogidae	Omorgus suberosus	1.69	1652.82	Gregory
Insecta	Coleoptera	Zopheridae	Zopherus nodulosus	0.46	449.88	Gregory
Insecta	Dermaptera	Anisolabididae	Anisolabis maritima	0.656109	641.675	NCBI
Insecta	Dermaptera	Labiduridae	Labidura riparia	0.53	518.34	Gregory
Insecta	Diptera	Agromyzidae	Liriomyza trifolii	0.0712665	69.6986	NCBI
Insecta	Diptera	Anthomyiidae	Delia antiqua	0.73	713.94	Gregory
Insecta	Diptera	Asilidae	Dasypogon diadema	0.516517	505.154	NCBI
Insecta	Diptera	Asilidae	Holcocephala fusca	0.527844	516.231	NCBI
Insecta	Diptera	Asilidae	Proctacanthus coquilletti	0.213607	208.908	NCBI
Insecta	Diptera	Bibionidae	Bibio marci	0.347657	340.009	NCBI
Insecta	Diptera	Bolitophilidae	Bolitophila cinerea	0.373516	365.299	NCBI
Insecta	Diptera	Calliphoridae	Bellardia pandia	0.631067	617.184	NCBI
Insecta	Diptera	Calliphoridae	Calliphora erythrocephala	0.65	635.7	Gregory
Insecta	Diptera	Calliphoridae	Calliphora vicina	0.469561	459.231	NCBI
Insecta	Diptera	Calliphoridae	Chrysomya albiceps	0.72	704.16	Gregory
Insecta	Diptera	Calliphoridae	Chrysomya marginalis	0.82	801.96	Gregory
Insecta	Diptera	Calliphoridae	Chrysomya megacephala	0.76	743.28	Gregory
Insecta	Diptera	Calliphoridae	Chrysomya phaonis	0.99	968.22	Gregory
Insecta	Diptera	Calliphoridae	Chrysomya pinguis	1.16	1134.48	Gregory
Insecta	Diptera	Calliphoridae	Chrysomya putoria	0.91	889.98	Gregory
Insecta	Diptera	Calliphoridae	Chrysomya rufifacies	0.301773	295.134	NCBI
Insecta	Diptera	Calliphoridae	Chrysomya saffranea	0.87	850.86	Gregory
Insecta	Diptera	Calliphoridae	Chrysomya varipes	0.52	508.56	Gregory
Insecta	Diptera	Calliphoridae	Cochliomyia hominivorax	0.546039	534.026	NCBI
Insecta	Diptera	Calliphoridae	Cochliomyia macellaria	0.54	528.12	Gregory
Insecta	Diptera	Calliphoridae	Cynomya cadaverina	0.64	625.92	Gregory
Insecta	Diptera	Calliphoridae	Lucilia cuprina	0.386783	378.274	NCBI
Insecta	Diptera	Calliphoridae	Lucilia sericata	0.327132	319.935	NCBI
Insecta	Diptera	Calliphoridae	Paykullia maculata	0.431897	422.395	NCBI
Insecta	Diptera	Calliphoridae	Phormia regina	0.544813	532.827	NCBI
Insecta	Diptera	Calliphoridae	Protophormia terraenovae	0.96	938.88	Gregory
Insecta	Diptera	Cecidomyiidae	Catotricha subobsoleta	0.317168	310.19	NCBI
Insecta	Diptera	Cecidomyiidae	Contarinia nasturtii	0.190066	185.885	NCBI
Insecta	Diptera	Cecidomyiidae	Mayetiola destructor	0.190008	185.828	NCBI
Insecta	Diptera	Cecidomyiidae	Sitodiplosis mosellana	0.213481	208.784	NCBI
Insecta	Diptera	Chaoboridae	Chaoborus americanus	0.4	391.2	Gregory
Insecta	Diptera	Chaoboridae	Chaoborus trivitattus	0.275338	269.281	NCBI
Insecta	Diptera	Chaoboridae	Corethrella brakeleyi	0.47	459.66	Gregory
Insecta	Diptera	Chaoboridae	Mochlonyx cinctipes	0.45119	441.264	NCBI
Insecta	Diptera	Chaoboridae	Mochlonyx velutinus	0.55	537.9	Gregory
Insecta	Diptera	Chironomidae	Ablabesmyia monilis	0.16	156.48	Gregory
Insecta	Diptera	Chironomidae	Belgica antarctica	0.0915826	89.5678	NCBI
Insecta	Diptera	Chironomidae	Chironomus acerbiphilus	0.17	166.26	Gregory
Insecta	Diptera	Chironomidae	Chironomus fusciceps	0.16	156.48	Gregory
Insecta	Diptera	Chironomidae	Chironomus nippodorsalis	0.12	117.36	Gregory
Insecta	Diptera	Chironomidae	Chironomus plumosus	0.15	146.7	Gregory
Insecta	Diptera	Chironomidae	Chironomus riparius	0.182176	178.168	NCBI
Insecta	Diptera	Chironomidae	Chironomus salinarius	0.16	156.48	Gregory
Insecta	Diptera	Chironomidae	Chironomus sulfurosus	0.15	146.7	Gregory
Insecta	Diptera	Chironomidae	Chironomus tentans	0.218265	213.463	NCBI
Insecta	Diptera	Chironomidae	Clunio marinus	0.0874145	85.4914	NCBI
Insecta	Diptera	Chironomidae	Clunio tsushimensis	0.07	68.46	Gregory
Insecta	Diptera	Chironomidae	Cricotopus bicinctus	0.1	97.8	Gregory
Insecta	Diptera	Chironomidae	Cricotopus sp.	0.15	146.7	Gregory
Insecta	Diptera	Chironomidae	Cricotopus sylvestris	0.11	107.58	Gregory
Insecta	Diptera	Chironomidae	Diamesa japonica	0.08	78.24	Gregory
Insecta	Diptera	Chironomidae	Dicrotendipes pelochloris	0.12	117.36	Gregory
Insecta	Diptera	Chironomidae	Glyptotendipes tokunagai	0.16	156.48	Gregory
Insecta	Diptera	Chironomidae	Hydrobaenus tsukubalatus	0.08	78.24	Gregory
Insecta	Diptera	Chironomidae	Paraborniella tonnoiri	0.2	195.6	Gregory
Insecta	Diptera	Chironomidae	Paratanytarsus grimmii	0.1	97.8	Gregory
Insecta	Diptera	Chironomidae	Polypedilum nubifer	0.1	97.8	Gregory
Insecta	Diptera	Chironomidae	Polypedilum pembai	0.125681	122.916	NCBI
Insecta	Diptera	Chironomidae	Polypedilum tamanigrum	0.11	107.58	Gregory
Insecta	Diptera	Chironomidae	Polypedilum vanderplanki	0.121645	118.969	NCBI
Insecta	Diptera	Chironomidae	Prodiamesa olivacea	0.13	127.14	Gregory
Insecta	Diptera	Chironomidae	Propsilocerus akamusi	0.0877678	85.8369	NCBI
Insecta	Diptera	Chironomidae	Sergentia kizakiensis	0.1	97.8	Gregory
Insecta	Diptera	Chironomidae	Stictochironomus akizukii	0.13	127.14	Gregory
Insecta	Diptera	Chironomidae	Tanypus punctipennis	0.16	156.48	Gregory
Insecta	Diptera	Chironomidae	Tanytarsus takahashii	0.09	88.02	Gregory
Insecta	Diptera	Chironomidae	Telmatogeton japonicus	0.13	127.14	Gregory
Insecta	Diptera	Chloropidae	Chlorops oryzae	0.455992	445.96	NCBI
Insecta	Diptera	Coelopidae	Coelopa frigida	0.236162	230.966	NCBI
Insecta	Diptera	Culicidae	Aedes aegypti	1.30748	1278.72	NCBI
Insecta	Diptera	Culicidae	Aedes albopictus	1.96675	1923.48	NCBI
Insecta	Diptera	Culicidae	Aedes alcasidi	0.97	948.66	Gregory
Insecta	Diptera	Culicidae	Aedes bahamensis	1.38	1349.64	Gregory
Insecta	Diptera	Culicidae	Aedes canadensis	0.9	880.2	Gregory
Insecta	Diptera	Culicidae	Aedes caspius	0.99	968.22	Gregory
Insecta	Diptera	Culicidae	Aedes cinereus	1.21	1183.38	Gregory
Insecta	Diptera	Culicidae	Aedes communis	1.01	987.78	Gregory
Insecta	Diptera	Culicidae	Aedes cooki	0.59	577.02	Gregory
Insecta	Diptera	Culicidae	Aedes excrucianus	1.5	1467	Gregory
Insecta	Diptera	Culicidae	Aedes flavopictus	1.33	1300.74	Gregory
Insecta	Diptera	Culicidae	Aedes hebrideus	0.97	948.66	Gregory
Insecta	Diptera	Culicidae	Aedes heischii	1.12	1095.36	Gregory
Insecta	Diptera	Culicidae	Aedes katherinensis	1.28	1251.84	Gregory
Insecta	Diptera	Culicidae	Aedes malayensis	0.94	919.32	Gregory
Insecta	Diptera	Culicidae	Aedes metallicus	1.09	1066.02	Gregory
Insecta	Diptera	Culicidae	Aedes polynesiensis	0.73	713.94	Gregory
Insecta	Diptera	Culicidae	Aedes pseudoalbopictus	1.29	1261.62	Gregory
Insecta	Diptera	Culicidae	Aedes pseudoscutellaris	0.59	577.02	Gregory
Insecta	Diptera	Culicidae	Aedes seatoi	0.97	948.66	Gregory
Insecta	Diptera	Culicidae	Aedes stimulans	1.44	1408.32	Gregory
Insecta	Diptera	Culicidae	Aedes triseriatus	1.52	1486.56	Gregory
Insecta	Diptera	Culicidae	Aedes unilineatus	1.06	1036.68	Gregory
Insecta	Diptera	Culicidae	Aedes zoosophus	1.9	1858.2	Gregory
Insecta	Diptera	Culicidae	Anopheles albimanus	0.176486	172.603	NCBI
Insecta	Diptera	Culicidae	Anopheles aquasalis	0.166609	162.944	NCBI
Insecta	Diptera	Culicidae	Anopheles arabiensis	0.262585	256.808	NCBI
Insecta	Diptera	Culicidae	Anopheles atroparvus	0.22503	220.079	NCBI
Insecta	Diptera	Culicidae	Anopheles bwambae	0.295465	288.965	NCBI
Insecta	Diptera	Culicidae	Anopheles christyi	0.176543	172.659	NCBI
Insecta	Diptera	Culicidae	Anopheles coluzzii	0.279559	273.409	NCBI
Insecta	Diptera	Culicidae	Anopheles cracens	0.33381	326.466	NCBI
Insecta	Diptera	Culicidae	Anopheles culicifacies	0.207565	202.999	NCBI
Insecta	Diptera	Culicidae	Anopheles darlingi	0.140016	136.936	NCBI
Insecta	Diptera	Culicidae	Anopheles dirus	0.221174	216.308	NCBI
Insecta	Diptera	Culicidae	Anopheles epiroticus	0.228514	223.487	NCBI
Insecta	Diptera	Culicidae	Anopheles farauti	0.187222	183.103	NCBI
Insecta	Diptera	Culicidae	Anopheles fontenillei	0.23786	232.627	NCBI
Insecta	Diptera	Culicidae	Anopheles freeborni	0.29	283.62	Gregory
Insecta	Diptera	Culicidae	Anopheles funestus	0.45453	444.53	NCBI
Insecta	Diptera	Culicidae	Anopheles gambiae	0.241721	236.403	NCBI
Insecta	Diptera	Culicidae	Anopheles koliensis	0.154509	151.11	NCBI
Insecta	Diptera	Culicidae	Anopheles labranchiae	0.23	224.94	Gregory
Insecta	Diptera	Culicidae	Anopheles longipalpis	0.35488	347.073	NCBI
Insecta	Diptera	Culicidae	Anopheles maculatus	0.473097	462.689	NCBI
Insecta	Diptera	Culicidae	Anopheles melas	0.229204	224.162	NCBI
Insecta	Diptera	Culicidae	Anopheles merus	0.300986	294.364	NCBI
Insecta	Diptera	Culicidae	Anopheles minimus	0.206332	201.793	NCBI
Insecta	Diptera	Culicidae	Anopheles parensis	0.285254	278.978	NCBI
Insecta	Diptera	Culicidae	Anopheles punctulatus	0.149445	146.157	NCBI
Insecta	Diptera	Culicidae	Anopheles quadriannulatus	0.290214	283.829	NCBI
Insecta	Diptera	Culicidae	Anopheles quadrimaculatus	0.25	244.5	Gregory
Insecta	Diptera	Culicidae	Anopheles rivulorum	0.328714	321.482	NCBI
Insecta	Diptera	Culicidae	Anopheles sinensis	0.384217	375.764	NCBI
Insecta	Diptera	Culicidae	Anopheles stephensi	0.248937	243.46	NCBI
Insecta	Diptera	Culicidae	Anopheles vaneedeni	0.315644	308.7	NCBI
Insecta	Diptera	Culicidae	Armigeres subalbanus	1.12	1095.36	Gregory
Insecta	Diptera	Culicidae	Culex pipiens	0.579406	566.659	NCBI
Insecta	Diptera	Culicidae	Culex quinquefasciatus	0.586108	573.214	NCBI
Insecta	Diptera	Culicidae	Culex restuans	1.02	997.56	Gregory
Insecta	Diptera	Culicidae	Culiseta litorea	0.92	899.76	Gregory
Insecta	Diptera	Culicidae	Culiseta melanura	1.25	1222.5	Gregory
Insecta	Diptera	Culicidae	Culiseta moristans	1.21	1183.38	Gregory
Insecta	Diptera	Culicidae	Haemagogus equinus	1.12	1095.36	Gregory
Insecta	Diptera	Culicidae	Sabethes cyaneus	0.79	772.62	Gregory
Insecta	Diptera	Culicidae	Toxorhynchites splendens	0.62	606.36	Gregory
Insecta	Diptera	Culicidae	Wyeomyia smithii	0.86	841.08	Gregory
Insecta	Diptera	Diopsidae	Sphyracephala brevicornis	0.322619	315.521	NCBI
Insecta	Diptera	Diopsidae	Teleopsis dalmanni	0.637689	623.66	NCBI
Insecta	Diptera	Dixidae	Dixa obscura	0.16	156.48	Gregory
Insecta	Diptera	Dolichopodidae	Condylostylus patibulatus	0.462108	451.942	NCBI (n = 668)
Insecta	Diptera	Drosophilidae	Chymomyza amoena	0.4	391.2	Gregory
Insecta	Diptera	Drosophilidae	Chymomyza costata	0.322275	315.185	NCBI
Insecta	Diptera	Drosophilidae	Chymomyza pararufithorax	0.28	273.84	Gregory
Insecta	Diptera	Drosophilidae	Chymomyza rufithorax	0.3	293.4	Gregory
Insecta	Diptera	Drosophilidae	Drosophila acutilabella	0.18	176.04	Gregory
Insecta	Diptera	Drosophilidae	Drosophila adunca	0.3	293.4	Gregory
Insecta	Diptera	Drosophilidae	Drosophila affinis	0.21	205.38	Gregory
Insecta	Diptera	Drosophilidae	Drosophila albomicans	0.16956	165.83	NCBI
Insecta	Diptera	Drosophilidae	Drosophila algonquin	0.23	224.94	Gregory
Insecta	Diptera	Drosophilidae	Drosophila ambigua	0.164892	161.264	NCBI
Insecta	Diptera	Drosophilidae	Drosophila americana	0.16696	163.287	NCBI
Insecta	Diptera	Drosophilidae	Drosophila ananassae	0.218628	213.818	NCBI
Insecta	Diptera	Drosophilidae	Drosophila anomelani	0.140294	137.208	NCBI
Insecta	Diptera	Drosophilidae	Drosophila arawakana	0.175245	171.39	NCBI
Insecta	Diptera	Drosophilidae	Drosophila arizonae	0.144567	141.387	NCBI
Insecta	Diptera	Drosophilidae	Drosophila asahinai	0.193304	189.051	NCBI
Insecta	Diptera	Drosophilidae	Drosophila athabasca	0.19789	193.536	NCBI
Insecta	Diptera	Drosophilidae	Drosophila atripex	0.2	195.6	Gregory
Insecta	Diptera	Drosophilidae	Drosophila auraria	0.201862	197.421	NCBI
Insecta	Diptera	Drosophilidae	Drosophila azteca	0.224012	219.084	NCBI
Insecta	Diptera	Drosophilidae	Drosophila baimaii	0.179779	175.824	NCBI
Insecta	Diptera	Drosophilidae	Drosophila bakoue	0.191461	187.249	NCBI
Insecta	Diptera	Drosophilidae	Drosophila barbarae	0.115727	113.181	NCBI
Insecta	Diptera	Drosophilidae	Drosophila biarmipes	0.173189	169.379	NCBI
Insecta	Diptera	Drosophilidae	Drosophila biauraria	0.23	224.94	Gregory
Insecta	Diptera	Drosophilidae	Drosophila bicornuta	0.21	205.38	Gregory
Insecta	Diptera	Drosophilidae	Drosophila bifasciata	0.197086	192.75	NCBI
Insecta	Diptera	Drosophilidae	Drosophila bipectinata	0.171027	167.264	NCBI
Insecta	Diptera	Drosophilidae	Drosophila birchii	0.160117	156.594	NCBI
Insecta	Diptera	Drosophilidae	Drosophila bocki	0.154603	151.202	NCBI
Insecta	Diptera	Drosophilidae	Drosophila bocqueti	0.137405	134.382	NCBI
Insecta	Diptera	Drosophilidae	Drosophila bunnanda	0.155238	151.823	NCBI
Insecta	Diptera	Drosophilidae	Drosophila burlai	0.179618	175.666	NCBI
Insecta	Diptera	Drosophilidae	Drosophila busckii	0.138803	135.749	NCBI
Insecta	Diptera	Drosophilidae	Drosophila buzzatii	0.16	156.48	Gregory
Insecta	Diptera	Drosophilidae	Drosophila capricorni	0.22	215.16	Gregory
Insecta	Diptera	Drosophilidae	Drosophila cardini	0.18518	181.106	NCBI
Insecta	Diptera	Drosophilidae	Drosophila carrolli	0.23642	231.219	NCBI
Insecta	Diptera	Drosophilidae	Drosophila chauvacae	0.136648	133.642	NCBI
Insecta	Diptera	Drosophilidae	Drosophila cyrtoloma	0.41	400.98	Gregory
Insecta	Diptera	Drosophilidae	Drosophila diamphidiopoda	0.21	205.38	Gregory
Insecta	Diptera	Drosophilidae	Drosophila diplacantha	0.120383	117.735	NCBI
Insecta	Diptera	Drosophilidae	Drosophila disjuncta	0.18	176.04	Gregory
Insecta	Diptera	Drosophilidae	Drosophila dunni	0.181489	177.496	NCBI
Insecta	Diptera	Drosophilidae	Drosophila elegans	0.301296	294.667	NCBI
Insecta	Diptera	Drosophilidae	Drosophila emarginata	0.22	215.16	Gregory
Insecta	Diptera	Drosophilidae	Drosophila engyochracea	0.25	244.5	Gregory
Insecta	Diptera	Drosophilidae	Drosophila eohydei	0.25	244.5	Gregory
Insecta	Diptera	Drosophilidae	Drosophila equinoxialis	0.226722	221.734	NCBI
Insecta	Diptera	Drosophilidae	Drosophila ercepeae	0.182984	178.958	NCBI
Insecta	Diptera	Drosophilidae	Drosophila erecta	0.13871	135.658	NCBI
Insecta	Diptera	Drosophilidae	Drosophila eugracilis	0.160472	156.942	NCBI
Insecta	Diptera	Drosophilidae	Drosophila fengkainensis	0.161811	158.251	NCBI
Insecta	Diptera	Drosophilidae	Drosophila ficusphila	0.155868	152.439	NCBI
Insecta	Diptera	Drosophilidae	Drosophila funebris	0.157716	154.246	NCBI
Insecta	Diptera	Drosophilidae	Drosophila fuyamai	0.234255	229.101	NCBI
Insecta	Diptera	Drosophilidae	Drosophila greeni	0.115326	112.789	NCBI
Insecta	Diptera	Drosophilidae	Drosophila grimshawi	0.204978	200.468	NCBI
Insecta	Diptera	Drosophilidae	Drosophila guanche	0.143797	140.633	NCBI
Insecta	Diptera	Drosophilidae	Drosophila gunungcola	0.171876	168.095	NCBI
Insecta	Diptera	Drosophilidae	Drosophila guttifera	0.16	156.48	Gregory
Insecta	Diptera	Drosophilidae	Drosophila hawaiiensis	0.26	254.28	Gregory
Insecta	Diptera	Drosophilidae	Drosophila heteroneura	0.21	205.38	Gregory
Insecta	Diptera	Drosophilidae	Drosophila hydei	0.143089	139.941	NCBI
Insecta	Diptera	Drosophilidae	Drosophila immigrans	0.1874	183.277	NCBI
Insecta	Diptera	Drosophilidae	Drosophila innubila	0.170009	166.269	NCBI
Insecta	Diptera	Drosophilidae	Drosophila insularis	0.21719	212.412	NCBI
Insecta	Diptera	Drosophilidae	Drosophila jambulina	0.16768	163.991	NCBI
Insecta	Diptera	Drosophilidae	Drosophila kanapiae	0.155627	152.203	NCBI
Insecta	Diptera	Drosophilidae	Drosophila kikkawai	0.167989	164.293	NCBI
Insecta	Diptera	Drosophilidae	Drosophila koepferae	0.18	176.04	Gregory
Insecta	Diptera	Drosophilidae	Drosophila kohkoa	0.174507	170.668	NCBI
Insecta	Diptera	Drosophilidae	Drosophila kurseongensis	0.211085	206.441	NCBI
Insecta	Diptera	Drosophilidae	Drosophila lacertosa	0.157598	154.131	NCBI
Insecta	Diptera	Drosophilidae	Drosophila lacteicornis	0.18679	182.681	NCBI
Insecta	Diptera	Drosophilidae	Drosophila leontia	0.168305	164.602	NCBI
Insecta	Diptera	Drosophilidae	Drosophila lini	0.136817	133.807	NCBI
Insecta	Diptera	Drosophilidae	Drosophila littoralis	0.242112	236.786	NCBI
Insecta	Diptera	Drosophilidae	Drosophila longiseta	0.38	371.64	Gregory
Insecta	Diptera	Drosophilidae	Drosophila lowei	0.188459	184.313	NCBI
Insecta	Diptera	Drosophilidae	Drosophila lucipennis	0.27	264.06	Gregory
Insecta	Diptera	Drosophilidae	Drosophila lutescens	0.22	215.16	Gregory
Insecta	Diptera	Drosophilidae	Drosophila malagassya	0.146896	143.664	NCBI
Insecta	Diptera	Drosophilidae	Drosophila malerkotliana	0.195425	191.126	NCBI
Insecta	Diptera	Drosophilidae	Drosophila mauritiana	0.155724	152.298	NCBI
Insecta	Diptera	Drosophilidae	Drosophila mayri	0.171582	167.807	NCBI
Insecta	Diptera	Drosophilidae	Drosophila melanica	0.178815	174.881	NCBI
Insecta	Diptera	Drosophilidae	Drosophila melanocephala	0.23	224.94	Gregory
Insecta	Diptera	Drosophilidae	Drosophila melanogaster	0.147349	144.107	NCBI
Insecta	Diptera	Drosophilidae	Drosophila mercatorum	0.13	127.14	Gregory
Insecta	Diptera	Drosophilidae	Drosophila micromelanica	0.160366	156.838	NCBI
Insecta	Diptera	Drosophilidae	Drosophila mimetica	0.21	205.38	Gregory
Insecta	Diptera	Drosophilidae	Drosophila mimica	0.26	254.28	Gregory
Insecta	Diptera	Drosophilidae	Drosophila miranda	0.293554	287.096	NCBI
Insecta	Diptera	Drosophilidae	Drosophila mojavensis	0.198186	193.826	NCBI
Insecta	Diptera	Drosophilidae	Drosophila montana	0.187715	183.585	NCBI
Insecta	Diptera	Drosophilidae	Drosophila murphyi	0.157314	153.853	NCBI
Insecta	Diptera	Drosophilidae	Drosophila nannoptera	0.24	234.72	Gregory
Insecta	Diptera	Drosophilidae	Drosophila narragansett	0.21	205.38	Gregory
Insecta	Diptera	Drosophilidae	Drosophila nasuta	0.15795	154.475	NCBI
Insecta	Diptera	Drosophilidae	Drosophila nasutoides	0.4	391.2	Gregory
Insecta	Diptera	Drosophilidae	Drosophila navojoa	0.150673	147.358	NCBI
Insecta	Diptera	Drosophilidae	Drosophila nebulosa	0.19	185.82	Gregory
Insecta	Diptera	Drosophilidae	Drosophila neocordata	0.199214	194.831	NCBI
Insecta	Diptera	Drosophilidae	Drosophila neohydei	0.2	195.6	Gregory
Insecta	Diptera	Drosophilidae	Drosophila neonasuta	0.134227	131.274	NCBI
Insecta	Diptera	Drosophilidae	Drosophila neoperkinsi	0.18	176.04	Gregory
Insecta	Diptera	Drosophilidae	Drosophila nigrens	0.23	224.94	Gregory
Insecta	Diptera	Drosophilidae	Drosophila nigromelanica	0.1662	162.544	NCBI
Insecta	Diptera	Drosophilidae	Drosophila nikananu	0.19479	190.505	NCBI
Insecta	Diptera	Drosophilidae	Drosophila novamexicana	0.181211	177.224	NCBI
Insecta	Diptera	Drosophilidae	Drosophila obscura	0.18596	181.869	NCBI
Insecta	Diptera	Drosophilidae	Drosophila ogumai	0.137367	134.345	NCBI
Insecta	Diptera	Drosophilidae	Drosophila ohnishii	0.136633	133.627	NCBI
Insecta	Diptera	Drosophilidae	Drosophila orena	0.187005	182.891	NCBI
Insecta	Diptera	Drosophilidae	Drosophila orosa	0.145564	142.362	NCBI
Insecta	Diptera	Drosophilidae	Drosophila oshimai	0.185085	181.013	NCBI
Insecta	Diptera	Drosophilidae	Drosophila pallidosa	0.19	185.82	Gregory
Insecta	Diptera	Drosophilidae	Drosophila parabipectinata	0.214583	209.862	NCBI
Insecta	Diptera	Drosophilidae	Drosophila paralutea	0.23	224.94	Gregory
Insecta	Diptera	Drosophilidae	Drosophila parvula	0.146804	143.574	NCBI
Insecta	Diptera	Drosophilidae	Drosophila paulistorum	0.26261	256.833	NCBI
Insecta	Diptera	Drosophilidae	Drosophila pectinifera	0.152565	149.209	NCBI
Insecta	Diptera	Drosophilidae	Drosophila persimilis	0.164257	160.643	NCBI
Insecta	Diptera	Drosophilidae	Drosophila phaeopleura	0.2	195.6	Gregory
Insecta	Diptera	Drosophilidae	Drosophila prosaltans	0.218952	214.135	NCBI
Insecta	Diptera	Drosophilidae	Drosophila prostipennis	0.23	224.94	Gregory
Insecta	Diptera	Drosophilidae	Drosophila pruinosa	0.205589	201.066	NCBI
Insecta	Diptera	Drosophilidae	Drosophila pseudoananassae	0.191898	187.676	NCBI
Insecta	Diptera	Drosophilidae	Drosophila pseudoobscura	0.16694	163.267	NCBI
Insecta	Diptera	Drosophilidae	Drosophila pseudotakahashii	0.21	205.38	Gregory
Insecta	Diptera	Drosophilidae	Drosophila punjabiensis	0.196666	192.339	NCBI
Insecta	Diptera	Drosophilidae	Drosophila quadraria	0.26	254.28	Gregory
Insecta	Diptera	Drosophilidae	Drosophila quadrilineata	0.207198	202.64	NCBI
Insecta	Diptera	Drosophilidae	Drosophila repleta	0.157476	154.012	NCBI
Insecta	Diptera	Drosophilidae	Drosophila repletoides	0.18553	181.448	NCBI
Insecta	Diptera	Drosophilidae	Drosophila rhopaloa	0.201816	197.376	NCBI
Insecta	Diptera	Drosophilidae	Drosophila robusta	0.183102	179.074	NCBI
Insecta	Diptera	Drosophilidae	Drosophila rufa	0.190356	186.168	NCBI
Insecta	Diptera	Drosophilidae	Drosophila saltans	0.254915	249.307	NCBI
Insecta	Diptera	Drosophilidae	Drosophila santomea	0.150103	146.801	NCBI
Insecta	Diptera	Drosophilidae	Drosophila sechellia	0.157639	154.171	NCBI
Insecta	Diptera	Drosophilidae	Drosophila seguyi	0.18288	178.857	NCBI
Insecta	Diptera	Drosophilidae	Drosophila serrata	0.163272	159.68	NCBI
Insecta	Diptera	Drosophilidae	Drosophila silvarentis	0.28	273.84	Gregory
Insecta	Diptera	Drosophilidae	Drosophila silvestris	0.19	185.82	Gregory
Insecta	Diptera	Drosophilidae	Drosophila simulans	0.12398	121.252	NCBI
Insecta	Diptera	Drosophilidae	Drosophila sproati	0.141241	138.134	NCBI
Insecta	Diptera	Drosophilidae	Drosophila sturtevanti	0.176475	172.593	NCBI
Insecta	Diptera	Drosophilidae	Drosophila subobscura	0.129072	126.232	NCBI
Insecta	Diptera	Drosophilidae	Drosophila subpulchrella	0.271119	265.154	NCBI
Insecta	Diptera	Drosophilidae	Drosophila sucinea	0.188845	184.69	NCBI
Insecta	Diptera	Drosophilidae	Drosophila suzukii	0.274041	268.012	NCBI
Insecta	Diptera	Drosophilidae	Drosophila takahashii	0.186203	182.107	NCBI
Insecta	Diptera	Drosophilidae	Drosophila tani	0.185044	180.973	NCBI
Insecta	Diptera	Drosophilidae	Drosophila tanythrix	0.23	224.94	Gregory
Insecta	Diptera	Drosophilidae	Drosophila teissieri	0.152857	149.494	NCBI
Insecta	Diptera	Drosophilidae	Drosophila tolteca	0.17	166.26	Gregory
Insecta	Diptera	Drosophilidae	Drosophila trapezifrons	0.15501	151.6	NCBI
Insecta	Diptera	Drosophilidae	Drosophila triauraria	0.199669	195.276	NCBI
Insecta	Diptera	Drosophilidae	Drosophila tristis	0.161726	158.168	NCBI
Insecta	Diptera	Drosophilidae	Drosophila tropicalis	0.215788	211.041	NCBI
Insecta	Diptera	Drosophilidae	Drosophila truncata	0.171674	167.897	NCBI
Insecta	Diptera	Drosophilidae	Drosophila tsacasi	0.148247	144.986	NCBI
Insecta	Diptera	Drosophilidae	Drosophila varians	0.14626	143.042	NCBI
Insecta	Diptera	Drosophilidae	Drosophila virilis	0.173591	169.772	NCBI
Insecta	Diptera	Drosophilidae	Drosophila vulcana	0.191799	187.579	NCBI
Insecta	Diptera	Drosophilidae	Drosophila watanabei	0.201254	196.826	NCBI
Insecta	Diptera	Drosophilidae	Drosophila willistoni	0.252757	247.196	NCBI
Insecta	Diptera	Drosophilidae	Drosophila yakuba	0.153378	150.004	NCBI
Insecta	Diptera	Drosophilidae	Drosophila yooni	0.25	244.5	Gregory
Insecta	Diptera	Drosophilidae	Hirtodrosophila duncani	0.34	332.52	Gregory
Insecta	Diptera	Drosophilidae	Hirtodrosophila pictiventris	0.15	146.7	Gregory
Insecta	Diptera	Drosophilidae	Leucophenga varia	0.310422	303.593	NCBI
Insecta	Diptera	Drosophilidae	Lordiphosa clarofinis	0.407689	398.72	NCBI
Insecta	Diptera	Drosophilidae	Lordiphosa collinella	0.383535	375.097	NCBI
Insecta	Diptera	Drosophilidae	Lordiphosa magnipectinata	0.425884	416.515	NCBI
Insecta	Diptera	Drosophilidae	Lordiphosa mommai	0.3471	339.464	NCBI
Insecta	Diptera	Drosophilidae	Lordiphosa stackelbergi	0.314743	307.819	NCBI
Insecta	Diptera	Drosophilidae	Phortica variegata	0.159049	155.55	NCBI
Insecta	Diptera	Drosophilidae	Samoaia leonensis	0.27	264.06	Gregory
Insecta	Diptera	Drosophilidae	Scaptodrosophila brooksae	0.28	273.84	Gregory
Insecta	Diptera	Drosophilidae	Scaptodrosophila latifasciaeformis	0.26	254.28	Gregory
Insecta	Diptera	Drosophilidae	Scaptodrosophila lebanonensis	0.191633	187.417	NCBI
Insecta	Diptera	Drosophilidae	Scaptodrosophila palmae	0.17	166.26	Gregory
Insecta	Diptera	Drosophilidae	Scaptodrosophila stonei	0.31	303.18	Gregory
Insecta	Diptera	Drosophilidae	Scaptomyza flava	0.21967	214.837	NCBI
Insecta	Diptera	Drosophilidae	Scaptomyza graminum	0.140887	137.787	NCBI
Insecta	Diptera	Drosophilidae	Scaptomyza hsui	0.228576	223.547	NCBI
Insecta	Diptera	Drosophilidae	Scaptomyza montana	0.23423	229.077	NCBI
Insecta	Diptera	Drosophilidae	Scaptomyza pallida	0.206186	201.65	NCBI
Insecta	Diptera	Drosophilidae	Scaptomyza pattersoni	0.22	215.16	Gregory
Insecta	Diptera	Drosophilidae	Scaptomyza sp.	0.2	195.6	Gregory
Insecta	Diptera	Drosophilidae	Scaptomyza stonei	0.21	205.38	Gregory
Insecta	Diptera	Drosophilidae	Zaprionus africanus	0.166149	162.494	NCBI
Insecta	Diptera	Drosophilidae	Zaprionus badyi	0.26	254.28	Gregory
Insecta	Diptera	Drosophilidae	Zaprionus camarounensis	0.2	195.6	Gregory
Insecta	Diptera	Drosophilidae	Zaprionus camerounensis	0.170923	167.163	NCBI
Insecta	Diptera	Drosophilidae	Zaprionus capensis	0.170514	166.763	NCBI
Insecta	Diptera	Drosophilidae	Zaprionus davidi	0.15956	156.05	NCBI
Insecta	Diptera	Drosophilidae	Zaprionus gabonicus	0.191823	187.603	NCBI
Insecta	Diptera	Drosophilidae	Zaprionus ghesquerei	0.16	156.48	Gregory
Insecta	Diptera	Drosophilidae	Zaprionus ghesquierei	0.202534	198.078	NCBI
Insecta	Diptera	Drosophilidae	Zaprionus indianus	0.201698	197.261	NCBI
Insecta	Diptera	Drosophilidae	Zaprionus inermis	0.152914	149.55	NCBI
Insecta	Diptera	Drosophilidae	Zaprionus kolodkinae	0.187089	182.973	NCBI
Insecta	Diptera	Drosophilidae	Zaprionus lachaisei	0.151726	148.388	NCBI
Insecta	Diptera	Drosophilidae	Zaprionus nigranus	0.17942	175.473	NCBI
Insecta	Diptera	Drosophilidae	Zaprionus ornatus	0.211424	206.773	NCBI
Insecta	Diptera	Drosophilidae	Zaprionus sepsoides	0.29	283.62	Gregory
Insecta	Diptera	Drosophilidae	Zaprionus taronus	0.166578	162.913	NCBI
Insecta	Diptera	Drosophilidae	Zaprionus tsacasi	0.169242	165.519	NCBI
Insecta	Diptera	Drosophilidae	Zaprionus tuberculatus	0.26	254.28	Gregory
Insecta	Diptera	Drosophilidae	Zaprionus vittiger	0.165978	162.326	NCBI
Insecta	Diptera	Ephydridae	Cirrula hians	0.408677	399.686	NCBI
Insecta	Diptera	Ephydridae	Ephydra gracilis	0.420116	410.873	NCBI
Insecta	Diptera	Glossinidae	Glossina austeni	0.378594	370.265	NCBI
Insecta	Diptera	Glossinidae	Glossina brevipalpis	0.322454	315.36	NCBI
Insecta	Diptera	Glossinidae	Glossina fuscipes	0.383206	374.775	NCBI
Insecta	Diptera	Glossinidae	Glossina morsitans	0.355893	348.063	NCBI
Insecta	Diptera	Glossinidae	Glossina morsitans morsitans	0.54	528.12	Gregory
Insecta	Diptera	Glossinidae	Glossina pallidipes	0.36537	357.332	NCBI
Insecta	Diptera	Glossinidae	Glossina palpalis	0.388654	380.104	NCBI
Insecta	Diptera	Glossinidae	Glossina palpalis palpalis	0.44	430.32	Gregory
Insecta	Diptera	Muscidae	Haematobia irritans	1.21	1183.38	Gregory
Insecta	Diptera	Muscidae	Musca domestica	0.767284	750.404	NCBI
Insecta	Diptera	Muscidae	Philornis downsi	0.976242	954.765	NCBI
Insecta	Diptera	Muscidae	Stomoxys calcitrans	0.993036	971.189	NCBI
Insecta	Diptera	Muscidae	Synthesiomyia nudiseta	0.62	606.36	Gregory
Insecta	Diptera	Phoridae	Megaselia abdita	0.421545	412.271	NCBI
Insecta	Diptera	Phoridae	Megaselia scalaris	0.48	469.44	Gregory
Insecta	Diptera	Phoridae	Pseudacteon curvatus	0.69	674.82	Gregory
Insecta	Diptera	Phoridae	Pseudacteon obtusus	0.64	625.92	Gregory
Insecta	Diptera	Phoridae	Pseudacteon tricuspis	0.76	743.28	Gregory
Insecta	Diptera	Psychodidae	Clogmia albipunctata	0.262013	256.249	NCBI
Insecta	Diptera	Psychodidae	Lutzomyia longipalpis	0.157698	154.229	NCBI
Insecta	Diptera	Psychodidae	Phlebotomus papatasi	0.371951	363.768	NCBI
Insecta	Diptera	Psychodidae	Psychoda cinerea	0.1	97.8	Gregory
Insecta	Diptera	Psychodidae	Telmatoscopus meridionalis	0.24	234.72	Gregory
Insecta	Diptera	Sarcophagidae	Sarcophaga bullata	0.487001	476.287	NCBI
Insecta	Diptera	Sarcophagidae	Sarcophaga peregrina	0.573349	560.735	NCBI
Insecta	Diptera	Scatopsidae	Coboldia fuscipes	0.100981	98.7591	NCBI
Insecta	Diptera	Sciaridae	Bradysia coprophila	0.316696	309.729	NCBI
Insecta	Diptera	Sciaridae	Bradysia hygida	0.31	303.18	Gregory
Insecta	Diptera	Sciaridae	Rhynchosciara americana	0.37	361.86	Gregory
Insecta	Diptera	Sciaridae	Sciara coprophila	0.29	283.62	Gregory
Insecta	Diptera	Sciaridae	Sciara ocellaris	0.26	254.28	Gregory
Insecta	Diptera	Sciaridae	Trichosia pubescens	1.03	1007.34	Gregory
Insecta	Diptera	Sciomyzidae	Coremacera marginata	1.0017	979.662	NCBI
Insecta	Diptera	Sepsidae	Allosepsis sp. 1	0.49	479.22	Gregory
Insecta	Diptera	Sepsidae	Allosepsis sp. 2	0.52	508.56	Gregory
Insecta	Diptera	Sepsidae	Allosepsis sp. 3	0.49	479.22	Gregory
Insecta	Diptera	Sepsidae	Allosepsis sp. 4	0.33	322.74	Gregory
Insecta	Diptera	Sepsidae	Allosepsis sp. 5	0.43	420.54	Gregory
Insecta	Diptera	Sepsidae	Allosepsis sp. 6	0.51	498.78	Gregory
Insecta	Diptera	Sepsidae	Archisepsis armata	0.34	332.52	Gregory
Insecta	Diptera	Sepsidae	Archisepsis escalcarata	0.33	322.74	Gregory
Insecta	Diptera	Sepsidae	Decachaetophora aeneipes	0.28	273.84	Gregory
Insecta	Diptera	Sepsidae	Dicranosepsis sp. 1	0.24	234.72	Gregory
Insecta	Diptera	Sepsidae	Dicranosepsis sp. 2	0.27	264.06	Gregory
Insecta	Diptera	Sepsidae	Meropliosepsis sexsetosa	0.63	616.14	Gregory
Insecta	Diptera	Sepsidae	Meroplius alberquerquei	0.16	156.48	Gregory
Insecta	Diptera	Sepsidae	Meroplius sauteri	0.18	176.04	Gregory
Insecta	Diptera	Sepsidae	Microsepsis armillata	0.19	185.82	Gregory
Insecta	Diptera	Sepsidae	Microsepsis furcata	0.19	185.82	Gregory
Insecta	Diptera	Sepsidae	Microsepsis mitis	0.19	185.82	Gregory
Insecta	Diptera	Sepsidae	Nemopoda nitidula	0.2	195.6	Gregory
Insecta	Diptera	Sepsidae	Orygma luctuosum	0.46	449.88	Gregory
Insecta	Diptera	Sepsidae	Paratoxopoda similis	0.22	215.16	Gregory
Insecta	Diptera	Sepsidae	Perochaeta dikowi	0.3	293.4	Gregory
Insecta	Diptera	Sepsidae	Sepsis biflexuosa	0.27	264.06	Gregory
Insecta	Diptera	Sepsidae	Sepsis cynipsea	0.21	205.38	Gregory
Insecta	Diptera	Sepsidae	Sepsis dissimilis	0.22	215.16	Gregory
Insecta	Diptera	Sepsidae	Sepsis flavimana	0.27	264.06	Gregory
Insecta	Diptera	Sepsidae	Sepsis fulgens	0.26	254.28	Gregory
Insecta	Diptera	Sepsidae	Sepsis lateralis	0.29	283.62	Gregory
Insecta	Diptera	Sepsidae	Sepsis latiforceps	0.27	264.06	Gregory
Insecta	Diptera	Sepsidae	Sepsis neocynipsea	0.22	215.16	Gregory
Insecta	Diptera	Sepsidae	Sepsis nitens	0.32	312.96	Gregory
Insecta	Diptera	Sepsidae	Sepsis niveipennis	0.18	176.04	Gregory
Insecta	Diptera	Sepsidae	Sepsis orthocnemis	0.25	244.5	Gregory
Insecta	Diptera	Sepsidae	Sepsis punctum	0.27	264.06	Gregory
Insecta	Diptera	Sepsidae	Sepsis secunda	0.26	254.28	Gregory
Insecta	Diptera	Sepsidae	Sepsis thoracica	0.24	234.72	Gregory
Insecta	Diptera	Sepsidae	Themira biloba	0.2	195.6	Gregory
Insecta	Diptera	Sepsidae	Themira lucida	0.15	146.7	Gregory
Insecta	Diptera	Sepsidae	Themira minor	0.102132	99.8855	NCBI
Insecta	Diptera	Sepsidae	Themira superba	0.19	185.82	Gregory
Insecta	Diptera	Sepsidae	Thermia putris	0.17	166.26	Gregory
Insecta	Diptera	Simuliidae	Prosimulium multidentatum	0.19	185.82	Gregory
Insecta	Diptera	Stratiomyidae	Hermetia illucens	1.02754	1004.93	NCBI
Insecta	Diptera	Syrphidae	Cheilosia vulpina	0.414485	405.366	NCBI
Insecta	Diptera	Syrphidae	Chrysotoxum bicinctum	0.933455	912.919	NCBI
Insecta	Diptera	Syrphidae	Episyrphus balteatus	0.54	528.12	Gregory
Insecta	Diptera	Syrphidae	Eristalis arbustorum	0.461173	451.027	NCBI
Insecta	Diptera	Syrphidae	Eristalis dimidiata	0.322525	315.429	NCBI
Insecta	Diptera	Syrphidae	Eristalis pertinax	0.492919	482.075	NCBI
Insecta	Diptera	Syrphidae	Eristalis tenax	0.497958	487.003	NCBI
Insecta	Diptera	Syrphidae	Melanostoma mellinum	0.747468	731.024	NCBI
Insecta	Diptera	Syrphidae	Platycheirus albimanus	0.693049	677.802	NCBI
Insecta	Diptera	Syrphidae	Scaeva pyrastri	0.327229	320.03	NCBI
Insecta	Diptera	Syrphidae	Syritta pipiens	0.325672	318.507	NCBI
Insecta	Diptera	Syrphidae	Volucella inanis	0.983075	961.447	NCBI
Insecta	Diptera	Syrphidae	Xanthogramma pedissequum	0.999135	977.154	NCBI
Insecta	Diptera	Syrphidae	Xylota sylvarum	0.546851	534.82	NCBI
Insecta	Diptera	Tachinidae	Gymnosoma rotundatum	0.798053	780.496	NCBI
Insecta	Diptera	Tachinidae	Tachina fera	0.76863	751.72	NCBI
Insecta	Diptera	Tachinidae	Thecocarcelia acutangulata	0.708466	692.88	NCBI
Insecta	Diptera	Tephritidae	Bactrocera dorsalis	0.479214	468.671	NCBI
Insecta	Diptera	Tephritidae	Bactrocera latifrons	0.472893	462.489	NCBI
Insecta	Diptera	Tephritidae	Bactrocera oleae	0.49584	484.932	NCBI
Insecta	Diptera	Tephritidae	Bactrocera tryoni	0.58348	570.643	NCBI
Insecta	Diptera	Tephritidae	Ceratitis capitata	0.446293	436.475	NCBI
Insecta	Diptera	Tephritidae	Eutreta diana	0.238296	233.053	NCBI
Insecta	Diptera	Tephritidae	Rhagoletis pomonella	1.25081	1223.29	NCBI
Insecta	Diptera	Tephritidae	Rhagoletis zephyria	1.13902	1113.96	NCBI
Insecta	Diptera	Tephritidae	Tephritis californica	0.349957	342.258	NCBI
Insecta	Diptera	Tephritidae	Trupanea jonesi	0.0994696	97.2813	NCBI
Insecta	Diptera	Tephritidae	Zeugodacus cucurbitae	0.383236	374.805	NCBI
Insecta	Diptera	Tipulidae	Tipula oleracea	0.553882	541.697	NCBI
Insecta	Embioptera	Oligotomidae	Oligotoma saundersii	2.66	2601.48	Gregory
Insecta	Ephemeroptera	Baetidae	Cloeon dipterum	0.184343	180.287	NCBI
Insecta	Ephemeroptera	Ephemeridae	Ephemera danica	0.485017	474.347	NCBI
Insecta	Ephemeroptera	Ephemeridae	Unidentified sp.	0.69	674.82	Gregory
Insecta	Hemiptera	Adelgidae	Adelges cooleyii	0.38	371.64	Gregory
Insecta	Hemiptera	Adelgidae	Adelges sp.	0.39	381.42	Gregory
Insecta	Hemiptera	Adelgidae	Pineus similis	0.37	361.86	Gregory
Insecta	Hemiptera	Adelgidae	Pineus sp.	0.37	361.86	Gregory
Insecta	Hemiptera	Aleyrodidae	Bemisia tabaci	0.628852	615.017	NCBI
Insecta	Hemiptera	Aleyrodidae	Trialeurodes vaporariorum	0.860956	842.015	NCBI
Insecta	Hemiptera	Alydidae	Riptortus pedestris	1.1038	1079.52	NCBI
Insecta	Hemiptera	Anthocoridae	Orius insidiosus	0.336392	328.991	NCBI
Insecta	Hemiptera	Anthocoridae	Orius laevigatus	0.154353	150.957	NCBI
Insecta	Hemiptera	Aphalaridae	Pachypsylla venusta	0.492812	481.97	NCBI
Insecta	Hemiptera	Aphididae	Acyrthosiphon pisum	0.553293	541.121	NCBI
Insecta	Hemiptera	Aphididae	Amphorophora agathonica	0.39	381.42	Gregory
Insecta	Hemiptera	Aphididae	Aphis craccivora	0.326046	318.873	NCBI
Insecta	Hemiptera	Aphididae	Aphis fabae	0.61	596.58	Gregory
Insecta	Hemiptera	Aphididae	Aphis glycines	0.314994	308.064	NCBI
Insecta	Hemiptera	Aphididae	Aphis gossypii	0.38608	377.586	NCBI
Insecta	Hemiptera	Aphididae	Aphis nerii	0.51	498.78	Gregory
Insecta	Hemiptera	Aphididae	Aphis pomi	0.49	479.22	Gregory
Insecta	Hemiptera	Aphididae	Aphis sp.	0.67	655.26	Gregory
Insecta	Hemiptera	Aphididae	Aulacorthum solani	0.323209	316.098	NCBI
Insecta	Hemiptera	Aphididae	Chaitophorus populicola	0.48	469.44	Gregory
Insecta	Hemiptera	Aphididae	Chaitophorus sp.	0.6	586.8	Gregory
Insecta	Hemiptera	Aphididae	Cinara cedri	0.404952	396.043	NCBI
Insecta	Hemiptera	Aphididae	Cinara strobi	0.71	694.38	Gregory
Insecta	Hemiptera	Aphididae	Diuraphis noxia	0.403945	395.058	NCBI
Insecta	Hemiptera	Aphididae	Eoessigia longicauda	0.18	176.04	Gregory
Insecta	Hemiptera	Aphididae	Eriosoma americanum	0.33	322.74	Gregory
Insecta	Hemiptera	Aphididae	Eriosoma lanigerum	0.342401	334.868	NCBI
Insecta	Hemiptera	Aphididae	Gypsoaphis oestlundi	0.89	870.42	Gregory
Insecta	Hemiptera	Aphididae	Hormaphis cornu	0.326884	319.693	NCBI
Insecta	Hemiptera	Aphididae	Illinoia sp.	0.29	283.62	Gregory
Insecta	Hemiptera	Aphididae	Macrosiphonella sp.	0.62	606.36	Gregory
Insecta	Hemiptera	Aphididae	Macrosiphum californicum	0.51	498.78	Gregory
Insecta	Hemiptera	Aphididae	Macrosiphum euphorbiae	0.4	391.2	Gregory
Insecta	Hemiptera	Aphididae	Macrosiphum pseudocoryli	0.66	645.48	Gregory
Insecta	Hemiptera	Aphididae	Macrosiphum rosae	0.581332	568.543	NCBI
Insecta	Hemiptera	Aphididae	Melanaphis sacchari	0.307027	300.272	NCBI
Insecta	Hemiptera	Aphididae	Metopolophium dirhodum	0.491628	480.812	NCBI
Insecta	Hemiptera	Aphididae	Mogoura viciae	0.48	469.44	Gregory
Insecta	Hemiptera	Aphididae	Myzus nicotinae	0.33	322.74	Gregory
Insecta	Hemiptera	Aphididae	Myzus persicae	0.355108	347.296	NCBI
Insecta	Hemiptera	Aphididae	Nasonovia lactucae	0.7	684.6	Gregory
Insecta	Hemiptera	Aphididae	Pemphigus sp.	0.42	410.76	Gregory
Insecta	Hemiptera	Aphididae	Pentalonia nigronervosa	0.383664	375.223	NCBI
Insecta	Hemiptera	Aphididae	Pterocallis alnifoliae	0.56	547.68	Gregory
Insecta	Hemiptera	Aphididae	Rhopalosiphon cerasifoliae	0.6	586.8	Gregory
Insecta	Hemiptera	Aphididae	Rhopalosiphon padi	0.65	635.7	Gregory
Insecta	Hemiptera	Aphididae	Rhopalosiphon sp.	0.73	713.94	Gregory
Insecta	Hemiptera	Aphididae	Rhopalosiphum maidis	0.333357	326.023	NCBI
Insecta	Hemiptera	Aphididae	Rhopalosiphum padi	0.345792	338.185	NCBI
Insecta	Hemiptera	Aphididae	Schizaphis graminum	0.510452	499.222	NCBI
Insecta	Hemiptera	Aphididae	Schlechtendalia chinensis	0.286736	280.428	NCBI
Insecta	Hemiptera	Aphididae	Sipha flava	0.361125	353.18	NCBI
Insecta	Hemiptera	Aphididae	Sitobion avenae	0.40186	393.019	NCBI
Insecta	Hemiptera	Aphididae	Sitobion miscanthi	0.406803	397.853	NCBI
Insecta	Hemiptera	Aphididae	Tamalia coweni	0.63	616.14	Gregory
Insecta	Hemiptera	Aphrophoridae	Philaenus maghresignus	4.45	4352.1	Gregory
Insecta	Hemiptera	Aphrophoridae	Philaenus spumarius	2.82279	2760.69	NCBI
Insecta	Hemiptera	Belostomatidae	Belostoma dentatum	1.93	1887.54	Gregory
Insecta	Hemiptera	Belostomatidae	Lethocerus indicus	0.436434	426.832	NCBI
Insecta	Hemiptera	Cicadellidae	Empoasca onukii	0.612738	599.258	NCBI
Insecta	Hemiptera	Cicadellidae	Homalodisca vitripennis	1.97436	1930.92	NCBI
Insecta	Hemiptera	Cicadidae	Magicicada septendecim	1.61455	1579.03	NCBI
Insecta	Hemiptera	Cicadidae	Magicicada septendecula	1.62166	1585.98	NCBI
Insecta	Hemiptera	Cicadidae	Neocicada hieroglyphica	5.65	5525.7	Gregory
Insecta	Hemiptera	Cicadidae	Neotibicen resh	5.62	5496.36	Gregory
Insecta	Hemiptera	Cicadidae	Tibicen lyricen	7.01	6855.78	Gregory
Insecta	Hemiptera	Cimicidae	Cimex lectularius	0.522325	510.834	NCBI
Insecta	Hemiptera	Coccidae	Ericerus pela	0.669591	654.86	NCBI
Insecta	Hemiptera	Dactylopiidae	Dactylopius coccus	0.0190318	18.6131	NCBI
Insecta	Hemiptera	Delphacidae	Laodelphax striatellus	0.552303	540.152	NCBI
Insecta	Hemiptera	Delphacidae	Nilaparvata lugens	1.11228	1087.81	NCBI
Insecta	Hemiptera	Delphacidae	Sogatella furcifera	0.671055	656.292	NCBI
Insecta	Hemiptera	Fulgoridae	Zanna intricata	2.17748	2129.58	NCBI
Insecta	Hemiptera	Gerridae	Gerris buenoi	1.01681	994.443	NCBI
Insecta	Hemiptera	Liviidae	Diaphorina citri	0.496631	485.705	NCBI
Insecta	Hemiptera	Lygaeidae	Oncopeltus fasciatus	1.12435	1099.61	NCBI
Insecta	Hemiptera	Miridae	Apolygus lucorum	1.04665	1023.62	NCBI
Insecta	Hemiptera	Miridae	Cyrtorhinus lividipennis	0.353517	345.74	NCBI
Insecta	Hemiptera	Miridae	Nesidiocoris tenuis	0.363109	355.121	NCBI
Insecta	Hemiptera	Miridae	Pachypeltis micranthus	0.728754	712.721	NCBI
Insecta	Hemiptera	Miridae	Pseudatomoscelis seriatus	0.59	577.02	Gregory
Insecta	Hemiptera	Miridae	Tytthus chinensis	0.41	400.98	Gregory
Insecta	Hemiptera	Pentatomidae	Aelia acuminata	1.19635	1170.03	NCBI
Insecta	Hemiptera	Pentatomidae	Brochymena cariosa	1.26	1232.28	Gregory
Insecta	Hemiptera	Pentatomidae	Euschistus heros	1.35497	1325.16	NCBI
Insecta	Hemiptera	Pentatomidae	Halyomorpha halys	1.17596	1150.09	NCBI
Insecta	Hemiptera	Pentatomidae	Stiretrus anchorago	0.886076	866.582	NCBI
Insecta	Hemiptera	Phyrrhocoridae	Pyrrhocoris apterus	1.22	1193.16	Gregory
Insecta	Hemiptera	Pseudococcidae	Ferrisia virgata	0.311422	304.571	NCBI
Insecta	Hemiptera	Pseudococcidae	Hypogeococcus pungens	0.243593	238.234	NCBI
Insecta	Hemiptera	Pseudococcidae	Maconellicoccus hirsutus	0.166713	163.045	NCBI
Insecta	Hemiptera	Pseudococcidae	Paracoccus marginatus	0.195509	191.208	NCBI
Insecta	Hemiptera	Pseudococcidae	Phenacoccus solenopsis	0.299119	292.538	NCBI
Insecta	Hemiptera	Pseudococcidae	Pseudococcus longispinus	0.291401	284.99	NCBI
Insecta	Hemiptera	Pseudococcidae	Trabutina mannipara	0.17611	172.236	NCBI
Insecta	Hemiptera	Pseudococcidae	Trionymus perrisii	0.242927	237.583	NCBI
Insecta	Hemiptera	Reduviidae	Dipetalogaster maximus	1.29	1261.62	Gregory
Insecta	Hemiptera	Reduviidae	Eratyrus cuspidatus	1.26	1232.28	Gregory
Insecta	Hemiptera	Reduviidae	Panstrongylus geniculatus	1.42	1388.76	Gregory
Insecta	Hemiptera	Reduviidae	Panstrongylus rufotuberculatus	1.44	1408.32	Gregory
Insecta	Hemiptera	Reduviidae	Rhodnius colombiensis	0.58	567.24	Gregory
Insecta	Hemiptera	Reduviidae	Rhodnius ecuadoriensis	0.72	704.16	Gregory
Insecta	Hemiptera	Reduviidae	Rhodnius pallescens	0.73	713.94	Gregory
Insecta	Hemiptera	Reduviidae	Rhodnius prolixus	0.722724	706.824	NCBI
Insecta	Hemiptera	Reduviidae	Triatoma barberi	1.23	1202.94	Gregory
Insecta	Hemiptera	Reduviidae	Triatoma brasiliensis	1.09	1066.02	Gregory
Insecta	Hemiptera	Reduviidae	Triatoma delpontei	2.35	2298.3	Gregory
Insecta	Hemiptera	Reduviidae	Triatoma dimidiata	0.99	968.22	Gregory
Insecta	Hemiptera	Reduviidae	Triatoma infestans	0.970845	949.486	NCBI
Insecta	Hemiptera	Reduviidae	Triatoma longipennis	0.91	889.98	Gregory
Insecta	Hemiptera	Reduviidae	Triatoma maculata	1.09	1066.02	Gregory
Insecta	Hemiptera	Reduviidae	Triatoma melanosoma	1.53	1496.34	Gregory
Insecta	Hemiptera	Reduviidae	Triatoma nitida	1.35	1320.3	Gregory
Insecta	Hemiptera	Reduviidae	Triatoma pseudomaculata	1.13	1105.14	Gregory
Insecta	Hemiptera	Reduviidae	Triatoma rubrovaria	0.86	841.08	Gregory
Insecta	Hemiptera	Reduviidae	Triatoma ryckmani	1.1	1075.8	Gregory
Insecta	Hemiptera	Reduviidae	Triatoma sordida	1.12	1095.36	Gregory
Insecta	Hemiptera	Veliidae	Microvelia longipes	0.684315	669.26	NCBI
Insecta	Hymenoptera	Agaonidae	Ceratosolen fusciceps	0.242959	237.614	NCBI
Insecta	Hymenoptera	Agaonidae	Ceratosolen solmsi	0.283291	277.059	NCBI
Insecta	Hymenoptera	Agaonidae	Dolichoris vasculosae	0.292647	286.209	NCBI
Insecta	Hymenoptera	Agaonidae	Eupristina koningsbergeri	0.325526	318.364	NCBI
Insecta	Hymenoptera	Agaonidae	Kradibia gibbosae	0.235479	230.298	NCBI
Insecta	Hymenoptera	Agaonidae	Platyscapa corneri	0.311222	304.375	NCBI
Insecta	Hymenoptera	Agaonidae	Pleistodontes nigriventris	0.521842	510.361	NCBI
Insecta	Hymenoptera	Agaonidae	Sycophaga agraensis	0.251677	246.14	NCBI
Insecta	Hymenoptera	Agaonidae	Wiebesia pumilae	0.327109	319.913	NCBI
Insecta	Hymenoptera	Ampulicidae	Ampulex compressa	0.283984	277.736	NCBI
Insecta	Hymenoptera	Andrenidae	Andrena dunningi	0.5	489	Gregory
Insecta	Hymenoptera	Andrenidae	Andrena haemorrhoa	0.338109	330.671	NCBI
Insecta	Hymenoptera	Aphelinidae	Aphelinus abdominalis	0.65	635.7	Gregory
Insecta	Hymenoptera	Aphelinidae	Aphelinus atriplicis	0.36	352.08	Gregory
Insecta	Hymenoptera	Aphelinidae	Aphelinus certus	0.37	361.86	Gregory
Insecta	Hymenoptera	Aphelinidae	Aphelinus coreae	0.45	440.1	Gregory
Insecta	Hymenoptera	Aphelinidae	Aphelinus daucicola	0.34	332.52	Gregory
Insecta	Hymenoptera	Aphelinidae	Aphelinus glycinis	0.44	430.32	Gregory
Insecta	Hymenoptera	Aphelinidae	Aphelinus hordei	0.4	391.2	Gregory
Insecta	Hymenoptera	Aphelinidae	Aphelinus kurdjumovi	0.36	352.08	Gregory
Insecta	Hymenoptera	Aphelinidae	Aphelinus rhamni	0.5	489	Gregory
Insecta	Hymenoptera	Aphelinidae	Aphelinus varipes	0.34	332.52	Gregory
Insecta	Hymenoptera	Aphelinidae	Encarsia formosa	0.42	410.76	Gregory
Insecta	Hymenoptera	Aphelinidae	Encarsia sophia	0.38	371.64	Gregory
Insecta	Hymenoptera	Aphelinidae	Eretmocerus eremicus	0.55	537.9	Gregory
Insecta	Hymenoptera	Aphelinidae	Eretmocerus mundus	0.75	733.5	Gregory
Insecta	Hymenoptera	Apidae	Apis cerana	0.232077	226.971	NCBI
Insecta	Hymenoptera	Apidae	Apis dorsata	0.235521	230.34	NCBI
Insecta	Hymenoptera	Apidae	Apis florea	0.234148	228.997	NCBI
Insecta	Hymenoptera	Apidae	Apis laboriosa	0.231148	226.063	NCBI
Insecta	Hymenoptera	Apidae	Apis mellifera	0.230302	225.235	NCBI
Insecta	Hymenoptera	Apidae	Bombus balteatus	0.255691	250.066	NCBI
Insecta	Hymenoptera	Apidae	Bombus bifarius	0.272786	266.785	NCBI
Insecta	Hymenoptera	Apidae	Bombus bimaculatus	0.34	332.52	Gregory
Insecta	Hymenoptera	Apidae	Bombus breviceps	0.253706	248.124	NCBI
Insecta	Hymenoptera	Apidae	Bombus campestris	0.276834	270.744	NCBI
Insecta	Hymenoptera	Apidae	Bombus confusus	0.24448	239.101	NCBI
Insecta	Hymenoptera	Apidae	Bombus consobrinus	0.254672	249.069	NCBI
Insecta	Hymenoptera	Apidae	Bombus cullumanus	0.252542	246.986	NCBI
Insecta	Hymenoptera	Apidae	Bombus difficillimus	0.249039	243.56	NCBI
Insecta	Hymenoptera	Apidae	Bombus haemorrhoidalis	0.24595	240.539	NCBI
Insecta	Hymenoptera	Apidae	Bombus hortorum	0.302962	296.297	NCBI
Insecta	Hymenoptera	Apidae	Bombus hypnorum	0.304022	297.334	NCBI
Insecta	Hymenoptera	Apidae	Bombus ignitus	0.248021	242.565	NCBI
Insecta	Hymenoptera	Apidae	Bombus impatiens	0.252409	246.856	NCBI
Insecta	Hymenoptera	Apidae	Bombus occidentalis	0.46	449.88	Gregory
Insecta	Hymenoptera	Apidae	Bombus opulentus	0.247806	242.354	NCBI
Insecta	Hymenoptera	Apidae	Bombus pascuorum	0.314466	307.548	NCBI
Insecta	Hymenoptera	Apidae	Bombus picipes	0.259701	253.988	NCBI
Insecta	Hymenoptera	Apidae	Bombus polaris	0.251319	245.79	NCBI
Insecta	Hymenoptera	Apidae	Bombus pyrosoma	0.260537	254.805	NCBI
Insecta	Hymenoptera	Apidae	Bombus sibiricus	0.268323	262.42	NCBI
Insecta	Hymenoptera	Apidae	Bombus skorikovi	0.247483	242.038	NCBI
Insecta	Hymenoptera	Apidae	Bombus soroeensis	0.249053	243.574	NCBI
Insecta	Hymenoptera	Apidae	Bombus superbus	0.235317	230.14	NCBI
Insecta	Hymenoptera	Apidae	Bombus sylvestris	0.309372	302.566	NCBI
Insecta	Hymenoptera	Apidae	Bombus sylvicola	0.257753	252.082	NCBI
Insecta	Hymenoptera	Apidae	Bombus terrestris	0.40192	393.078	NCBI
Insecta	Hymenoptera	Apidae	Bombus turneri	0.248581	243.112	NCBI
Insecta	Hymenoptera	Apidae	Bombus vancouverensis	0.288481	282.134	NCBI
Insecta	Hymenoptera	Apidae	Bombus vosnesenskii	0.281777	275.578	NCBI
Insecta	Hymenoptera	Apidae	Bombus waltoni	0.23635	231.15	NCBI
Insecta	Hymenoptera	Apidae	Celetrigona longicornis	0.48	469.44	Gregory
Insecta	Hymenoptera	Apidae	Cephalotrigona sp.	0.55	537.9	Gregory
Insecta	Hymenoptera	Apidae	Ceratina australensis	0.224235	219.302	NCBI
Insecta	Hymenoptera	Apidae	Ceratina calcarata	0.204435	199.937	NCBI
Insecta	Hymenoptera	Apidae	Ceratina dupla dupla	0.59	577.02	Gregory
Insecta	Hymenoptera	Apidae	Ceratina japonica	0.286244	279.947	NCBI
Insecta	Hymenoptera	Apidae	Ctenoplectra terminalis	0.41955	410.32	NCBI
Insecta	Hymenoptera	Apidae	Eufriesea mexicana	0.609691	596.278	NCBI
Insecta	Hymenoptera	Apidae	Euglossa dilemma	0.601431	588.2	NCBI
Insecta	Hymenoptera	Apidae	Exoneura robusta	0.471069	460.705	NCBI
Insecta	Hymenoptera	Apidae	Exoneurella tridentata	0.4514	441.469	NCBI
Insecta	Hymenoptera	Apidae	Friesella schrottkyi	0.43	420.54	Gregory
Insecta	Hymenoptera	Apidae	Frieseomelitta sp.	0.44	430.32	Gregory
Insecta	Hymenoptera	Apidae	Frieseomelitta varia	0.47	459.66	Gregory
Insecta	Hymenoptera	Apidae	Habropoda laboriosa	0.303635	296.955	NCBI
Insecta	Hymenoptera	Apidae	Heterotrigona itama	0.268355	262.451	NCBI
Insecta	Hymenoptera	Apidae	Lepidotrigona ventralis	0.340574	333.081	NCBI
Insecta	Hymenoptera	Apidae	Lestrimellita sp.	0.46	449.88	Gregory
Insecta	Hymenoptera	Apidae	Leurotrigona muelleri	0.32	312.96	Gregory
Insecta	Hymenoptera	Apidae	Melipoma asilvai	0.29	283.62	Gregory
Insecta	Hymenoptera	Apidae	Melipoma bicolor	0.28	273.84	Gregory
Insecta	Hymenoptera	Apidae	Melipoma capixaba	1.38	1349.64	Gregory
Insecta	Hymenoptera	Apidae	Melipoma compressipes	0.78	762.84	Gregory
Insecta	Hymenoptera	Apidae	Melipoma crinita	0.73	713.94	Gregory
Insecta	Hymenoptera	Apidae	Melipoma eburnea	1.11	1085.58	Gregory
Insecta	Hymenoptera	Apidae	Melipoma fuscopilosa	1.1	1075.8	Gregory
Insecta	Hymenoptera	Apidae	Melipoma grandis	0.95	929.1	Gregory
Insecta	Hymenoptera	Apidae	Melipoma mandacaia	0.35	342.3	Gregory
Insecta	Hymenoptera	Apidae	Melipoma marginata	0.28	273.84	Gregory
Insecta	Hymenoptera	Apidae	Melipoma mondury	0.95	929.1	Gregory
Insecta	Hymenoptera	Apidae	Melipoma quadrifasciata	0.27	264.06	Gregory
Insecta	Hymenoptera	Apidae	Melipoma quinquefasciata	0.7	684.6	Gregory
Insecta	Hymenoptera	Apidae	Melipoma rufiventris	0.93	909.54	Gregory
Insecta	Hymenoptera	Apidae	Melipoma scutellaris	1.08	1056.24	Gregory
Insecta	Hymenoptera	Apidae	Melipoma seminigra	0.85	831.3	Gregory
Insecta	Hymenoptera	Apidae	Melipoma subnitida	0.27	264.06	Gregory
Insecta	Hymenoptera	Apidae	Melipona asilvaib	0.28	273.84	Gregory
Insecta	Hymenoptera	Apidae	Melipona bicolor	0.26	254.28	Gregory
Insecta	Hymenoptera	Apidae	Melipona fasciculata	0.82	801.96	Gregory
Insecta	Hymenoptera	Apidae	Melipona flavolineata	0.98	958.44	Gregory
Insecta	Hymenoptera	Apidae	Melipona mandacaia	0.34	332.52	Gregory
Insecta	Hymenoptera	Apidae	Melipona quadrifasciata	0.262069	256.303	NCBI
Insecta	Hymenoptera	Apidae	Melipona quinquefasciata	0.69	674.82	Gregory
Insecta	Hymenoptera	Apidae	Melipona rufiventris	0.93	909.54	Gregory
Insecta	Hymenoptera	Apidae	Melissodes desponsa	0.52	508.56	Gregory
Insecta	Hymenoptera	Apidae	Melissodes illata	0.37	361.86	Gregory
Insecta	Hymenoptera	Apidae	Nanotrigona sp.	0.45	440.1	Gregory
Insecta	Hymenoptera	Apidae	Nanotrigona testaceicornis	0.41	400.98	Gregory
Insecta	Hymenoptera	Apidae	Nomada fabriciana	0.238838	233.584	NCBI
Insecta	Hymenoptera	Apidae	Paratrigona subnuda	0.26	254.28	Gregory
Insecta	Hymenoptera	Apidae	Partamona chapadicola	0.63	616.14	Gregory
Insecta	Hymenoptera	Apidae	Partamona helleri	0.55	537.9	Gregory
Insecta	Hymenoptera	Apidae	Partamona rustica	0.58	567.24	Gregory
Insecta	Hymenoptera	Apidae	Plebeia droryana	0.5	489	Gregory
Insecta	Hymenoptera	Apidae	Plebeia lucii	0.43	420.54	Gregory
Insecta	Hymenoptera	Apidae	Plebeia sp.	0.44	430.32	Gregory
Insecta	Hymenoptera	Apidae	Scaptotrigona bipunctata	0.42	410.76	Gregory
Insecta	Hymenoptera	Apidae	Scaptotrigona depilis	0.4	391.2	Gregory
Insecta	Hymenoptera	Apidae	Scaptotrigona tubiba	0.45	440.1	Gregory
Insecta	Hymenoptera	Apidae	Scaura latitarsis	0.44	430.32	Gregory
Insecta	Hymenoptera	Apidae	Schwarziana sp.	0.65	635.7	Gregory
Insecta	Hymenoptera	Apidae	Tetragonisca angustula	0.9	880.2	Gregory
Insecta	Hymenoptera	Apidae	Tetragonula carbonaria	0.306288	299.55	NCBI
Insecta	Hymenoptera	Apidae	Tetragonula clypearis	0.300665	294.05	NCBI
Insecta	Hymenoptera	Apidae	Tetragonula davenporti	0.291013	284.611	NCBI
Insecta	Hymenoptera	Apidae	Tetragonula hockingsi	0.31401	307.102	NCBI
Insecta	Hymenoptera	Apidae	Tetragonula mellipes	0.567358	554.876	NCBI
Insecta	Hymenoptera	Apidae	Trigona fulviventris	0.69	674.82	Gregory
Insecta	Hymenoptera	Apidae	Trigona pallens	0.81	792.18	Gregory
Insecta	Hymenoptera	Apidae	Trigona spinipes	0.43	420.54	Gregory
Insecta	Hymenoptera	Apidae	Xylocopa virginica krombeini	0.69	674.82	Gregory
Insecta	Hymenoptera	Bembicidae	Nysson spinosus	0.321693	314.616	NCBI
Insecta	Hymenoptera	Bethylidae	Goniozus legneri	0.143294	140.142	NCBI
Insecta	Hymenoptera	Braconidae	Aphidius colemani	0.1	97.8	Gregory
Insecta	Hymenoptera	Braconidae	Aphidius ervi	0.142078	138.952	NCBI
Insecta	Hymenoptera	Braconidae	Aphidius gifuensis	0.160474	156.944	NCBI
Insecta	Hymenoptera	Braconidae	Asobara japonica	0.277032	270.937	NCBI
Insecta	Hymenoptera	Braconidae	Chelonus insularis	0.138783	135.73	NCBI
Insecta	Hymenoptera	Braconidae	Cotesia chilonis	0.193773	189.51	NCBI
Insecta	Hymenoptera	Braconidae	Cotesia congregata	0.203672	199.191	NCBI
Insecta	Hymenoptera	Braconidae	Cotesia flavipes	0.18	176.04	Gregory
Insecta	Hymenoptera	Braconidae	Cotesia glomerata	0.295344	288.846	NCBI
Insecta	Hymenoptera	Braconidae	Cotesia typhae	0.190861	186.662	NCBI
Insecta	Hymenoptera	Braconidae	Cotesia vestalis	0.134969	132	NCBI
Insecta	Hymenoptera	Braconidae	Dacnusa sibirica	0.16	156.48	Gregory
Insecta	Hymenoptera	Braconidae	Diachasma alloeum	0.393018	384.372	NCBI
Insecta	Hymenoptera	Braconidae	Eumacrocentrus americanus	0.11955	116.92	NCBI
Insecta	Hymenoptera	Braconidae	Fopius arisanus	0.157088	153.632	NCBI
Insecta	Hymenoptera	Braconidae	Habrobracon juglandis	0.16	156.48	Gregory
Insecta	Hymenoptera	Braconidae	Habrobracon serinopae	0.16	156.48	Gregory
Insecta	Hymenoptera	Braconidae	Lysiphlebus fabarum	0.143871	140.706	NCBI
Insecta	Hymenoptera	Braconidae	Macrocentrus cingulum	0.130793	127.916	NCBI
Insecta	Hymenoptera	Braconidae	Macrocentrus grandii	0.11	107.58	Gregory
Insecta	Hymenoptera	Braconidae	Microplitis demolitor	0.246616	241.19	NCBI
Insecta	Hymenoptera	Braconidae	Peristenus digoneutis	0.13	127.14	Gregory
Insecta	Hymenoptera	Braconidae	Peristenus stygicus	0.1	97.8	Gregory
Insecta	Hymenoptera	Braconidae	Praon sp.	0.13	127.14	Gregory
Insecta	Hymenoptera	Cephidae	Cephus cinctus	0.165875	162.226	NCBI
Insecta	Hymenoptera	Colletidae	Colletes gigas	0.279199	273.057	NCBI
Insecta	Hymenoptera	Colletidae	Hylaeus affinis	0.64	625.92	Gregory
Insecta	Hymenoptera	Crabronidae	Ectemnius continuus	0.266193	260.337	NCBI
Insecta	Hymenoptera	Crabronidae	Ectemnius lituratus	0.240447	235.157	NCBI
Insecta	Hymenoptera	Crabronidae	Gorytes atricornis	0.48	469.44	Gregory
Insecta	Hymenoptera	Crabronidae	Microbembex monodonta	0.66	645.48	Gregory
Insecta	Hymenoptera	Crabronidae	Trypoxylon politum	0.35	342.3	Gregory
Insecta	Hymenoptera	Cynipidae	Andricus curvator	1.75194	1713.4	NCBI
Insecta	Hymenoptera	Cynipidae	Andricus grossulariae	1.44453	1412.75	NCBI
Insecta	Hymenoptera	Cynipidae	Andricus inflator	1.91136	1869.31	NCBI
Insecta	Hymenoptera	Cynipidae	Andricus quercuslanigera	1.36685	1336.78	NCBI
Insecta	Hymenoptera	Cynipidae	Andricus quercusramuli	1.98116	1937.57	NCBI
Insecta	Hymenoptera	Cynipidae	Belonocnema treatae	1.5733	1538.69	NCBI
Insecta	Hymenoptera	Cynipidae	Neuroterus quercusbaccarum	2.62748	2569.68	NCBI
Insecta	Hymenoptera	Cynipidae	Pseudoneuroterus saliens	2.10721	2060.85	NCBI (no COI; n = 226)
Insecta	Hymenoptera	Cynipidae	Synergus gifuensis	0.28227	276.06	NCBI
Insecta	Hymenoptera	Cynipidae	Synergus itoensis	0.272027	266.042	NCBI
Insecta	Hymenoptera	Cynipidae	Synergus japonicus	0.231507	226.414	NCBI
Insecta	Hymenoptera	Cynipidae	Synergus umbraculus	0.240628	235.334	NCBI
Insecta	Hymenoptera	Diprionidae	Neodiprion lecontei	0.245171	239.777	NCBI
Insecta	Hymenoptera	Diprionidae	Neodiprion pinetum	0.275844	269.775	NCBI
Insecta	Hymenoptera	Dryinidae	Gonatopus flavifemur	0.650859	636.54	NCBI
Insecta	Hymenoptera	Encyrtidae	Copidosoma floridanum	0.566417	553.956	NCBI
Insecta	Hymenoptera	Encyrtidae	Leptomastix dactylopii	0.56	547.68	Gregory
Insecta	Hymenoptera	Eulophidae	Diglyphus isaea	0.23	224.94	Gregory
Insecta	Hymenoptera	Eupelmidae	Anastatus disparis	0.960718	939.582	NCBI
Insecta	Hymenoptera	Eupelmidae	Eupelmus annulatus	0.322046	314.961	NCBI
Insecta	Hymenoptera	Eupelmidae	Eupelmus urozonus	0.385223	376.748	NCBI
Insecta	Hymenoptera	Eurytomidae	Eurytoma adleriae	0.321743	314.665	NCBI
Insecta	Hymenoptera	Eurytomidae	Eurytoma brunniventris	0.328691	321.46	NCBI
Insecta	Hymenoptera	Figitidae	Ganaspis brasiliensis	0.839839	821.363	NCBI
Insecta	Hymenoptera	Figitidae	Ganaspis xanthopoda	0.99	968.22	Gregory
Insecta	Hymenoptera	Figitidae	Leptopilina boulardi	0.330949	323.668	NCBI
Insecta	Hymenoptera	Figitidae	Leptopilina clavipes	0.261088	255.344	NCBI
Insecta	Hymenoptera	Figitidae	Leptopilina heterotoma	0.508894	497.698	NCBI
Insecta	Hymenoptera	Figitidae	Leptopilina victoriae	0.53	518.34	Gregory
Insecta	Hymenoptera	Formicidae	Acromyrmex charruanus	0.30321	296.539	NCBI
Insecta	Hymenoptera	Formicidae	Acromyrmex echinatior	0.302602	295.945	NCBI
Insecta	Hymenoptera	Formicidae	Acromyrmex heyeri	0.302248	295.599	NCBI
Insecta	Hymenoptera	Formicidae	Acromyrmex insinuator	0.301284	294.656	NCBI
Insecta	Hymenoptera	Formicidae	Aphaenogaster (rudis-texana group N16)	0.43	420.54	Gregory
Insecta	Hymenoptera	Formicidae	Aphaenogaster (rudis-texana group N17)	0.46	449.88	Gregory
Insecta	Hymenoptera	Formicidae	Aphaenogaster (rudis-texana group N22b)	0.44	430.32	Gregory
Insecta	Hymenoptera	Formicidae	Aphaenogaster ashmeadi	0.317315	310.334	NCBI
Insecta	Hymenoptera	Formicidae	Aphaenogaster floridana	0.391473	382.861	NCBI
Insecta	Hymenoptera	Formicidae	Aphaenogaster fulva	0.35392	346.134	NCBI
Insecta	Hymenoptera	Formicidae	Aphaenogaster miamiana	0.350351	342.643	NCBI
Insecta	Hymenoptera	Formicidae	Aphaenogaster picea	0.394729	386.045	NCBI
Insecta	Hymenoptera	Formicidae	Aphaenogaster rudis	0.404307	395.412	NCBI
Insecta	Hymenoptera	Formicidae	Aphaenogaster treatae	0.5	489	Gregory
Insecta	Hymenoptera	Formicidae	Apterostigma dentigerum	0.65	635.7	Gregory
Insecta	Hymenoptera	Formicidae	Atta cephalotes	0.324818	317.672	NCBI
Insecta	Hymenoptera	Formicidae	Atta colombica	0.29781	291.258	NCBI
Insecta	Hymenoptera	Formicidae	Atta columbica	0.31	303.18	Gregory
Insecta	Hymenoptera	Formicidae	Atta texana	0.293326	286.873	NCBI
Insecta	Hymenoptera	Formicidae	Camponotus castaneus	0.31	303.18	Gregory
Insecta	Hymenoptera	Formicidae	Camponotus crassus	0.29	283.62	Gregory
Insecta	Hymenoptera	Formicidae	Camponotus floridanus	0.237919	232.685	NCBI
Insecta	Hymenoptera	Formicidae	Camponotus pennsylvanicus	0.33	322.74	Gregory
Insecta	Hymenoptera	Formicidae	Camponotus renggeri	0.29	283.62	Gregory
Insecta	Hymenoptera	Formicidae	Camponotus rufipes	0.29	283.62	Gregory
Insecta	Hymenoptera	Formicidae	Cardiocondyla obscurior	0.197394	193.051	NCBI
Insecta	Hymenoptera	Formicidae	Cataglyphis hispanica	0.203418	198.943	NCBI
Insecta	Hymenoptera	Formicidae	Cataglyphis niger	0.302636	295.978	NCBI
Insecta	Hymenoptera	Formicidae	Cerapachys edentata	0.22	215.16	Gregory
Insecta	Hymenoptera	Formicidae	Crematogaster hespera	0.28	273.84	Gregory
Insecta	Hymenoptera	Formicidae	Crematogaster levior	0.333538	326.2	NCBI
Insecta	Hymenoptera	Formicidae	Cyphomyrmex costatus	0.307073	300.317	NCBI
Insecta	Hymenoptera	Formicidae	Dinoponera australis	0.57	557.46	Gregory
Insecta	Hymenoptera	Formicidae	Dinoponera quadriceps	0.265507	259.666	NCBI
Insecta	Hymenoptera	Formicidae	Dolichoderus mariae	0.18	176.04	Gregory
Insecta	Hymenoptera	Formicidae	Dolichoderus taschenbergi	0.23	224.94	Gregory
Insecta	Hymenoptera	Formicidae	Dormyrmex bicolor	0.25	244.5	Gregory
Insecta	Hymenoptera	Formicidae	Dorymyrmex bureni	0.18	176.04	Gregory
Insecta	Hymenoptera	Formicidae	Eciton burchelli	0.27	264.06	Gregory
Insecta	Hymenoptera	Formicidae	Eciton burchellii	0.196782	192.453	NCBI
Insecta	Hymenoptera	Formicidae	Ectatomma tuberculatum	0.71	694.38	Gregory
Insecta	Hymenoptera	Formicidae	Eurhopalothrix procera	0.39	381.42	Gregory
Insecta	Hymenoptera	Formicidae	Forelius pruinosus	0.22	215.16	Gregory
Insecta	Hymenoptera	Formicidae	Formica exsecta	0.283879	277.634	NCBI
Insecta	Hymenoptera	Formicidae	Formica pallidifulva	0.39	381.42	Gregory
Insecta	Hymenoptera	Formicidae	Formica selysi	0.296986	290.452	NCBI
Insecta	Hymenoptera	Formicidae	Harpegnathos saltator	0.30109	294.466	NCBI
Insecta	Hymenoptera	Formicidae	Labidus coecus	0.37	361.86	Gregory
Insecta	Hymenoptera	Formicidae	Lasius alienus	0.31	303.18	Gregory
Insecta	Hymenoptera	Formicidae	Lasius latipes	0.27	264.06	Gregory
Insecta	Hymenoptera	Formicidae	Lasius minutus	0.23	224.94	Gregory
Insecta	Hymenoptera	Formicidae	Lasius niger	0.24155	236.236	NCBI
Insecta	Hymenoptera	Formicidae	Linepithema humile	0.224439	219.501	NCBI
Insecta	Hymenoptera	Formicidae	Liometopum occidentale	0.29	283.62	Gregory
Insecta	Hymenoptera	Formicidae	Messor andrei	0.26	254.28	Gregory
Insecta	Hymenoptera	Formicidae	Monomorium pharaonis	0.332829	325.507	NCBI
Insecta	Hymenoptera	Formicidae	Monomorium viride	0.5	489	Gregory
Insecta	Hymenoptera	Formicidae	Mycetophylax conformis	0.32	312.96	Gregory
Insecta	Hymenoptera	Formicidae	Mycetophylax morschi	0.32	312.96	Gregory
Insecta	Hymenoptera	Formicidae	Mycetophylax simplex	0.39	381.42	Gregory
Insecta	Hymenoptera	Formicidae	Myrmecia varians	0.28	273.84	Gregory
Insecta	Hymenoptera	Formicidae	Myrmecina americana A	0.26	254.28	Gregory
Insecta	Hymenoptera	Formicidae	Myrmecina americana B	0.31	303.18	Gregory
Insecta	Hymenoptera	Formicidae	Nylanderia fulva	0.383545	375.107	NCBI
Insecta	Hymenoptera	Formicidae	Odontomachus bauri	0.49	479.22	Gregory
Insecta	Hymenoptera	Formicidae	Odontomachus brunneus	0.401878	393.037	NCBI
Insecta	Hymenoptera	Formicidae	Odontomachus cephalotes	0.43	420.54	Gregory
Insecta	Hymenoptera	Formicidae	Odontomachus chelifer	0.54	528.12	Gregory
Insecta	Hymenoptera	Formicidae	Odontomachus clarus	0.42	410.76	Gregory
Insecta	Hymenoptera	Formicidae	Odontomachus haematodus	0.51	498.78	Gregory
Insecta	Hymenoptera	Formicidae	Ooceraea biroi	0.228912	223.876	NCBI
Insecta	Hymenoptera	Formicidae	Paratrechina longicornis	0.18	176.04	Gregory
Insecta	Hymenoptera	Formicidae	Pheidole dentata	0.24	234.72	Gregory
Insecta	Hymenoptera	Formicidae	Pheidole floridana	0.21	205.38	Gregory
Insecta	Hymenoptera	Formicidae	Pheidole hyatti	0.33	322.74	Gregory
Insecta	Hymenoptera	Formicidae	Pogonomyrmex badius	0.27	264.06	Gregory
Insecta	Hymenoptera	Formicidae	Pogonomyrmex barbatus	0.240947	235.646	NCBI
Insecta	Hymenoptera	Formicidae	Pogonomyrmex californicus	0.246478	241.055	NCBI
Insecta	Hymenoptera	Formicidae	Pogonomyrmex coarctatus	0.29	283.62	Gregory
Insecta	Hymenoptera	Formicidae	Ponera pennsylvanica	0.58	567.24	Gregory
Insecta	Hymenoptera	Formicidae	Prenolepis imparis	0.3	293.4	Gregory
Insecta	Hymenoptera	Formicidae	Pseudoatta argentina	0.286502	280.199	NCBI
Insecta	Hymenoptera	Formicidae	Pseudomyrmex concolor	0.201235	196.808	NCBI
Insecta	Hymenoptera	Formicidae	Pseudomyrmex cubaensis	0.209228	204.625	NCBI
Insecta	Hymenoptera	Formicidae	Pseudomyrmex dendroicus	0.211242	206.595	NCBI
Insecta	Hymenoptera	Formicidae	Pseudomyrmex ejectus	0.29	283.62	Gregory
Insecta	Hymenoptera	Formicidae	Pseudomyrmex elongatus	0.249549	244.059	NCBI
Insecta	Hymenoptera	Formicidae	Pseudomyrmex flavicornis	0.202938	198.473	NCBI
Insecta	Hymenoptera	Formicidae	Pseudomyrmex gracilis	0.289137	282.776	NCBI
Insecta	Hymenoptera	Formicidae	Pseudomyrmex pallidus	0.204874	200.367	NCBI
Insecta	Hymenoptera	Formicidae	Pyramica rostrata	0.28	273.84	Gregory
Insecta	Hymenoptera	Formicidae	Sericomyrmex amabilis	0.45	440.1	Gregory
Insecta	Hymenoptera	Formicidae	Solenopsis fugax	0.342867	335.324	NCBI
Insecta	Hymenoptera	Formicidae	Solenopsis invicta	0.386607	378.102	NCBI
Insecta	Hymenoptera	Formicidae	Solenopsis molesta	0.38	371.64	Gregory
Insecta	Hymenoptera	Formicidae	Solenopsis xyloni	0.48	469.44	Gregory
Insecta	Hymenoptera	Formicidae	Tapinoma sessile	0.37	361.86	Gregory
Insecta	Hymenoptera	Formicidae	Tapinoma sessile A	0.38	371.64	Gregory
Insecta	Hymenoptera	Formicidae	Tapinoma sessile B	0.61	596.58	Gregory
Insecta	Hymenoptera	Formicidae	Temnothorax ambiguus	0.31	303.18	Gregory
Insecta	Hymenoptera	Formicidae	Temnothorax curvispinosus	0.310367	303.539	NCBI
Insecta	Hymenoptera	Formicidae	Temnothorax longispinosus	0.266546	260.682	NCBI
Insecta	Hymenoptera	Formicidae	Temnothorax texanus	0.32	312.96	Gregory
Insecta	Hymenoptera	Formicidae	Tetramorium bicarinatum	0.234395	229.238	NCBI
Insecta	Hymenoptera	Formicidae	Tetramorium caespitum	0.27	264.06	Gregory
Insecta	Hymenoptera	Formicidae	Tetramorium immigrans	0.232187	227.079	NCBI
Insecta	Hymenoptera	Formicidae	Tetramorium parvispinum	0.234807	229.641	NCBI
Insecta	Hymenoptera	Formicidae	Tetramorium simillimum	0.237378	232.156	NCBI
Insecta	Hymenoptera	Formicidae	Trachymyrmex cornetzi	0.377748	369.438	NCBI
Insecta	Hymenoptera	Formicidae	Trachymyrmex septentrionalis	0.29831	291.747	NCBI
Insecta	Hymenoptera	Formicidae	Trachymyrmex zeteki	0.274001	267.973	NCBI
Insecta	Hymenoptera	Formicidae	Vollenhovia emeryi	0.294377	287.901	NCBI
Insecta	Hymenoptera	Formicidae	Wasmannia auropunctata	0.331411	324.12	NCBI
Insecta	Hymenoptera	Halictidae	Agapostemon splendens	0.66	645.48	Gregory
Insecta	Hymenoptera	Halictidae	Augochloropsis metallica	0.9	880.2	Gregory
Insecta	Hymenoptera	Halictidae	Dufourea novaeangliae	0.285793	279.506	NCBI
Insecta	Hymenoptera	Halictidae	Halictus ligatus	0.55	537.9	Gregory
Insecta	Hymenoptera	Halictidae	Halictus poeyi	0.4	391.2	Gregory
Insecta	Hymenoptera	Halictidae	Lasioglossum albipes	0.344091	336.521	NCBI
Insecta	Hymenoptera	Halictidae	Lasioglossum lativentre	0.48971	478.936	NCBI
Insecta	Hymenoptera	Halictidae	Lasioglossum morio	0.517027	505.652	NCBI
Insecta	Hymenoptera	Halictidae	Megalopta genalis	0.39889	390.114	NCBI
Insecta	Hymenoptera	Halictidae	Nomia melanderi	0.333212	325.881	NCBI
Insecta	Hymenoptera	Halictidae	Seladonia tumulorum	0.384384	375.928	NCBI
Insecta	Hymenoptera	Halictidae	Sphecodes monilicornis	0.502857	491.794	NCBI
Insecta	Hymenoptera	Ichneumonidae	Campoletis sonorensis	0.261803	256.043	NCBI
Insecta	Hymenoptera	Ichneumonidae	Diadegma semiclausum	0.172286	168.496	NCBI
Insecta	Hymenoptera	Ichneumonidae	Diadromus collaris	0.193173	188.923	NCBI
Insecta	Hymenoptera	Ichneumonidae	Ichneumon xanthorius	0.322057	314.972	NCBI
Insecta	Hymenoptera	Ichneumonidae	Neotheronia bicincta	0.27	264.06	Gregory
Insecta	Hymenoptera	Ichneumonidae	Venturia canescens	0.297301	290.76	NCBI
Insecta	Hymenoptera	Megachilidae	Anthidiellum notatum rufimaculatum	0.48	469.44	Gregory
Insecta	Hymenoptera	Megachilidae	Megachile albitarsis	0.8	782.4	Gregory
Insecta	Hymenoptera	Megachilidae	Megachile rotundata	0.278794	272.661	NCBI
Insecta	Hymenoptera	Megachilidae	Osmia bicornis	0.227985	222.969	NCBI
Insecta	Hymenoptera	Megachilidae	Osmia lignaria	0.181055	177.072	NCBI
Insecta	Hymenoptera	Megastigmidae	Megastigmus dorsalis	0.60323	589.959	NCBI
Insecta	Hymenoptera	Megastigmidae	Megastigmus stigmatizans	0.590888	577.888	NCBI
Insecta	Hymenoptera	Melittidae	Macropis europaea	0.55401	541.822	NCBI
Insecta	Hymenoptera	Mutillidae	Dasymutilla archboldi	0.46	449.88	Gregory
Insecta	Hymenoptera	Mutillidae	Dasymutilla occidentalis	0.57	557.46	Gregory
Insecta	Hymenoptera	Mutillidae	Dasymutilla pyrrhus	0.49	479.22	Gregory
Insecta	Hymenoptera	Mutillidae	Sphaeropthalma pensylvanica	0.54	528.12	Gregory
Insecta	Hymenoptera	Ormyridae	Ormyrus nitidulus	0.265732	259.886	NCBI
Insecta	Hymenoptera	Ormyridae	Ormyrus pomaceus	0.272816	266.814	NCBI
Insecta	Hymenoptera	Orussidae	Orussus abietinus	0.190591	186.398	NCBI
Insecta	Hymenoptera	Pompilidae	Anoplius nigerrimus	0.637816	623.784	NCBI
Insecta	Hymenoptera	Psenidae	Mimumesa dahlbomi	0.292583	286.146	NCBI
Insecta	Hymenoptera	Pteromalidae	Apocrypta bakeri	0.203052	198.585	NCBI
Insecta	Hymenoptera	Pteromalidae	Catolaccus grandis	0.47	459.66	Gregory
Insecta	Hymenoptera	Pteromalidae	Cecidostiba fungosa	0.189711	185.537	NCBI
Insecta	Hymenoptera	Pteromalidae	Cecidostiba semifascia	0.293683	287.222	NCBI
Insecta	Hymenoptera	Pteromalidae	Muscidifurax raptorellus	0.320968	313.907	NCBI
Insecta	Hymenoptera	Pteromalidae	Nasonia giraulti	0.264852	259.025	NCBI
Insecta	Hymenoptera	Pteromalidae	Nasonia longicornis	0.292153	285.726	NCBI
Insecta	Hymenoptera	Pteromalidae	Nasonia vitripennis	0.303998	297.31	NCBI
Insecta	Hymenoptera	Pteromalidae	Philotrypesis tridentata	0.407574	398.607	NCBI
Insecta	Hymenoptera	Pteromalidae	Pteromalus puparum	0.345778	338.171	NCBI
Insecta	Hymenoptera	Pteromalidae	Trichomalopsis sarcophagae	0.241744	236.426	NCBI
Insecta	Hymenoptera	Scelionidae	Telenomus remus	0.13051	127.639	NCBI
Insecta	Hymenoptera	Scoliidae	Campsomeris plumipes fossulana	0.21	205.38	Gregory
Insecta	Hymenoptera	Sphecidae	Ammophila pictipennis	0.41	400.98	Gregory
Insecta	Hymenoptera	Sphecidae	Chalybion californicum	0.54	528.12	Gregory
Insecta	Hymenoptera	Sphecidae	Larra bicolor	0.19	185.82	Gregory
Insecta	Hymenoptera	Sphecidae	Miscophus slossonae	0.19	185.82	Gregory
Insecta	Hymenoptera	Sphecidae	Sceliphron caementarium	0.98	958.44	Gregory
Insecta	Hymenoptera	Sphecidae	Stictiella serrata	0.78	762.84	Gregory
Insecta	Hymenoptera	Tenthredinidae	Athalia rosae	0.175823	171.955	NCBI
Insecta	Hymenoptera	Tenthredinidae	Euura lappo	0.265696	259.851	NCBI
Insecta	Hymenoptera	Tenthredinidae	Euura saliciscinereae	0.227198	222.2	NCBI
Insecta	Hymenoptera	Tenthredinidae	Tenthredo notha	0.258509	252.822	NCBI
Insecta	Hymenoptera	Torymidae	Torymus auratus	0.420154	410.911	NCBI
Insecta	Hymenoptera	Torymidae	Torymus geranii	0.372164	363.976	NCBI
Insecta	Hymenoptera	Trichogrammatidae	Trichogramma brassicae	0.240682	235.387	NCBI
Insecta	Hymenoptera	Trichogrammatidae	Trichogramma evanescens	0.218478	213.671	NCBI
Insecta	Hymenoptera	Trichogrammatidae	Trichogramma platneri	0.18	176.04	Gregory
Insecta	Hymenoptera	Trichogrammatidae	Trichogramma pretiosum	0.191863	187.642	NCBI
Insecta	Hymenoptera	Vespidae	Ancistrocerus nigricornis	0.237215	231.996	NCBI
Insecta	Hymenoptera	Vespidae	Dolichovespula arenaria	0.32	312.96	Gregory
Insecta	Hymenoptera	Vespidae	Dolichovespula media	0.25315	247.581	NCBI
Insecta	Hymenoptera	Vespidae	Dolichovespula saxonica	0.226824	221.834	NCBI
Insecta	Hymenoptera	Vespidae	Eumenes fraternus	0.22	215.16	Gregory
Insecta	Hymenoptera	Vespidae	Eumenes smithii	0.3	293.4	Gregory
Insecta	Hymenoptera	Vespidae	Euodynerus cf. hidalgo	0.3	293.4	Gregory
Insecta	Hymenoptera	Vespidae	Metapolybia cingulata	0.218342	213.538	NCBI
Insecta	Hymenoptera	Vespidae	Polistes canadensis	0.215953	211.202	NCBI
Insecta	Hymenoptera	Vespidae	Polistes carolina	0.38	371.64	Gregory
Insecta	Hymenoptera	Vespidae	Polistes dominula	0.212706	208.026	NCBI
Insecta	Hymenoptera	Vespidae	Polistes dorsalis	0.48	469.44	Gregory
Insecta	Hymenoptera	Vespidae	Polistes exclamans	0.55	537.9	Gregory
Insecta	Hymenoptera	Vespidae	Polistes fuscatus	0.224046	219.117	NCBI
Insecta	Hymenoptera	Vespidae	Polistes metricus	0.224784	219.839	NCBI
Insecta	Hymenoptera	Vespidae	Polybia occidentalis	0.201998	197.554	NCBI
Insecta	Hymenoptera	Vespidae	Symmorphus canadensis	0.23	224.94	Gregory
Insecta	Hymenoptera	Vespidae	Vespa crabro	0.234743	229.579	NCBI
Insecta	Hymenoptera	Vespidae	Vespa mandarinia	0.253282	247.71	NCBI
Insecta	Hymenoptera	Vespidae	Vespa velutina	0.19834	193.977	NCBI
Insecta	Hymenoptera	Vespidae	Vespula germanica	0.182206	178.197	NCBI
Insecta	Hymenoptera	Vespidae	Vespula maculifrons	0.22	215.16	Gregory
Insecta	Hymenoptera	Vespidae	Vespula pensylvanica	0.183405	179.37	NCBI
Insecta	Hymenoptera	Vespidae	Vespula squamosa	0.21	205.38	Gregory
Insecta	Hymenoptera	Vespidae	Vespula vulgaris	0.180238	176.273	NCBI
Insecta	Hymenoptera	Vespidae	Zethus slossonae	0.15	146.7	Gregory
Insecta	Lepidoptera	Adelidae	Adela reaumurella	0.893825	874.161	NCBI
Insecta	Lepidoptera	Arctiidae	Cisseps fulvicollis	0.46	449.88	Gregory
Insecta	Lepidoptera	Arctiidae	Ctenucha virginica	0.5	489	Gregory
Insecta	Lepidoptera	Arctiidae	Euchaetes egle	0.79	772.62	Gregory
Insecta	Lepidoptera	Arctiidae	Grammea virgo	0.98	958.44	Gregory
Insecta	Lepidoptera	Arctiidae	Halisidota tesselaris	0.61	596.58	Gregory
Insecta	Lepidoptera	Arctiidae	Hypoprepia fucosa	1.13	1105.14	Gregory
Insecta	Lepidoptera	Arctiidae	Spilosoma virginica	0.64	625.92	Gregory
Insecta	Lepidoptera	Blastobasidae	Blastobasis adustella	0.569964	557.425	NCBI
Insecta	Lepidoptera	Blastobasidae	Blastobasis lacticolella	0.590049	577.068	NCBI
Insecta	Lepidoptera	Bombycidae	Bombyx huttoni	0.460469	450.339	NCBI
Insecta	Lepidoptera	Bombycidae	Bombyx mandarina	0.407539	398.573	NCBI
Insecta	Lepidoptera	Bombycidae	Bombyx mori	0.470689	460.334	NCBI
Insecta	Lepidoptera	Carposinidae	Carposina sasakii	0.408016	399.04	NCBI
Insecta	Lepidoptera	Cosmopterigidae	Hyposmocoma kahamanoa	0.747895	731.441	NCBI
Insecta	Lepidoptera	Cossidae	Zeuzera pyrina	0.702339	686.888	NCBI
Insecta	Lepidoptera	Crambidae	Chilo suppressalis	0.842898	824.354	NCBI
Insecta	Lepidoptera	Crambidae	Chrysoteuchia culmella	0.659725	645.211	NCBI
Insecta	Lepidoptera	Crambidae	Cnaphalocrocis exigua	0.815549	797.607	NCBI
Insecta	Lepidoptera	Crambidae	Cnaphalocrocis medinalis	0.540337	528.45	NCBI
Insecta	Lepidoptera	Crambidae	Diatraea saccharalis	0.46343	453.235	NCBI
Insecta	Lepidoptera	Crambidae	Leucinodes orbonalis	0.874553	855.313	NCBI
Insecta	Lepidoptera	Crambidae	Ostrinia furnacalis	0.447117	437.28	NCBI
Insecta	Lepidoptera	Crambidae	Ostrinia nubilalis	0.465149	454.916	NCBI
Insecta	Lepidoptera	Crambidae	Parapoynx stratiotata	0.488991	478.233	NCBI
Insecta	Lepidoptera	Crambidae	Scirpophaga incertulas	0.315307	308.37	NCBI
Insecta	Lepidoptera	Depressariidae	Carcina quercana	0.418714	409.502	NCBI
Insecta	Lepidoptera	Drepanidae	Drepana arcuata	0.276557	270.473	NCBI
Insecta	Lepidoptera	Drepanidae	Drepana bilineata	0.34	332.52	Gregory
Insecta	Lepidoptera	Drepanidae	Habrosyne pyritoides	0.409563	400.553	NCBI
Insecta	Lepidoptera	Drepanidae	Thyatira batis	0.321865	314.784	NCBI
Insecta	Lepidoptera	Erebidae	Arctia plantaginis	0.5978	584.648	NCBI
Insecta	Lepidoptera	Erebidae	Eilema depressum	0.635999	622.007	NCBI
Insecta	Lepidoptera	Erebidae	Eilema sororculum	0.74581	729.402	NCBI
Insecta	Lepidoptera	Erebidae	Euproctis similis	0.519052	507.633	NCBI
Insecta	Lepidoptera	Erebidae	Hypena proboscidalis	0.651095	636.771	NCBI
Insecta	Lepidoptera	Erebidae	Hyphantria cunea	0.521996	510.512	NCBI
Insecta	Lepidoptera	Erebidae	Laspeyria flexula	0.461025	450.882	NCBI
Insecta	Lepidoptera	Erebidae	Lymantria dispar	1.02089	998.43	NCBI
Insecta	Lepidoptera	Erebidae	Lymantria monacha	0.936251	915.653	NCBI
Insecta	Lepidoptera	Erebidae	Orgyia antiqua	0.490895	480.095	NCBI
Insecta	Lepidoptera	Erebidae	Schrankia costaestrigalis	0.584843	571.976	NCBI
Insecta	Lepidoptera	Erebidae	Spilarctia lutea	0.597926	584.772	NCBI
Insecta	Lepidoptera	Erebidae	Spilosoma lubricipeda	0.600559	587.347	NCBI
Insecta	Lepidoptera	Gelechiidae	Tuta absoluta	0.926933	906.54	NCBI
Insecta	Lepidoptera	Geometridae	Agriopis aurantiaria	0.496288	485.37	NCBI
Insecta	Lepidoptera	Geometridae	Biston betularia	0.413608	404.509	NCBI
Insecta	Lepidoptera	Geometridae	Campaea margaritaria	0.342751	335.21	NCBI
Insecta	Lepidoptera	Geometridae	Crocallis elinguaria	0.440064	430.383	NCBI
Insecta	Lepidoptera	Geometridae	Ectropis grisescens	0.802543	784.887	NCBI
Insecta	Lepidoptera	Geometridae	Ennomine sp.	0.45	440.1	Gregory
Insecta	Lepidoptera	Geometridae	Ennomos fuscantarius	0.454918	444.91	NCBI
Insecta	Lepidoptera	Geometridae	Ennomos quercinarius	0.502934	491.869	NCBI
Insecta	Lepidoptera	Geometridae	Ennomos subsignarius	0.4	391.2	Gregory
Insecta	Lepidoptera	Geometridae	Erannis defoliaria	0.534107	522.357	NCBI
Insecta	Lepidoptera	Geometridae	Euchlaena irraria	1.94	1897.32	Gregory
Insecta	Lepidoptera	Geometridae	Guenovia simcloria	0.4	391.2	Gregory
Insecta	Lepidoptera	Geometridae	Hydriomena furcata	0.432824	423.302	NCBI
Insecta	Lepidoptera	Geometridae	Hylaea fasciaria	0.335296	327.919	NCBI
Insecta	Lepidoptera	Geometridae	Idaea aversata	0.446537	436.713	NCBI
Insecta	Lepidoptera	Geometridae	Lycia pomonaria	1.46	1427.88	Gregory
Insecta	Lepidoptera	Geometridae	Metanema determinata	1.01	987.78	Gregory
Insecta	Lepidoptera	Geometridae	Nepytia canosaria	0.77	753.06	Gregory
Insecta	Lepidoptera	Geometridae	Operophtera brumata	0.652564	638.208	NCBI
Insecta	Lepidoptera	Geometridae	Peribatodes rhomboidaria	0.510954	499.713	NCBI
Insecta	Lepidoptera	Geometridae	Prochoerodes transversata	0.85	831.3	Gregory
Insecta	Lepidoptera	Geometridae	Scopula limboundata	0.46	449.88	Gregory
Insecta	Lepidoptera	Geometridae	Semiothisa bisignata	0.34	332.52	Gregory
Insecta	Lepidoptera	Geometridae	Unknown sp.4	0.84	821.52	Gregory
Insecta	Lepidoptera	Geometridae	Xanthotype sospeta	0.32	312.96	Gregory
Insecta	Lepidoptera	Gracillariidae	Conopomorpha cramerella	0.508474	497.288	NCBI
Insecta	Lepidoptera	Heliconiidae	Heliconius erato petiverana	0.41	400.98	Gregory
Insecta	Lepidoptera	Hesperiidae	Cecropterus lyciades	0.57957	566.819	NCBI
Insecta	Lepidoptera	Hesperiidae	Epargyreus clarus	0.435984	426.392	NCBI
Insecta	Lepidoptera	Hesperiidae	Erynnis tages	0.336752	329.343	NCBI
Insecta	Lepidoptera	Hesperiidae	Hesperia comma	0.537152	525.335	NCBI
Insecta	Lepidoptera	Hesperiidae	Lerema accius	0.304877	298.17	NCBI
Insecta	Lepidoptera	Hesperiidae	Megathymus violae	0.439088	429.428	NCBI
Insecta	Lepidoptera	Hesperiidae	Ochlodes sylvanus	0.38821	379.669	NCBI
Insecta	Lepidoptera	Hesperiidae	Pyrgus malvae	0.740935	724.634	NCBI
Insecta	Lepidoptera	Hesperiidae	Thymelicus sylvestris	0.481299	470.71	NCBI
Insecta	Lepidoptera	Lasiocampidae	Dendrolimus kikuchii	0.721387	705.516	NCBI
Insecta	Lepidoptera	Lasiocampidae	Dendrolimus punctatus	0.627884	614.071	NCBI
Insecta	Lepidoptera	Lasiocampidae	Malacosoma americana	0.51	498.78	Gregory
Insecta	Lepidoptera	Lasiocampidae	Malacosoma disstria	0.57	557.46	Gregory
Insecta	Lepidoptera	Lycaenidae	Aricia agestis	0.445056	435.265	NCBI
Insecta	Lepidoptera	Lycaenidae	Celastrina argiolus	0.510326	499.099	NCBI
Insecta	Lepidoptera	Lycaenidae	Cyaniris semiargus	0.451436	441.504	NCBI
Insecta	Lepidoptera	Lycaenidae	Eumaeus atala	0.550219	538.114	NCBI
Insecta	Lepidoptera	Lycaenidae	Glaucopsyche alexis	0.633465	619.529	NCBI
Insecta	Lepidoptera	Lycaenidae	Jalmenus evagoras	0.23	224.94	Gregory
Insecta	Lepidoptera	Lycaenidae	Lycaena phlaeas	0.429926	420.468	NCBI
Insecta	Lepidoptera	Lycaenidae	Lysandra bellargus	0.540816	528.918	NCBI
Insecta	Lepidoptera	Lycaenidae	Lysandra coridon	0.552882	540.719	NCBI
Insecta	Lepidoptera	Lycaenidae	Plebejus argus	0.390688	382.093	NCBI
Insecta	Lepidoptera	Micropterigidae	Neomicropteryx cornuta	0.553288	541.116	NCBI
Insecta	Lepidoptera	Noctuidae	Abrostola tripartita	0.389613	381.042	NCBI
Insecta	Lepidoptera	Noctuidae	Acronicta aceris	0.47686	466.369	NCBI
Insecta	Lepidoptera	Noctuidae	Agrochola circellaris	0.585017	572.147	NCBI
Insecta	Lepidoptera	Noctuidae	Agrotis ipsilon	0.497878	486.925	NCBI
Insecta	Lepidoptera	Noctuidae	Amphipyra berbera	0.595414	582.315	NCBI
Insecta	Lepidoptera	Noctuidae	Amphipyra tragopoginis	0.823776	805.653	NCBI
Insecta	Lepidoptera	Noctuidae	Apamea monoglypha	0.58899	576.032	NCBI
Insecta	Lepidoptera	Noctuidae	Atethmia centrago	0.947485	926.64	NCBI
Insecta	Lepidoptera	Noctuidae	Autographa gamma	0.381444	373.052	NCBI
Insecta	Lepidoptera	Noctuidae	Autographa pulchrina	0.435814	426.226	NCBI
Insecta	Lepidoptera	Noctuidae	Busseola fusca	0.503991	492.903	NCBI
Insecta	Lepidoptera	Noctuidae	Busseola nairobica	0.91	889.98	Gregory
Insecta	Lepidoptera	Noctuidae	Busseola segeta	0.86	841.08	Gregory
Insecta	Lepidoptera	Noctuidae	Caenurgina crassiuscula	1.5	1467	Gregory
Insecta	Lepidoptera	Noctuidae	Calophasia lunula	0.69	674.82	Gregory
Insecta	Lepidoptera	Noctuidae	Cerma cerintha	1.05	1026.9	Gregory
Insecta	Lepidoptera	Noctuidae	Condica videns	0.54	528.12	Gregory
Insecta	Lepidoptera	Noctuidae	Cosmia trapezina	0.843734	825.172	NCBI
Insecta	Lepidoptera	Noctuidae	Craniophora ligustri	0.44783	437.978	NCBI
Insecta	Lepidoptera	Noctuidae	Cucullia intermedia	0.46	449.88	Gregory
Insecta	Lepidoptera	Noctuidae	Dryobotodes eremita	0.725758	709.791	NCBI
Insecta	Lepidoptera	Noctuidae	Eudryas grata	0.38	371.64	Gregory
Insecta	Lepidoptera	Noctuidae	Eupsilia transversa	0.47741	466.907	NCBI
Insecta	Lepidoptera	Noctuidae	Griposia aprilina	0.736617	720.411	NCBI
Insecta	Lepidoptera	Noctuidae	Hecatera dysodea	0.655313	640.896	NCBI
Insecta	Lepidoptera	Noctuidae	Helicoverpa armigera	0.344654	337.072	NCBI
Insecta	Lepidoptera	Noctuidae	Helicoverpa zea	0.348821	341.147	NCBI
Insecta	Lepidoptera	Noctuidae	Heliothis virescens	0.412223	403.154	NCBI
Insecta	Lepidoptera	Noctuidae	Hydraecia micacea	0.575077	562.425	NCBI
Insecta	Lepidoptera	Noctuidae	Lacinipolia renigera	0.6	586.8	Gregory
Insecta	Lepidoptera	Noctuidae	Macronoctua onusta	0.67	655.26	Gregory
Insecta	Lepidoptera	Noctuidae	Mamestra brassicae	0.58913	576.169	NCBI
Insecta	Lepidoptera	Noctuidae	Mamestra configurata	0.58416	571.308	NCBI
Insecta	Lepidoptera	Noctuidae	Mesoligia furuncula	0.909624	889.612	NCBI
Insecta	Lepidoptera	Noctuidae	Mythimna ferrago	0.880396	861.027	NCBI
Insecta	Lepidoptera	Noctuidae	Mythimna impura	0.970466	949.116	NCBI
Insecta	Lepidoptera	Noctuidae	Mythimna separata	0.716002	700.25	NCBI
Insecta	Lepidoptera	Noctuidae	Noctua fimbriata	0.586851	573.94	NCBI
Insecta	Lepidoptera	Noctuidae	Noctua janthe	0.544756	532.771	NCBI
Insecta	Lepidoptera	Noctuidae	Noctua pronuba	0.541083	529.179	NCBI
Insecta	Lepidoptera	Noctuidae	Ochropleura plecta	0.658433	643.947	NCBI
Insecta	Lepidoptera	Noctuidae	Omphaloscelis lunosa	0.676747	661.859	NCBI
Insecta	Lepidoptera	Noctuidae	Panthea pallescens	0.86	841.08	Gregory
Insecta	Lepidoptera	Noctuidae	Papaipema nepheleptena	0.66	645.48	Gregory
Insecta	Lepidoptera	Noctuidae	Phlogophora meticulosa	0.550761	538.644	NCBI
Insecta	Lepidoptera	Noctuidae	Raphia frater	0.74	723.72	Gregory
Insecta	Lepidoptera	Noctuidae	Sesamia calamistis	0.98	958.44	Gregory
Insecta	Lepidoptera	Noctuidae	Sesamia nonagrioides	1.04422	1021.25	NCBI
Insecta	Lepidoptera	Noctuidae	Spodoptera exigua	0.456852	446.801	NCBI
Insecta	Lepidoptera	Noctuidae	Spodoptera frugiperda	0.497211	486.272	NCBI
Insecta	Lepidoptera	Noctuidae	Spodoptera litura	0.448815	438.941	NCBI
Insecta	Lepidoptera	Noctuidae	Trichoplusia ni	0.376494	368.211	NCBI
Insecta	Lepidoptera	Noctuidae	Xestia c-nigrum	0.78	762.84	Gregory
Insecta	Lepidoptera	Noctuidae	Xestia nigrum	0.777407	760.304	NCBI
Insecta	Lepidoptera	Noctuidae	Xestia xanthographa	0.954874	933.867	NCBI
Insecta	Lepidoptera	Notodontidae	Clostera curtula	0.524198	512.666	NCBI
Insecta	Lepidoptera	Notodontidae	Furcula furcula	0.752665	736.106	NCBI
Insecta	Lepidoptera	Notodontidae	Gluphisia septentrionis	0.36	352.08	Gregory
Insecta	Lepidoptera	Notodontidae	Heterocampa bilineata	0.6	586.8	Gregory
Insecta	Lepidoptera	Notodontidae	Nadata gibbosa	0.33	322.74	Gregory
Insecta	Lepidoptera	Notodontidae	Notodonta dromedarius	0.349669	341.976	NCBI
Insecta	Lepidoptera	Notodontidae	Peridea basitriens	0.36	352.08	Gregory
Insecta	Lepidoptera	Notodontidae	Phalera bucephala	0.954123	933.132	NCBI
Insecta	Lepidoptera	Notodontidae	Pheosia gnoma	0.277438	271.334	NCBI
Insecta	Lepidoptera	Notodontidae	Pheosia tremula	0.296733	290.205	NCBI
Insecta	Lepidoptera	Notodontidae	Ptilodon capucinus	0.35654	348.696	NCBI
Insecta	Lepidoptera	Notodontidae	Thaumetopoea pityocampa	0.606779	593.43	NCBI
Insecta	Lepidoptera	Nymphalidae	Bicyclus anynana	0.486094	475.4	NCBI
Insecta	Lepidoptera	Nymphalidae	Boloria selene	0.408898	399.902	NCBI
Insecta	Lepidoptera	Nymphalidae	Danaus chrysippus	0.329651	322.399	NCBI
Insecta	Lepidoptera	Nymphalidae	Danaus melanippus	0.362165	354.197	NCBI
Insecta	Lepidoptera	Nymphalidae	Danaus plexippus	0.25427	248.676	NCBI
Insecta	Lepidoptera	Nymphalidae	Dione vanillae	0.399536	390.746	NCBI
Insecta	Lepidoptera	Nymphalidae	Dryas iulia	0.450182	440.278	NCBI
Insecta	Lepidoptera	Nymphalidae	Elymnias hypermnestra	0.579671	566.918	NCBI
Insecta	Lepidoptera	Nymphalidae	Erebia ligea	0.518016	506.62	NCBI
Insecta	Lepidoptera	Nymphalidae	Eueides isabella	0.450025	440.124	NCBI
Insecta	Lepidoptera	Nymphalidae	Fabriciana adippe	0.495717	484.811	NCBI
Insecta	Lepidoptera	Nymphalidae	Heliconius hermathena	0.400456	391.646	NCBI
Insecta	Lepidoptera	Nymphalidae	Heliconius melpomene	0.299883	293.286	NCBI
Insecta	Lepidoptera	Nymphalidae	Heliconius nattereri	0.282074	275.868	NCBI
Insecta	Lepidoptera	Nymphalidae	Heliconius numata	0.365889	357.839	NCBI
Insecta	Lepidoptera	Nymphalidae	Hestina assimilis	0.430503	421.032	NCBI
Insecta	Lepidoptera	Nymphalidae	Hypolimnas bolina	0.45	440.1	Gregory
Insecta	Lepidoptera	Nymphalidae	Hypolimnas misippus	0.41799	408.794	NCBI
Insecta	Lepidoptera	Nymphalidae	Limenitis arthemis	0.39	381.42	Gregory
Insecta	Lepidoptera	Nymphalidae	Maniola hyperantus	0.417318	408.137	NCBI
Insecta	Lepidoptera	Nymphalidae	Maniola jurtina	0.411083	402.039	NCBI
Insecta	Lepidoptera	Nymphalidae	Melitaea cinxia	0.510632	499.398	NCBI
Insecta	Lepidoptera	Nymphalidae	Mellicta athalia	0.623262	609.55	NCBI
Insecta	Lepidoptera	Nymphalidae	Nymphalis c-album	0.38151	373.117	NCBI
Insecta	Lepidoptera	Nymphalidae	Nymphalis io	0.392799	384.157	NCBI
Insecta	Lepidoptera	Nymphalidae	Nymphalis polychloros	0.407053	398.098	NCBI
Insecta	Lepidoptera	Nymphalidae	Nymphalis urticae	0.40164	392.804	NCBI
Insecta	Lepidoptera	Nymphalidae	Pararge aegeria	0.528191	516.571	NCBI
Insecta	Lepidoptera	Nymphalidae	Taenaris catops	0.466634	456.368	NCBI
Insecta	Lepidoptera	Nymphalidae	Vanessa atalanta	0.378754	370.421	NCBI
Insecta	Lepidoptera	Nymphalidae	Vanessa cardui	0.434354	424.798	NCBI
Insecta	Lepidoptera	Nymphalidae	Vanessa tameamea	0.365158	357.125	NCBI
Insecta	Lepidoptera	Papilionidae	Graphium doson	0.74695	730.517	NCBI
Insecta	Lepidoptera	Papilionidae	Luehdorfia chinensis	0.743723	727.361	NCBI
Insecta	Lepidoptera	Papilionidae	Ornithoptera priamus	1.31685	1287.88	NCBI
Insecta	Lepidoptera	Papilionidae	Papilio aristodemus	0.291848	285.427	NCBI
Insecta	Lepidoptera	Papilionidae	Papilio bianor	0.411746	402.688	NCBI
Insecta	Lepidoptera	Papilionidae	Papilio canadensis	0.44	430.32	Gregory
Insecta	Lepidoptera	Papilionidae	Papilio cresphontes	0.24	234.72	Gregory
Insecta	Lepidoptera	Papilionidae	Papilio dardanus	0.236322	231.123	NCBI
Insecta	Lepidoptera	Papilionidae	Papilio glaucus	0.383247	374.816	NCBI
Insecta	Lepidoptera	Papilionidae	Papilio machaon	0.257785	252.114	NCBI
Insecta	Lepidoptera	Papilionidae	Papilio memnon	0.23776	232.529	NCBI
Insecta	Lepidoptera	Papilionidae	Papilio polytes	0.232112	227.006	NCBI
Insecta	Lepidoptera	Papilionidae	Papilio polyxenes	0.26	254.28	Gregory
Insecta	Lepidoptera	Papilionidae	Papilio xuthus	0.249376	243.89	NCBI
Insecta	Lepidoptera	Papilionidae	Parnassius apollo	1.42328	1391.97	NCBI
Insecta	Lepidoptera	Pieridae	Anthocharis cardamines	0.367691	359.602	NCBI
Insecta	Lepidoptera	Pieridae	Aporia crataegi	0.234846	229.679	NCBI
Insecta	Lepidoptera	Pieridae	Colias croceus	0.332206	324.897	NCBI
Insecta	Lepidoptera	Pieridae	Delias pasithoe	0.303867	297.182	NCBI
Insecta	Lepidoptera	Pieridae	Leptidea sinapis	0.701005	685.583	NCBI
Insecta	Lepidoptera	Pieridae	Phoebis sennae	0.293957	287.49	NCBI
Insecta	Lepidoptera	Pieridae	Pieris brassicae	0.298902	292.326	NCBI
Insecta	Lepidoptera	Pieridae	Pieris macdunnoughi	0.32367	316.549	NCBI
Insecta	Lepidoptera	Pieridae	Pieris napi	0.327187	319.989	NCBI
Insecta	Lepidoptera	Pieridae	Pieris rapae	0.262122	256.355	NCBI
Insecta	Lepidoptera	Pieridae	Zerene cesonia	0.272399	266.406	NCBI
Insecta	Lepidoptera	Plutellidae	Plutella xylostella	0.336244	328.847	NCBI
Insecta	Lepidoptera	Prodoxidae	Tegeticula corruptrix	0.37	361.86	Gregory
Insecta	Lepidoptera	Prodoxidae	Tegeticula yuccasella	0.4	391.2	Gregory
Insecta	Lepidoptera	Psychidae	Eumeta japonica	0.743474	727.118	NCBI
Insecta	Lepidoptera	Pterophoridae	Emmelina monodactyla	0.319422	312.395	NCBI
Insecta	Lepidoptera	Pyralidae	Acrobasis nuxvorella	0.73	713.94	Gregory
Insecta	Lepidoptera	Pyralidae	Amyelois transitella	0.415611	406.468	NCBI
Insecta	Lepidoptera	Pyralidae	Cactoblastis cactorum	0.420816	411.558	NCBI
Insecta	Lepidoptera	Pyralidae	Endotricha flammealis	0.484595	473.934	NCBI
Insecta	Lepidoptera	Pyralidae	Ephestia elutella	0.589919	576.941	NCBI
Insecta	Lepidoptera	Pyralidae	Galleria mellonella	0.410941	401.9	NCBI
Insecta	Lepidoptera	Pyralidae	Galleria melonella	0.5	489	Gregory
Insecta	Lepidoptera	Pyralidae	Plodia interpunctella	0.390834	382.236	NCBI
Insecta	Lepidoptera	Riodinidae	Calephelis nemesis	0.826713	808.525	NCBI
Insecta	Lepidoptera	Riodinidae	Calephelis virginiensis	0.874317	855.082	NCBI
Insecta	Lepidoptera	Saturniidae	Actias luna	0.699669	684.276	NCBI
Insecta	Lepidoptera	Saturniidae	Antheraea mylitta	0.714119	698.408	NCBI
Insecta	Lepidoptera	Saturniidae	Antheraea pernyi	0.804688	786.985	NCBI
Insecta	Lepidoptera	Saturniidae	Antheraea polyphemus	0.54	528.12	Gregory
Insecta	Lepidoptera	Saturniidae	Automeris io	0.48	469.44	Gregory
Insecta	Lepidoptera	Saturniidae	Samia ricini	0.460612	450.479	NCBI
Insecta	Lepidoptera	Sesiidae	Bembecia ichneumoniformis	0.522899	511.395	NCBI
Insecta	Lepidoptera	Sesiidae	Sesia apiformis	0.559093	546.793	NCBI
Insecta	Lepidoptera	Sesiidae	Synanthedon vespiformis	0.293849	287.384	NCBI
Insecta	Lepidoptera	Sphingidae	Agrius cingulata	0.48	469.44	Gregory
Insecta	Lepidoptera	Sphingidae	Ceratoma undulosa	0.47	459.66	Gregory
Insecta	Lepidoptera	Sphingidae	Darapsa myron	0.64	625.92	Gregory
Insecta	Lepidoptera	Sphingidae	Daraspsa pholus	0.58	567.24	Gregory
Insecta	Lepidoptera	Sphingidae	Deilephila porcellus	0.411101	402.057	NCBI
Insecta	Lepidoptera	Sphingidae	Eumorpha vitis	0.44	430.32	Gregory
Insecta	Lepidoptera	Sphingidae	Hemaris fuciformis	0.458935	448.838	NCBI
Insecta	Lepidoptera	Sphingidae	Hyles lineata	0.46	449.88	Gregory
Insecta	Lepidoptera	Sphingidae	Hyles vespertilio	0.666051	651.398	NCBI
Insecta	Lepidoptera	Sphingidae	Laothoe populi	0.589353	576.387	NCBI
Insecta	Lepidoptera	Sphingidae	Manduca sexta	0.480594	470.021	NCBI
Insecta	Lepidoptera	Sphingidae	Mimas tiliae	0.488718	477.966	NCBI
Insecta	Lepidoptera	Sphingidae	Pachysphinx modesta	0.46	449.88	Gregory
Insecta	Lepidoptera	Sphingidae	Paonias excaecatus	0.58	567.24	Gregory
Insecta	Lepidoptera	Sphingidae	Paonias myops	0.63	616.14	Gregory
Insecta	Lepidoptera	Sphingidae	Smerinthus jamaicensis	0.68	665.04	Gregory
Insecta	Lepidoptera	Tineidae	Tinea semifulvella	0.610005	596.585	NCBI
Insecta	Lepidoptera	Tineidae	Tinea trinotella	0.380084	371.722	NCBI
Insecta	Lepidoptera	Tortricidae	Adoxophyes honmai	0.480184	469.62	NCBI
Insecta	Lepidoptera	Tortricidae	Apotomis turbidana	0.736656	720.45	NCBI
Insecta	Lepidoptera	Tortricidae	Cydia pomonella	0.790278	772.892	NCBI
Insecta	Lepidoptera	Tortricidae	Cydia splendana	0.644787	630.602	NCBI
Insecta	Lepidoptera	Tortricidae	Hedya salicella	0.759075	742.375	NCBI
Insecta	Lepidoptera	Tortricidae	Notocelia uddmanniana	0.81197	794.107	NCBI
Insecta	Lepidoptera	Tortricidae	Pammene fasciana	0.577118	564.421	NCBI
Insecta	Lepidoptera	Yponomeutidae	Atteva punctella	0.66	645.48	Gregory
Insecta	Lepidoptera	Ypsolophidae	Ypsolopha scabrella	0.872779	853.578	NCBI
Insecta	Lepidoptera	Zygaenidae	Zygaena filipendulae	0.374179	365.947	NCBI
Insecta	Mantodea	Hymenopodidae	Acromantis japonica	4.53	4430.34	Gregory
Insecta	Mantodea	Mantidae	Litaneutria sp.	3.32	3246.96	Gregory
Insecta	Mantodea	Mantidae	Stagmomantis carolina	3.95	3863.1	Gregory
Insecta	Mantodea	Mantidae	Statilia maculata	3.05	2982.9	Gregory
Insecta	Mantodea	Mantidae	Tenodera aridifolia	2.92	2855.76	Gregory
Insecta	Mecoptera	Panorpidae	Panorpa nuptialis	2.06	2014.68	Gregory
Insecta	Megaloptera	Corydalidae	Neoneuromus ignobilis	0.785067	767.796	NCBI
Insecta	Neuroptera	Chrysopidae	Chrysopa pallens	0.550463	538.353	NCBI
Insecta	Neuroptera	Chrysopidae	Chrysoperla carnea	0.572835	560.233	NCBI
Insecta	Odonata	Aeshnidae	Aeshna canadensis	2.2	2151.6	Gregory
Insecta	Odonata	Aeshnidae	Aeshna coerulea	1.6	1564.8	Gregory
Insecta	Odonata	Aeshnidae	Aeshna constricta	1.76	1721.28	Gregory
Insecta	Odonata	Aeshnidae	Aeshna eremita	1.85	1809.3	Gregory
Insecta	Odonata	Aeshnidae	Aeshna juncea	1	978	Gregory
Insecta	Odonata	Aeshnidae	Aeshna tuberculifera	1.78	1740.84	Gregory
Insecta	Odonata	Aeshnidae	Aeshna umbrosa	2	1956	Gregory
Insecta	Odonata	Aeshnidae	Aeshna verticalis	1.59	1555.02	Gregory
Insecta	Odonata	Aeshnidae	Anax junius	1.44	1408.32	Gregory
Insecta	Odonata	Aeshnidae	Basiaeschna janata	1.16	1134.48	Gregory
Insecta	Odonata	Aeshnidae	Epiaeschna heros	1.44	1408.32	Gregory
Insecta	Odonata	Aeshnidae	Gomphaeschna furcillata	1.2	1173.6	Gregory
Insecta	Odonata	Aeshnidae	Nasiaeschna pentacantha	1.31	1281.18	Gregory
Insecta	Odonata	Aeshnidae	Rhionaeschna bonariensis	1.81	1770.18	Gregory
Insecta	Odonata	Aeshnidae	Rhionaeschna confusa	2.16	2112.48	Gregory
Insecta	Odonata	Aeshnidae	Rhionaeschna planaltica	2.08	2034.24	Gregory
Insecta	Odonata	Calopterygidae	Calopteryx aequabilis	1.11	1085.58	Gregory
Insecta	Odonata	Calopterygidae	Calopteryx dimidiata	0.94	919.32	Gregory
Insecta	Odonata	Calopterygidae	Calopteryx maculata	1	978	Gregory
Insecta	Odonata	Calopterygidae	Calopteryx splendens	1.66498	1628.35	NCBI
Insecta	Odonata	Calopterygidae	Hetaerina americana	1.11	1085.58	Gregory
Insecta	Odonata	Chlorocyphidae	Rhinocypha anisoptera	1.91391	1871.8	NCBI
Insecta	Odonata	Coenagrionidae	Amphiagrion saucium	0.89	870.42	Gregory
Insecta	Odonata	Coenagrionidae	Argia apicalis	0.88	860.64	Gregory
Insecta	Odonata	Coenagrionidae	Argia bipunctulata	0.94	919.32	Gregory
Insecta	Odonata	Coenagrionidae	Argia fumipennis	0.93	909.54	Gregory
Insecta	Odonata	Coenagrionidae	Argia moesta	0.9	880.2	Gregory
Insecta	Odonata	Coenagrionidae	Argia sedulla	0.9	880.2	Gregory
Insecta	Odonata	Coenagrionidae	Argia tibialis	0.88	860.64	Gregory
Insecta	Odonata	Coenagrionidae	Enallagma annexum	1.14	1114.92	Gregory
Insecta	Odonata	Coenagrionidae	Enallagma antennatum	1.35	1320.3	Gregory
Insecta	Odonata	Coenagrionidae	Enallagma basidens	0.94	919.32	Gregory
Insecta	Odonata	Coenagrionidae	Enallagma boreale	1.26	1232.28	Gregory
Insecta	Odonata	Coenagrionidae	Enallagma carunculatum	1	978	Gregory
Insecta	Odonata	Coenagrionidae	Enallagma civile	1.1	1075.8	Gregory
Insecta	Odonata	Coenagrionidae	Enallagma cyathigerum	0.9	880.2	Gregory
Insecta	Odonata	Coenagrionidae	Enallagma doubledayi	1.15	1124.7	Gregory
Insecta	Odonata	Coenagrionidae	Enallagma durum	1.2	1173.6	Gregory
Insecta	Odonata	Coenagrionidae	Enallagma ebrium	1.18	1154.04	Gregory
Insecta	Odonata	Coenagrionidae	Enallagma exsulans	1.18	1154.04	Gregory
Insecta	Odonata	Coenagrionidae	Enallagma geminatum	1.08	1056.24	Gregory
Insecta	Odonata	Coenagrionidae	Enallagma hageni	1.19	1163.82	Gregory
Insecta	Odonata	Coenagrionidae	Enallagma signatum	1.28	1251.84	Gregory
Insecta	Odonata	Coenagrionidae	Enallagma vesperum	1.34	1310.52	Gregory
Insecta	Odonata	Coenagrionidae	Ischnura posita	0.96	938.88	Gregory
Insecta	Odonata	Coenagrionidae	Ischnura ramburii	0.88	860.64	Gregory
Insecta	Odonata	Coenagrionidae	Ischnura verticalis	0.97	948.66	Gregory
Insecta	Odonata	Coenagrionidae	Nehalennia integricollis	1.53	1496.34	Gregory
Insecta	Odonata	Coenagrionidae	Nehalennia irene	1.8	1760.4	Gregory
Insecta	Odonata	Cordulegastridae	Cordulegaster coronatus	1.7	1662.6	Gregory
Insecta	Odonata	Cordulegastridae	Cordulegaster maculata	0.94	919.32	Gregory
Insecta	Odonata	Corduliidae	Cordulia shurtleffi	1.54	1506.12	Gregory
Insecta	Odonata	Corduliidae	Dorocordulia libera	0.98	958.44	Gregory
Insecta	Odonata	Corduliidae	Epitheca canis	1	978	Gregory
Insecta	Odonata	Corduliidae	Epitheca cynosura	1.1	1075.8	Gregory
Insecta	Odonata	Corduliidae	Epitheca princeps	0.98	958.44	Gregory
Insecta	Odonata	Corduliidae	Epitheca spinigera	1.32	1290.96	Gregory
Insecta	Odonata	Corduliidae	Neurocordulia yamaskanensis	1.08	1056.24	Gregory
Insecta	Odonata	Corduliidae	Somatochlora elongata	2.36	2308.08	Gregory
Insecta	Odonata	Corduliidae	Somatochlora williamsoni	1.8	1760.4	Gregory
Insecta	Odonata	Gomphidae	Arigomphus pallidus	0.83	811.74	Gregory
Insecta	Odonata	Gomphidae	Arigomphus villosipes	0.82	801.96	Gregory
Insecta	Odonata	Gomphidae	Dromogomphus spinosus	0.57	557.46	Gregory
Insecta	Odonata	Gomphidae	Gomphus cavillaris	0.71	694.38	Gregory
Insecta	Odonata	Gomphidae	Gomphus dilatatus	0.76	743.28	Gregory
Insecta	Odonata	Gomphidae	Gomphus exilis	0.71	694.38	Gregory
Insecta	Odonata	Gomphidae	Gomphus flavipes	0.37	361.86	Gregory
Insecta	Odonata	Gomphidae	Gomphus geminatus	0.78	762.84	Gregory
Insecta	Odonata	Gomphidae	Gomphus graslinellus	0.73	713.94	Gregory
Insecta	Odonata	Gomphidae	Gomphus minutus	0.75	733.5	Gregory
Insecta	Odonata	Gomphidae	Gomphus spicatus	0.72	704.16	Gregory
Insecta	Odonata	Gomphidae	Hagenius brevistylus	0.93	909.54	Gregory
Insecta	Odonata	Gomphidae	Lindenia tetraphylla	0.4	391.2	Gregory
Insecta	Odonata	Gomphidae	Ophiogomphus cecilia	0.37	361.86	Gregory
Insecta	Odonata	Gomphidae	Ophiogomphus rupinsulensis	0.94	919.32	Gregory
Insecta	Odonata	Gomphidae	Progomphus obscurus	0.61	596.58	Gregory
Insecta	Odonata	Gomphidae	Stylogomphus albistylus	0.72	704.16	Gregory
Insecta	Odonata	Lestidae	Lestes congener	0.6	586.8	Gregory
Insecta	Odonata	Lestidae	Lestes dryas	0.72	704.16	Gregory
Insecta	Odonata	Lestidae	Lestes eurinus	0.6	586.8	Gregory
Insecta	Odonata	Lestidae	Lestes forcipatus	0.63	616.14	Gregory
Insecta	Odonata	Lestidae	Lestes inaequalis	0.59	577.02	Gregory
Insecta	Odonata	Lestidae	Lestes rectangularis	0.73	713.94	Gregory
Insecta	Odonata	Lestidae	Lestes unguiculatus	0.62	606.36	Gregory
Insecta	Odonata	Libellulidae	Brachymesia gravida	0.69	674.82	Gregory
Insecta	Odonata	Libellulidae	Celithemis bertha	0.88	860.64	Gregory
Insecta	Odonata	Libellulidae	Celithemis elisa	0.77	753.06	Gregory
Insecta	Odonata	Libellulidae	Celithemis eponina	0.91	889.98	Gregory
Insecta	Odonata	Libellulidae	Celithemis ornata	0.54	528.12	Gregory
Insecta	Odonata	Libellulidae	Erythemis simplicicollis	0.56	547.68	Gregory
Insecta	Odonata	Libellulidae	Erythrodiplax minuscula	0.67	655.26	Gregory
Insecta	Odonata	Libellulidae	Ladona deplanata	0.6	586.8	Gregory
Insecta	Odonata	Libellulidae	Ladona fulva	1.18366	1157.62	NCBI
Insecta	Odonata	Libellulidae	Ladona julia	0.62	606.36	Gregory
Insecta	Odonata	Libellulidae	Leucorrhinia glacialis	0.98	958.44	Gregory
Insecta	Odonata	Libellulidae	Leucorrhinia hudsonica	0.94	919.32	Gregory
Insecta	Odonata	Libellulidae	Leucorrhinia intacta	0.93	909.54	Gregory
Insecta	Odonata	Libellulidae	Leucorrhinia proxima	1.27	1242.06	Gregory
Insecta	Odonata	Libellulidae	Libellula incesta	0.74	723.72	Gregory
Insecta	Odonata	Libellulidae	Libellula luctuosa	0.87	850.86	Gregory
Insecta	Odonata	Libellulidae	Libellula pulchella	0.84	821.52	Gregory
Insecta	Odonata	Libellulidae	Libellula quadrimaculata	0.67	655.26	Gregory
Insecta	Odonata	Libellulidae	Libellula vibrans	0.95	929.1	Gregory
Insecta	Odonata	Libellulidae	Miathyria marcella	0.41	400.98	Gregory
Insecta	Odonata	Libellulidae	Orthetrum ramburi	0.65	635.7	Gregory
Insecta	Odonata	Libellulidae	Pantala flavescens	0.678194	663.274	NCBI
Insecta	Odonata	Libellulidae	Perithemis tenera	0.68	665.04	Gregory
Insecta	Odonata	Libellulidae	Plathemis lydia	0.62	606.36	Gregory
Insecta	Odonata	Libellulidae	Sympetrum internum	0.78	762.84	Gregory
Insecta	Odonata	Libellulidae	Sympetrum meridionale	0.65	635.7	Gregory
Insecta	Odonata	Libellulidae	Sympetrum obtrusum	0.82	801.96	Gregory
Insecta	Odonata	Libellulidae	Sympetrum vicinum	0.77	753.06	Gregory
Insecta	Odonata	Libellulidae	Tramea carolina	0.67	655.26	Gregory
Insecta	Odonata	Libellulidae	Tramea lacerata	0.67	655.26	Gregory
Insecta	Odonata	Macromiidae	Didymops transversa	1.08	1056.24	Gregory
Insecta	Odonata	Macromiidae	Macromia illionensis georgina	1.07	1046.46	Gregory
Insecta	Orthoptera	Acrididae	Acrida conica	11.69	11432.8	Gregory
Insecta	Orthoptera	Acrididae	Ailopus thalassinus	6.68	6533.04	Gregory
Insecta	Orthoptera	Acrididae	Austroicetes pusilla	6.29	6151.62	Gregory
Insecta	Orthoptera	Acrididae	Caledia captiva	10.9	10660.2	Gregory
Insecta	Orthoptera	Acrididae	Campylacantha olivacea	6.57	6425.46	Gregory
Insecta	Orthoptera	Acrididae	Chorthippus apicalis	12.61	12332.6	Gregory
Insecta	Orthoptera	Acrididae	Chorthippus binotatus binotatus	10.63	10396.1	Gregory
Insecta	Orthoptera	Acrididae	Chorthippus brunneus	9.39	9183.42	Gregory
Insecta	Orthoptera	Acrididae	Chorthippus dorsatus	8.34	8156.52	Gregory
Insecta	Orthoptera	Acrididae	Chorthippus jacobsi	10.84	10601.5	Gregory
Insecta	Orthoptera	Acrididae	Chorthippus jucundus	11.88	11618.6	Gregory
Insecta	Orthoptera	Acrididae	Chorthippus longicornis	8.58	8391.24	Gregory
Insecta	Orthoptera	Acrididae	Chorthippus nevadensis	11.53	11276.3	Gregory
Insecta	Orthoptera	Acrididae	Chorthippus parallelus	13.56	13261.7	Gregory
Insecta	Orthoptera	Acrididae	Chorthippus scalaris	14.72	14396.2	Gregory
Insecta	Orthoptera	Acrididae	Chorthippus vagans	8.66	8469.48	Gregory
Insecta	Orthoptera	Acrididae	Chortoicetes terminifera	6.61	6464.58	Gregory
Insecta	Orthoptera	Acrididae	Cryptobothrus chrysophorus	9.37	9163.86	Gregory
Insecta	Orthoptera	Acrididae	Eyprepocnemis plorans	9.7	9486.6	Gregory
Insecta	Orthoptera	Acrididae	Gastrimargus musicus	9.01	8811.78	Gregory
Insecta	Orthoptera	Acrididae	Gomphocerus sibiricus	8.95	8753.1	Gregory
Insecta	Orthoptera	Acrididae	Heteracris adspersus	6.34	6200.52	Gregory
Insecta	Orthoptera	Acrididae	Humbe tenuicornis	8.21	8029.38	Gregory
Insecta	Orthoptera	Acrididae	Locusta migratoria	5.88937	5759.8	NCBI
Insecta	Orthoptera	Acrididae	Macrotona australis	8.49	8303.22	Gregory
Insecta	Orthoptera	Acrididae	Melanoplus differentialis	7.09	6934.02	Gregory
Insecta	Orthoptera	Acrididae	Melanoplus sanguinipes	5.83	5701.74	Gregory
Insecta	Orthoptera	Acrididae	Myrmeleotettix maculatus	12.72	12440.2	Gregory
Insecta	Orthoptera	Acrididae	Omocestus viridulus	13.16	12870.5	Gregory
Insecta	Orthoptera	Acrididae	Peakesia hospita	10.47	10239.7	Gregory
Insecta	Orthoptera	Acrididae	Phaulacridium vittatum	10.73	10493.9	Gregory
Insecta	Orthoptera	Acrididae	Podisma pedestris	16.93	16557.5	Gregory
Insecta	Orthoptera	Acrididae	Schistocerca cancellata	9.49	9281.22	Gregory
Insecta	Orthoptera	Acrididae	Schistocerca gregaria	8.74	8547.72	Gregory
Insecta	Orthoptera	Acrididae	Schistocerca paranensis	8.63	8440.14	Gregory
Insecta	Orthoptera	Acrididae	Schizobothrus flavovittatus	7.5	7335	Gregory
Insecta	Orthoptera	Acrididae	Stauroderus scalaris	16.34	15980.5	Gregory
Insecta	Orthoptera	Acrididae	Valanga irregularis	9.44	9232.32	Gregory
Insecta	Orthoptera	Eumasticidae	Warramaba virgo	3.88	3794.64	Gregory
Insecta	Orthoptera	Gryllacrididae	Ceuthophilus stygius	9.55	9339.9	Gregory
Insecta	Orthoptera	Gryllidae	Acheta domesticus	0.950075	929.173	NCBI
Insecta	Orthoptera	Gryllidae	Gryllus bimaculatus	1.69531	1658.01	NCBI
Insecta	Orthoptera	Gryllidae	Gryllus pennsylvanicus	2.25	2200.5	Gregory
Insecta	Orthoptera	Gryllidae	Hadenoecus subterraneus	1.55	1515.9	Gregory
Insecta	Orthoptera	Gryllidae	Laupala cerasina	1.93	1887.54	Gregory
Insecta	Orthoptera	Gryllidae	Laupala kohalensis	1.63109	1595.21	NCBI
Insecta	Orthoptera	Gryllidae	Oecanthus niveus	1.71	1672.38	Gregory
Insecta	Orthoptera	Gryllidae	Teleogryllus occipitalis	1.97733	1933.83	NCBI
Insecta	Orthoptera	Gryllotalpidae	Neoscapteriscus borellii	3.41	3334.98	Gregory
Insecta	Orthoptera	Morabidae	Vandiemenella viatica	4.07461	3984.97	NCBI
Insecta	Orthoptera	Tettigoniidae	Conocephalus sp.	2.84	2777.52	Gregory
Insecta	Orthoptera	Tettigoniidae	Neoconocephalus triops	7.61	7442.58	Gregory
Insecta	Orthoptera	Trigonidiidae	Apteronemobius asahinai	1.71393	1676.22	NCBI
Insecta	Phasmatodea	Heteronemiidae	Diapheromera femorata	2.55	2493.9	Gregory
Insecta	Phasmatodea	Phasmatidae	Bacillus atticus atticus	2.48	2425.44	Gregory
Insecta	Phasmatodea	Phasmatidae	Bacillus grandii grandii	2.39	2337.42	Gregory
Insecta	Phasmatodea	Phasmatidae	Bacillus rossius redtenbacheri	2.06	2014.68	Gregory
Insecta	Phasmatodea	Phasmatidae	Bacillus whitei	2.27	2220.06	Gregory
Insecta	Phasmatodea	Phasmatidae	Clitarchus hookeri	3.88815	3802.61	NCBI
Insecta	Phasmatodea	Phasmatidae	Dryococelus australis	3.4933	3416.45	NCBI
Insecta	Phasmatodea	Phasmatidae	Extatosoma tiaratum	8	7824	Gregory
Insecta	Phasmatodea	Phasmatidae	Medauroidea extradentata	2.6517	2593.36	NCBI
Insecta	Phasmatodea	Pseudophasmatidae	Anisomorpha buprestoides	2.97	2904.66	Gregory
Insecta	Phasmatodea	Timematidae	Timema bartmani	1.13358	1108.64	NCBI
Insecta	Phasmatodea	Timematidae	Timema californicum	1.24787	1220.42	NCBI
Insecta	Phasmatodea	Timematidae	Timema cristinae	1.06608	1042.63	NCBI
Insecta	Phasmatodea	Timematidae	Timema douglasi	1.14833	1123.07	NCBI
Insecta	Phasmatodea	Timematidae	Timema genevievae	1.07327	1049.66	NCBI
Insecta	Phasmatodea	Timematidae	Timema monikensis	1.12364	1098.92	NCBI
Insecta	Phasmatodea	Timematidae	Timema podura	1.12995	1105.09	NCBI
Insecta	Phasmatodea	Timematidae	Timema poppensis	1.1629	1137.32	NCBI
Insecta	Phasmatodea	Timematidae	Timema shepardi	1.1791	1153.16	NCBI
Insecta	Phasmatodea	Timematidae	Timema tahoe	1.118	1093.4	NCBI
Insecta	Phthiraptera	Philopteridae	Columbicola columbae	0.212564	207.888	NCBI
Insecta	Plecoptera	Nemouridae	Lednia tumana	0.311352	304.502	NCBI
Insecta	Plecoptera	Taeniopterygidae	Brachyptera putata	0.446316	436.497	NCBI
Insecta	Psocodea	Pediculidae	Pediculus humanus capitis	0.11	107.58	Gregory
Insecta	Siphonaptera	Pulicidae	Ctenocephalides felis	0.792897	775.453	NCBI
Insecta	Strepsiptera	Mengenillidae	Mengenilla moldrzyki	0.15923	155.727	NCBI
Insecta	Strepsiptera	Myrmecolacidae	Caenocholax fenyesi texensis	0.11	107.58	Gregory
Insecta	Strepsiptera	Stylopidae	Xenos vesparum	0.13	127.14	Gregory
Insecta	Thysanoptera	Aeolothripidae	Frankliniella fusca	0.41	400.98	Gregory
Insecta	Thysanoptera	Aeolothripidae	Franklinothrips orizabensis	0.43	420.54	Gregory
Insecta	Thysanoptera	Thripidae	Aptinothrips rufus	0.347573	339.926	NCBI
Insecta	Thysanoptera	Thripidae	Frankliniella occidentalis	0.425124	415.771	NCBI
Insecta	Thysanoptera	Thripidae	Thrips palmi	0.24318	237.83	NCBI
Insecta	Thysanoptera	Thripidae	Thrips tabaci	0.41	400.98	Gregory
Insecta	Trichoptera	Glossosomatidae	Glossosoma conforme	0.617888	604.294	NCBI
Insecta	Trichoptera	Hydropsychidae	Hydropsyche tenuis	0.234829	229.663	NCBI
Insecta	Trichoptera	Limnephilidae	Hesperophylax magnus	1.26134	1233.59	NCBI
Insecta	Trichoptera	Limnephilidae	Limnephilus lunatus	1.29874	1270.17	NCBI
Insecta	Trichoptera	Phryganeidae	Agrypnia vestita	1.3835	1353.06	NCBI
Insecta	Trichoptera	Polycentropodidae	Plectrocnemia conspersa	0.405619	396.695	NCBI
Insecta	Trichoptera	Stenopsychidae	Stenopsyche tienmushanensis	0.46165	451.494	NCBI
Insecta	Zoraptera	Zorotypidae	Zorotypus hubbardi	1.89	1848.42	Gregory
Insecta	Zygentoma	Lepismatidae	Thermobia domestica	3.09	3022.02	Gregory

## Sheet: Order Stats
Order	Count of Species	Average of Genome size (Mb)	StdDev of Genome size (Mb)
Archaeognatha	8	2886.66	556.037
Blattodea	26	1778.72	1138.77
Coleoptera	325	725.15	564.904
Dermaptera	2	580.007	87.211
Diptera	461	343.589	297.138
Embioptera	1	2601.48	N/A
Ephemeroptera	3	443.151	248.738
Hemiptera	119	869.995	1010.83
Hymenoptera	399	384.071	280.401
Lepidoptera	273	543.097	227.838
Mantodea	5	3475.81	659.719
Mecoptera	1	2014.68	N/A
Megaloptera	1	767.796	N/A
Neuroptera	2	549.293	15.4715
Odonata	116	1012.07	414.105
Orthoptera	53	7736.93	3952.61
Phasmatodea	20	2158.24	1594.71
Phthiraptera	1	207.888	N/A
Plecoptera	2	370.5	93.3346
Psocodea	1	107.58	N/A
Siphonaptera	1	775.453	N/A
Strepsiptera	3	130.149	24.2141
Thysanoptera	6	369.338	70.6251
Trichoptera	7	791.281	476.463
Zoraptera	1	1848.42	N/A
Zygentoma	1	3022.02	N/A
Grand Total	1838	805.369	1497.01

## Sheet: Family Stats
Order	Family	Count of Species	Average of Genome size (Mb)	StdDev of Genome size (Mb)
Archaeognatha	Machilidae	8	2886.66	556.037
Blattodea	Blaberidae	4	3562.36	1563.05
Blattodea	Blattidae	2	3169.09	290.974
Blattodea	Ectobiidae	1	2037.3	N/A
Blattodea	Termitidae	3	1649.56	205.458
Blattodea	Blatellidae	2	1555.02	746.874
Blattodea	Kalotermitidae	4	1310.97	444.853
Blattodea	Mastotermitidae	1	1271.4	N/A
Blattodea	Termopsidae	1	1242.06	N/A
Blattodea	Cryptocercidae	2	1212.72	110.648
Blattodea	Rhinotermitidae	4	979.323	74.5497
Blattodea	Hodotermitidae	1	978	N/A
Blattodea	Archotermopsidae	1	485.009	N/A
Coleoptera	Phengodidae	1	2229.84	N/A
Coleoptera	Callirhipidae	1	1838.64	N/A
Coleoptera	Trogidae	1	1652.82	N/A
Coleoptera	Scarabeidae	3	1571.32	967.199
Coleoptera	Dytiscidae	5	1289	740.941
Coleoptera	Hydrophilidae	5	1265.53	382.334
Coleoptera	Cleridae	1	1261.62	N/A
Coleoptera	Cerambycidae	13	1136.95	521.308
Coleoptera	Dermestidae	7	1128.89	535.43
Coleoptera	Curculionidae	20	1087.15	1190.62
Coleoptera	Cupedidae	1	1036.68	N/A
Coleoptera	Elateridae	10	986.927	611.446
Coleoptera	Chrysomelidae	91	823.795	492.458
Coleoptera	Leiodidae	1	801.96	N/A
Coleoptera	Scarabaeidae	21	739.437	363.156
Coleoptera	Passalidae	1	733.5	N/A
Coleoptera	Brentidae	1	694.38	N/A
Coleoptera	Lampyridae	3	674.698	327.861
Coleoptera	Coccinellidae	37	598.327	338.736
Coleoptera	Geotrupidae	2	549.336	371.095
Coleoptera	Melyridae	1	544.241	N/A
Coleoptera	Carabidae	12	515.806	287.837
Coleoptera	Staphylinidae	6	493.05	409.205
Coleoptera	Zopheridae	1	449.88	N/A
Coleoptera	Cantharidae	2	435.29	15.0303
Coleoptera	Attelabidae	1	428.056	N/A
Coleoptera	Meloidae	8	356.122	224.552
Coleoptera	Tenebrionidae	62	353.667	166.495
Coleoptera	Buprestidae	1	353.057	N/A
Coleoptera	Anobiidae	1	342.3	N/A
Coleoptera	Pyrochroidae	1	249.397	N/A
Coleoptera	Nitidulidae	1	234.344	N/A
Coleoptera	Silphidae	2	193.956	1.86252
Coleoptera	Silvanidae	1	104.009	N/A
Dermaptera	Anisolabididae	1	641.675	N/A
Dermaptera	Labiduridae	1	518.34	N/A
Diptera	Stratiomyidae	1	1004.93	N/A
Diptera	Sciomyzidae	1	979.662	N/A
Diptera	Muscidae	5	893.22	221.78
Diptera	Tachinidae	3	741.699	44.6594
Diptera	Anthomyiidae	1	713.94	N/A
Diptera	Culicidae	67	678.117	475.212
Diptera	Calliphoridae	20	644.456	230.821
Diptera	Phoridae	5	585.146	139.628
Diptera	Syrphidae	14	578.766	235.745
Diptera	Tipulidae	1	541.697	N/A
Diptera	Tephritidae	11	527.987	343.092
Diptera	Sarcophagidae	2	518.511	59.7138
Diptera	Diopsidae	2	469.591	217.887
Diptera	Dolichopodidae	1	451.942	N/A
Diptera	Chloropidae	1	445.96	N/A
Diptera	Sciaridae	6	420.002	289.903
Diptera	Chaoboridae	5	419.861	99.3366
Diptera	Asilidae	3	410.098	174.323
Diptera	Ephydridae	2	405.279	7.9104
Diptera	Glossinidae	8	388.042	65.2341
Diptera	Bolitophilidae	1	365.299	N/A
Diptera	Bibionidae	1	340.009	N/A
Diptera	Sepsidae	40	276.093	115.922
Diptera	Coelopidae	1	230.966	N/A
Diptera	Cecidomyiidae	4	222.672	59.3381
Diptera	Psychodidae	5	221.353	101.796
Diptera	Drosophilidae	214	197.023	56.849
Diptera	Simuliidae	1	185.82	N/A
Diptera	Dixidae	1	156.48	N/A
Diptera	Chironomidae	32	125.445	36.2453
Diptera	Scatopsidae	1	98.7591	N/A
Diptera	Agromyzidae	1	69.6986	N/A
Embioptera	Oligotomidae	1	2601.48	N/A
Ephemeroptera	Ephemeridae	2	574.583	141.756
Ephemeroptera	Baetidae	1	180.287	N/A
Hemiptera	Cicadidae	5	4208.57	2459.34
Hemiptera	Aphrophoridae	2	3556.4	1125.3
Hemiptera	Fulgoridae	1	2129.58	N/A
Hemiptera	Cicadellidae	2	1265.09	941.627
Hemiptera	Phyrrhocoridae	1	1193.16	N/A
Hemiptera	Belostomatidae	2	1157.19	1032.88
Hemiptera	Pentatomidae	5	1148.83	171.88
Hemiptera	Reduviidae	21	1112.29	372.108
Hemiptera	Lygaeidae	1	1099.61	N/A
Hemiptera	Alydidae	1	1079.52	N/A
Hemiptera	Gerridae	1	994.443	N/A
Hemiptera	Delphacidae	3	761.418	288.567
Hemiptera	Aleyrodidae	2	728.516	160.512
Hemiptera	Veliidae	1	669.26	N/A
Hemiptera	Coccidae	1	654.86	N/A
Hemiptera	Miridae	6	569.2	265.036
Hemiptera	Cimicidae	1	510.834	N/A
Hemiptera	Liviidae	1	485.705	N/A
Hemiptera	Aphalaridae	1	481.97	N/A
Hemiptera	Aphididae	46	458.952	147.343
Hemiptera	Adelgidae	4	369.195	9.36364
Hemiptera	Anthocoridae	2	239.974	125.889
Hemiptera	Pseudococcidae	8	235.551	55.6764
Hemiptera	Dactylopiidae	1	18.6131	N/A
Hymenoptera	Cynipidae	12	1286.91	829.298
Hymenoptera	Dryinidae	1	636.54	N/A
Hymenoptera	Pompilidae	1	623.784	N/A
Hymenoptera	Megastigmidae	2	583.923	8.53549
Hymenoptera	Figitidae	6	564.106	278.976
Hymenoptera	Encyrtidae	2	550.818	4.4378
Hymenoptera	Eupelmidae	3	543.764	344.178
Hymenoptera	Melittidae	1	541.822	N/A
Hymenoptera	Sphecidae	6	503.67	312.149
Hymenoptera	Mutillidae	4	503.67	48.2436
Hymenoptera	Halictidae	12	469.926	165.642
Hymenoptera	Colletidae	2	449.488	249.512
Hymenoptera	Aphelinidae	14	440.799	120.604
Hymenoptera	Apidae	107	434.665	242.643
Hymenoptera	Andrenidae	2	409.836	111.956
Hymenoptera	Crabronidae	5	390.543	169.295
Hymenoptera	Torymidae	2	387.443	33.1881
Hymenoptera	Megachilidae	5	384.908	248.578
Hymenoptera	Eurytomidae	2	318.062	4.80479
Hymenoptera	Formicidae	113	315.642	100.294
Hymenoptera	Bembicidae	1	314.616	N/A
Hymenoptera	Agaonidae	9	303.37	84.6095
Hymenoptera	Pteromalidae	11	296.38	81.365
Hymenoptera	Psenidae	1	286.146	N/A
Hymenoptera	Ampulicidae	1	277.736	N/A
Hymenoptera	Ormyridae	2	263.35	4.89884
Hymenoptera	Diprionidae	2	254.776	21.2118
Hymenoptera	Vespidae	26	248.534	89.1524
Hymenoptera	Ichneumonidae	6	247.209	57.3472
Hymenoptera	Tenthredinidae	4	226.707	39.9942
Hymenoptera	Eulophidae	1	224.94	N/A
Hymenoptera	Scoliidae	1	205.38	N/A
Hymenoptera	Trichogrammatidae	4	203.185	26.6168
Hymenoptera	Orussidae	1	186.398	N/A
Hymenoptera	Braconidae	24	169.435	67.53
Hymenoptera	Cephidae	1	162.226	N/A
Hymenoptera	Bethylidae	1	140.142	N/A
Hymenoptera	Scelionidae	1	127.639	N/A
Lepidoptera	Gelechiidae	1	906.54	N/A
Lepidoptera	Adelidae	1	874.161	N/A
Lepidoptera	Ypsolophidae	1	853.578	N/A
Lepidoptera	Riodinidae	2	831.803	32.9208
Lepidoptera	Cosmopterigidae	1	731.441	N/A
Lepidoptera	Psychidae	1	727.118	N/A
Lepidoptera	Arctiidae	7	713.94	244.304
Lepidoptera	Cossidae	1	686.888	N/A
Lepidoptera	Tortricidae	7	670.638	120.153
Lepidoptera	Yponomeutidae	1	645.48	N/A
Lepidoptera	Noctuidae	55	644.378	221.29
Lepidoptera	Erebidae	13	629.241	163.405
Lepidoptera	Geometridae	25	610.483	370.861
Lepidoptera	Saturniidae	6	602.951	138.757
Lepidoptera	Lasiocampidae	4	593.957	88.0164
Lepidoptera	Crambidae	10	578.297	190.311
Lepidoptera	Blastobasidae	2	567.246	13.8897
Lepidoptera	Micropterigidae	1	541.116	N/A
Lepidoptera	Sphingidae	16	520.464	87.0693
Lepidoptera	Gracillariidae	1	497.288	N/A
Lepidoptera	Papilionidae	15	487.109	384.605
Lepidoptera	Tineidae	2	484.154	159.002
Lepidoptera	Pyralidae	8	481.997	113.364
Lepidoptera	Notodontidae	12	470.104	206.353
Lepidoptera	Lycaenidae	10	463.065	109.591
Lepidoptera	Hesperiidae	9	461.167	131.144
Lepidoptera	Sesiidae	3	448.524	140.669
Lepidoptera	Bombycidae	3	436.415	33.1513
Lepidoptera	Nymphalidae	32	412.27	77.8187
Lepidoptera	Depressariidae	1	409.502	N/A
Lepidoptera	Heliconiidae	1	400.98	N/A
Lepidoptera	Carposinidae	1	399.04	N/A
Lepidoptera	Prodoxidae	2	376.53	20.7465
Lepidoptera	Zygaenidae	1	365.947	N/A
Lepidoptera	Pieridae	11	330.551	123.067
Lepidoptera	Drepanidae	4	329.582	54.032
Lepidoptera	Plutellidae	1	328.847	N/A
Lepidoptera	Pterophoridae	1	312.395	N/A
Mantodea	Hymenopodidae	1	4430.34	N/A
Mantodea	Mantidae	4	3237.18	447.962
Mecoptera	Panorpidae	1	2014.68	N/A
Megaloptera	Corydalidae	1	767.796	N/A
Neuroptera	Chrysopidae	2	549.293	15.4715
Odonata	Chlorocyphidae	1	1871.8	N/A
Odonata	Aeshnidae	16	1612.48	360.631
Odonata	Corduliidae	9	1321.39	462.782
Odonata	Cordulegastridae	2	1290.96	525.578
Odonata	Calopterygidae	5	1139.37	282.556
Odonata	Coenagrionidae	27	1077.61	220.714
Odonata	Macromiidae	2	1051.35	6.9155
Odonata	Libellulidae	30	750.186	181.081
Odonata	Gomphidae	17	674.245	170.642
Odonata	Lestidae	7	627.317	57.4247
Orthoptera	Acrididae	38	9587.21	2722.71
Orthoptera	Gryllacrididae	1	9339.9	N/A
Orthoptera	Tettigoniidae	2	5110.05	3298.7
Orthoptera	Morabidae	1	3984.97	N/A
Orthoptera	Eumasticidae	1	3794.64	N/A
Orthoptera	Gryllotalpidae	1	3334.98	N/A
Orthoptera	Trigonidiidae	1	1676.22	N/A
Orthoptera	Gryllidae	8	1674.07	373.505
Phasmatodea	Phasmatidae	8	3329.25	1917.4
Phasmatodea	Pseudophasmatidae	1	2904.66	N/A
Phasmatodea	Heteronemiidae	1	2493.9	N/A
Phasmatodea	Timematidae	10	1113.23	51.0687
Phthiraptera	Philopteridae	1	207.888	N/A
Plecoptera	Taeniopterygidae	1	436.497	N/A
Plecoptera	Nemouridae	1	304.502	N/A
Psocodea	Pediculidae	1	107.58	N/A
Siphonaptera	Pulicidae	1	775.453	N/A
Strepsiptera	Mengenillidae	1	155.727	N/A
Strepsiptera	Stylopidae	1	127.14	N/A
Strepsiptera	Myrmecolacidae	1	107.58	N/A
Thysanoptera	Aeolothripidae	2	410.76	13.831
Thysanoptera	Thripidae	4	348.627	80.8308
Trichoptera	Phryganeidae	1	1353.06	N/A
Trichoptera	Limnephilidae	2	1251.88	25.866
Trichoptera	Glossosomatidae	1	604.294	N/A
Trichoptera	Stenopsychidae	1	451.494	N/A
Trichoptera	Polycentropodidae	1	396.695	N/A
Trichoptera	Hydropsychidae	1	229.663	N/A
Zoraptera	Zorotypidae	1	1848.42	N/A
Zygentoma	Lepismatidae	1	3022.02	N/A
#N/A	Grand Total	1838	805.369	1497.01
